# Supplementary material for: Cell Types of the Human Retina and Its Organoids at Single-Cell Resolution
Source: Cell. 2020 Sep 17;182(6):1623–1640.e34. doi: 10.1016/j.cell.2020.08.013 (PMC7505495; doi:10.1016/j.cell.2020.08.013)
Supplement: Table S2. Atlas of Cell-Type Gene Expression For Human Peripheral Retina, Foveal Retina, and Developed F49B7 and IMR90.4 Retinal Organoids, Related to Figures 5, 6, 7, S3, S4, S5, and S7 — Atlases organized into sheets. Rows, genes. Columns, cell types. Values, expression normalized to 10,000 transcript counts per cell type. [file mmc2.xlsx]

## Sheet: Peripheral retina
	Rod	L/M cone	S cone	HC_01	HC_02	RBC	DBC_01	DBC_02	DBC_03	DBC_04	DBC_05	HBC_01	HBC_02	HBC_03	HBC_04	ACY_01	ACY_02	ACY_03	ACB_01	ACB_03	ACB_07	ACB_08	ACB_09	ACB_10	ACB_11	ACB_12	ACB_14	ACB_15	ACB_16	ACB_17	ACB_18	GC_01	GC_04	MC_01	MC_02	MC_03	Ast	RPE	CM	uG	MO_01	MO_02	MO_03	NK	TCell	MAST	PER	FB_01	FB_02
DDX11L1	0	0	0	0	0	0	0	0	0	0	0	0	0	0	0	0	0	0	0	0	0	0	0	0	0	0	0	0	0	0	0	0	0	0	0	0	0	0	0	0	0	0	0	0	0	0	0	0	0
WASH7P	0	0	0	0	0	0	0	0	0	0	0	0	0	0	0	0	0	0	0	0	0	0	0	0	0	0	0	0	0	0	0	0	0	0	0	0	0	0	0	0	0	0	0	0	0	0	0	0	0
MIR6859-1	0	0	0	0	0	0	0	0	0	0	0	0	0	0	0	0	0	0	0	0	0	0	0	0	0	0	0	0	0	0	0	0	0	0	0	0	0	0	0	0	0	0	0	0	0	0	0	0	0
MIR1302-2HG	0	0	0	0	0	0	0	0	0	0	0	0	0	0	0	0	0	0	0	0	0	0	0	0	0	0	0	0	0	0	0	0	0	0	0	0	0	0	0	0	0	0	0	0	0	0	0	0	0
MIR1302-2	0	0	0	0	0	0	0	0	0	0	0	0	0	0	0	0	0	0	0	0	0	0	0	0	0	0	0	0	0	0	0	0	0	0	0	0	0	0	0	0	0	0	0	0	0	0	0	0	0
FAM138A	0	0	0	0	0	0	0.01	0	0	0	0.03	0	0	0	0	0	0	0	0	0	0	0	0	0	0	0	0	0	0	0	0	0	0	0	0	0	0	0	0	0	0	0	0	0	0	0	0	0	0
AL627309.6	0	0	0	0	0	0	0	0	0	0	0	0	0	0	0	0	0	0	0	0	0	0	0	0	0	0	0	0	0	0	0	0	0	0	0	0	0	0	0	0	0	0	0	0	0	0	0	0	0
OR4G11P	0	0	0	0	0	0	0	0	0	0	0	0	0	0	0	0	0	0	0	0	0	0	0	0	0	0	0	0	0	0	0	0	0	0	0	0	0	0	0	0	0	0	0	0	0	0	0	0	0
OR4F5	0	0	0	0	0	0	0	0	0	0	0	0	0	0	0	0	0	0	0	0	0	0	0	0	0	0	0	0	0	0	0	0	0	0	0	0	0	0	0	0	0	0	0	0	0	0	0	0	0
AL627309.1	0	0.01	0	0	0	0	0	0	0	0	0	0	0.01	0	0	0	0	0	0	0	0	0.06	0	0	0	0	0.19	0	0	0	0	0	0	0	0	0	0	0	0.03	0	0.01	0	0	0	0	0	0	0.01	0.01
AL627309.3	0	0	0	0	0	0	0	0	0	0	0	0	0	0	0	0	0	0	0	0	0	0	0	0	0	0	0	0	0	0	0	0	0	0	0	0	0	0	0	0	0.01	0	0	0	0	0	0	0	0
CICP27	0	0	0	0	0	0	0	0.01	0	0.01	0	0	0	0	0	0	0	0	0	0	0	0	0	0	0	0	0	0	0	0	0	0	0	0	0	0.01	0	0	0.03	0	0.01	0	0	0	0	0	0	0	0
AL627309.7	0	0.01	0.03	0	0	0	0	0	0	0	0	0.04	0	0	0	0	0	0	0	0	0	0	0	0	0	0	0	0	0	0	0	0	0	0	0	0	0	0.02	0	0	0.04	0.02	0	0	0	0	0.01	0.02	0.01
AL627309.8	0	0	0	0	0	0	0	0	0	0	0	0	0	0	0	0	0	0	0	0	0	0	0	0	0	0	0	0	0	0	0	0	0	0	0	0	0	0	0	0	0	0	0	0	0	0	0	0	0
AL627309.2	0	0	0	0	0	0	0	0	0	0	0	0	0	0	0	0	0	0	0	0	0	0	0	0	0	0	0	0	0	0	0	0	0	0	0	0	0	0	0	0	0	0	0	0	0	0	0	0	0
AL627309.5	0	0.01	0	0	0	0	0	0	0	0.01	0	0	0.01	0.05	0	0	0	0	0	0	0	0	0.02	0	0	0	0	0	0	0	0	0	0	0	0	0	0	0	0	0.03	0.07	0	0.09	0	0.02	0	0	0.01	0.01
RNU6-1100P	0	0	0	0	0	0	0	0	0	0	0	0	0	0	0	0	0	0	0	0	0	0	0	0	0	0	0	0	0	0	0	0	0	0	0	0	0	0	0	0	0	0	0	0	0	0	0	0	0
AL627309.4	0	0	0	0	0	0	0	0	0	0	0	0	0	0	0	0	0	0	0	0	0	0	0	0	0	0	0	0	0	0	0	0	0	0	0	0	0	0	0	0	0	0	0	0	0	0	0	0	0
FO538757.2	0	0	0	0	0	0	0	0	0	0	0	0	0	0	0	0	0	0	0	0	0	0	0	0	0	0	0	0	0	0	0	0	0	0	0	0	0	0	0	0	0	0	0	0	0	0	0	0	0
FO538757.1	0	0	0	0	0	0	0	0	0	0	0	0	0	0	0	0	0	0	0	0	0	0	0	0	0	0	0	0	0	0	0	0	0	0	0	0	0	0	0	0	0.01	0.02	0	0	0	0	0	0	0
MIR6859-2	0	0	0	0	0	0	0	0	0	0	0	0	0	0	0	0	0	0	0	0	0	0	0	0	0	0	0	0	0	0	0	0	0	0	0	0	0	0	0	0	0	0	0	0	0	0	0	0	0
AP006222.1	0.05	0.05	0.05	0.08	0.06	0.04	0.05	0.06	0.06	0.03	0.09	0.06	0.05	0.09	0.03	0	0.07	0.06	0	0.03	0.25	0.12	0.05	0	0.11	0.15	0	0	0	0	0.13	0.04	0.05	0.02	0.01	0.03	0.05	0.04	0.05	0	0.04	0.08	0	0	0.02	0.1	0	0.09	0.04
AL732372.1	0	0	0	0	0	0	0	0	0	0	0	0	0	0	0	0	0	0	0	0	0	0	0	0	0	0	0	0	0	0	0	0	0	0	0	0	0	0	0	0	0	0	0	0	0	0	0	0	0
AL732372.2	0.01	0.01	0.03	0	0.01	0.01	0.01	0.01	0.01	0.01	0.03	0	0.02	0	0.02	0	0.05	0.02	0	0.03	0	0	0.03	0.15	0	0	0.25	0	0.08	0	0	0	0	0.01	0	0.02	0.02	0.01	0.03	0	0.06	0.01	0	0	0.02	0.1	0	0.05	0.03
WBP1LP7	0	0	0	0	0	0	0	0	0	0	0	0	0	0	0	0	0	0	0	0	0	0	0	0	0	0	0	0	0	0	0	0	0	0	0	0	0	0	0	0	0	0	0	0	0	0	0	0	0
OR4F29	0	0	0	0	0	0	0	0	0	0	0	0	0	0	0	0	0	0	0	0	0	0	0	0	0	0	0	0	0	0	0	0	0	0	0	0	0	0	0	0	0	0	0	0	0	0	0	0	0
CICP7	0	0	0	0	0	0	0	0	0	0	0	0	0	0	0	0	0	0	0	0	0	0	0	0	0	0	0	0	0	0	0	0	0	0	0	0	0	0	0	0	0	0	0	0	0	0	0	0	0
AL732372.3	0	0	0	0	0	0	0	0	0	0	0	0	0	0	0	0	0	0	0	0	0	0	0	0	0	0	0	0	0	0	0	0	0	0	0	0	0	0	0	0	0	0	0	0	0	0	0	0	0
U6	0	0	0	0	0	0	0	0	0	0	0	0	0	0	0	0	0	0	0	0	0	0	0	0	0	0	0	0	0	0	0	0	0	0	0	0	0	0	0	0	0	0	0	0	0	0	0	0	0
AL669831.3	0.01	0	0	0.02	0.01	0.02	0	0.01	0	0.05	0.05	0	0.01	0	0.01	0	0	0	0	0	0	0	0	0	0.07	0	0.25	0	0	0	0	0.03	0	0.01	0	0	0.03	0	0.01	0	0.04	0.03	0	0	0.01	0	0	0.03	0.02
AC114498.1	0	0	0	0	0	0	0	0	0	0	0	0	0	0	0	0	0	0	0	0	0	0	0	0	0	0	0	0	0	0	0	0	0	0	0	0	0	0	0	0	0	0	0	0	0	0	0	0	0
MTND1P23	0.17	0.64	0.32	0.22	0.37	0.32	0.35	0.5	0.44	0.39	0.49	0.21	0.37	0.25	0.4	0.15	0.24	0.48	0.42	0.08	0.81	0.13	0.19	0.07	0	0.1	0	0.1	0.41	0.9	0.18	0.29	0.73	0.07	0.16	0.12	0.17	2.4	0.82	0.45	1.07	0.83	1.38	0.65	0.56	1.5	0.32	0.56	0.75
MTND2P28	3.28	13.08	4.2	4.46	13.41	6.42	8.09	13.89	10.44	5.98	8.59	3.43	7.2	4.65	6.07	3.33	4.87	6.84	3.11	11.48	8.38	3.32	4.5	5.63	2.66	8.8	4.58	3.03	3.09	6.69	4.5	12.08	17.85	1.55	1.94	1.42	3.46	6.1	11.12	5.5	4.07	2.59	4.08	4.09	5.07	12.19	6.1	1	1.66
MTCO1P12	0.11	0.45	0.86	0.23	0.58	0.27	0.29	0.32	0.22	0.21	0.24	0.09	0.16	0.17	0.35	0.13	0.05	0.33	0.06	0.05	0	0.14	0.08	0	0.09	0.1	0.07	0.21	0.07	0	0.08	0.69	0.92	0.08	0.18	0.13	0.11	1.92	0.75	0.25	1.7	1.19	1.55	1.84	0.97	1.18	0.3	0.52	0.92
MIR6723	0	0	0	0	0	0	0	0	0	0	0	0	0	0	0	0	0	0	0	0	0	0	0	0	0	0	0	0	0	0	0	0	0	0	0	0	0	0	0	0	0	0	0	0	0	0	0	0	0
MTCO2P12	0.03	0.17	0.29	0.06	0.25	0.05	0.07	0.09	0.08	0.03	0.14	0.04	0.08	0.05	0.1	0	0	0.11	0	0.04	0	0.05	0.02	0	0	0.02	0	0.04	0	0	0.04	0.33	0.05	0.01	0.04	0.03	0.04	0.82	0.14	0.04	0.45	0.25	0.76	0.41	0.35	0.48	0.13	0.21	0.36
MTATP8P1	0	0	0	0	0.02	0	0	0.01	0	0.01	0	0	0	0	0	0	0	0.04	0	0	0	0	0	0	0	0	0	0	0	0	0	0.07	0	0	0	0.01	0	0.01	0	0	0.01	0	0	0.1	0	0	0	0	0
MTATP6P1	9.29	28.38	33.24	11.13	27.79	13.75	20.36	28.6	23.61	17.22	21.28	12.44	19.37	17.73	16.04	6.6	5.16	17.97	7.96	11.95	9.62	10.79	7.89	8.47	6.73	11.74	6.41	4.71	7	9.58	7.24	23.95	29.04	3.95	7.48	5.75	6.21	60.18	11.1	7.32	17.98	10.65	18.47	16.83	13.1	23.79	10.23	11.19	16.48
MTCO3P12	0.05	0.32	0.46	0.11	0.27	0.14	0.17	0.2	0.14	0.07	0.03	0.17	0.13	0.14	0.13	0.06	0	0.24	0	0.12	0	0.05	0.05	0.33	0	0.08	0	0.04	0.09	0.31	0.1	0.3	0.29	0.02	0.06	0.04	0.08	0.9	0.14	0.09	0.39	0.21	0.35	0.09	0.15	0.14	0.08	0.13	0.26
WBP1LP6	0	0	0	0	0	0	0	0	0	0	0	0	0	0	0	0	0	0	0	0	0	0	0	0	0	0	0	0	0	0	0	0	0	0	0	0	0	0	0	0	0	0	0	0	0	0	0	0	0
OR4F16	0	0	0	0	0	0	0	0	0	0	0	0	0	0	0	0	0	0	0	0	0	0	0	0	0	0	0	0	0	0	0	0	0	0	0	0	0	0	0	0	0	0	0	0	0	0	0	0	0
CICP3	0	0	0	0	0	0	0	0	0	0	0	0	0	0	0	0	0	0	0	0	0	0	0	0	0	0	0	0	0	0	0	0	0	0	0	0	0	0	0	0	0	0	0	0	0	0	0	0	0
AL669831.1	0.02	0.04	0.04	0.06	0.03	0.02	0.02	0.02	0.02	0.03	0.05	0.04	0.02	0	0.01	0.02	0.13	0.02	0	0	0	0	0.03	0	0	0	0	0	0	0	0.02	0.04	0	0.08	0.01	0.03	0.12	0.05	0.02	0.05	0.09	0.04	0.2	0	0.02	0	0	0.05	0.07
RNU6-1199P	0	0	0	0	0	0	0	0	0	0	0	0	0	0	0	0	0	0	0	0	0	0	0	0	0	0	0	0	0	0	0	0	0	0	0	0	0	0	0	0	0	0	0	0	0	0	0	0	0
AL669831.2	0	0	0	0	0	0	0	0	0	0	0	0	0	0	0	0	0	0	0	0	0	0	0	0	0	0	0	0	0	0	0	0	0	0	0	0	0	0	0	0	0	0	0	0	0	0	0	0	0
AL669831.5	0.08	0.05	0.04	0.05	0.02	0.07	0.15	0.07	0.13	0.09	0.04	0.08	0.02	0.06	0.14	0	0.06	0.03	0	0	0	0.03	0	0	0	0	0	0.04	0	0	0.01	0.02	0	0.02	0.02	0	0.02	0.01	0	0	0.04	0.03	0.1	0.11	0	0	0	0.05	0.03
AL669831.4	0.02	0.02	0.03	0.03	0	0.02	0	0.04	0.03	0.02	0.03	0	0.01	0	0.03	0.08	0	0	0	0	0	0	0	0	0	0	0	0	0	0.09	0	0.01	0	0	0	0	0	0.01	0	0	0	0.02	0	0	0	0	0.05	0	0.01
FAM87B	0	0	0	0	0	0	0	0	0	0	0	0	0	0	0.01	0	0	0	0	0	0	0	0	0	0	0	0	0	0.09	0	0	0	0	0	0	0.01	0	0	0	0.03	0	0.02	0	0	0	0	0	0.01	0.02
LINC01128	0.14	0.09	0.13	0.19	0.15	0.13	0.24	0.22	0.16	0.1	0.1	0.11	0.15	0.46	0.34	0.18	0.12	0.29	0.11	0.08	0	0.06	0.3	0.28	0.09	0.15	0.14	0.22	0.15	0.34	0.2	0.45	0.44	0.07	0.09	0.07	0.15	0.05	0.08	0.13	0.11	0.21	0.05	0.06	0.05	0.11	0.05	0.13	0.12
LINC00115	0.06	0.03	0.02	0.06	0.08	0.06	0.1	0.07	0.06	0.04	0.06	0.03	0.03	0.12	0.04	0.12	0.16	0.01	0.05	0.13	0	0	0.04	0.15	0.07	0.02	0	0.05	0	0	0.06	0	0	0.04	0.01	0.01	0.06	0	0.06	0.16	0.06	0.12	0	0	0.05	0	0.04	0.05	0.02
FAM41C	0.01	0.01	0	0	0.01	0.01	0	0.01	0.01	0.01	0	0	0.02	0	0.01	0	0	0	0	0	0	0	0	0	0	0	0	0	0	0	0	0	0	0.01	0	0	0	0.02	0	0	0.04	0	0	0	0	0	0.03	0.02	0.01
TUBB8P11	0	0	0	0	0	0	0	0	0	0	0	0	0	0	0	0	0	0	0	0	0	0	0	0	0	0	0	0	0	0	0	0	0	0	0	0	0	0	0	0	0	0	0	0	0	0	0	0	0
AL669831.6	0	0	0	0	0	0	0	0	0	0	0	0	0	0	0	0	0	0	0	0	0	0	0	0	0	0	0	0	0	0	0	0	0	0	0	0	0	0	0	0	0	0	0	0	0	0	0	0	0
AL645608.7	0	0	0	0	0	0	0	0	0	0	0	0	0	0	0	0	0	0	0	0	0	0	0	0	0	0	0	0	0	0	0	0	0	0	0	0	0	0	0	0	0	0	0	0	0	0	0	0	0
AL645608.3	0	0	0	0	0	0	0	0	0	0	0	0	0	0	0.02	0	0	0	0.06	0	0	0.03	0.02	0	0	0	0.12	0	0	0	0.02	0	0	0	0	0	0	0	0	0	0	0	0	0	0	0	0	0.03	0.03
AL645608.5	0	0	0	0	0	0	0	0	0	0	0	0	0	0	0	0	0	0	0	0	0	0	0	0	0	0	0	0	0	0	0	0	0	0	0	0	0	0	0	0	0	0	0	0	0	0	0	0	0.01
AL645608.1	0.02	0	0	0.06	0.18	0	0.01	0.01	0	0	0	0	0.01	0	0.03	0	0.21	0	0.08	0	0	0	0	0	0	0	0	0	0	0	0.15	0	0	0	0	0	0	0.03	0	0	0.04	0	0.2	0	0.01	0	0.06	0.15	0.32
SAMD11	6.03	0.14	0.1	0.34	0.44	0.14	0.67	0.21	0.24	0.18	0.19	0.25	0.24	0.21	0.35	0.33	0.27	0.34	0.33	0.03	0	0	0.2	0	0.09	0.19	0.49	0.1	0.52	0.14	0.36	0.1	0.04	0.16	0.6	1.03	0.24	0.08	0.09	0.1	0.03	0	0.1	0	0.03	0.19	0.48	1.22	2.03
NOC2L	0.54	0.42	0.27	0.84	0.72	0.7	0.69	0.6	0.59	0.71	1.17	1.15	0.63	1.06	0.65	0.97	0.76	0.71	0.86	0.49	0.13	0.77	0.78	0.48	0.93	0.95	0.56	1.11	0.95	1.18	0.37	0.55	0.73	0.27	0.13	0.28	0.51	0.23	0.55	0.3	0.32	0.37	0.59	0.37	0.36	0.5	0.38	0.48	0.5
KLHL17	0.02	0.03	0.11	0.07	0.03	0.02	0.02	0.02	0.01	0.03	0	0	0.07	0	0.03	0.04	0.21	0.06	0.4	0	0	0.04	0	0.07	0.11	0	0	0.05	0.31	0	0.04	0.1	0.03	0.01	0.01	0	0.04	0.02	0.01	0.03	0.04	0.05	0	0.05	0	0.11	0.05	0	0.03
PLEKHN1	0	0	0	0	0	0	0	0.01	0	0	0	0	0	0	0	0.05	0	0	0	0	0	0	0	0	0	0	0	0	0	0	0	0	0	0	0	0	0	0	0	0	0	0	0.2	0.1	0.07	0	0	0.02	0.04
PERM1	0	0	0	0.01	0.01	0	0	0	0	0	0	0	0	0	0	0	0	0	0.06	0	0	0.11	0	0	0.16	0.03	0	0	0	0	0	0.13	0.04	0	0.01	0.01	0	0	0	0	0.01	0	0	0	0.03	0	0	0	0.01
AL645608.8	0	0	0	0	0	0	0	0	0	0	0	0	0	0	0.01	0	0	0	0	0	0	0	0	0	0	0	0	0	0	0	0	0	0	0.07	0.01	0.02	0	0.01	0.01	0	0.04	0.06	0.29	0	0.02	0	0.07	0	0.01
HES4	0.02	0.02	0	0.02	0.05	0.02	0.04	0.01	0.03	0.01	0.03	0.13	0.05	0	0.04	0.39	0.47	0.01	0.32	0.63	0	1.73	0.26	0.12	2.99	0.19	0.29	0.08	0.1	0.86	0.07	0.81	0.2	1.9	2.04	1.31	0.13	0.24	1.59	0.06	0.11	0.28	1.11	0.08	0.04	0	5.64	0.55	0.38
ISG15	0	0	0	0	0.01	0.12	0.01	0	0.1	0.01	0.03	0.12	0	0	0.01	0.02	0	0	0.13	0	0	0	0	0	0.09	0	0	0	0	0	0.05	0.2	0.17	0.4	0.23	0.26	0.37	0.2	0.25	0.39	1.4	3.48	18.66	1.87	2.23	0.53	2.43	4.62	1.72
AL645608.4	0	0	0	0	0	0	0	0	0	0	0	0	0	0	0	0	0	0	0	0	0	0	0	0	0	0	0	0	0	0	0	0	0	0.02	0	0.01	0	0	0.03	0	0.02	0.07	0	0	0	0.11	0	0	0
AL645608.2	0	0	0	0	0	0	0	0	0	0	0	0	0	0	0	0	0	0	0	0	0	0	0	0	0	0	0	0	0	0	0	0	0	0	0	0	0	0	0	0	0	0	0	0	0	0	0	0	0
AGRN	0.01	0.01	0.02	0	0.03	0.01	0	0	0.01	0	0	0.09	0	0	0.01	0	0	0	0	0	0	0	0	0	0	0	0	0	0.1	0	0	0.1	0.15	0.07	0.05	0.12	0.05	0.07	0.1	0.01	0.02	0.09	0	0	0	0	0.03	0.09	0.08
AL645608.6	0	0	0	0	0	0	0	0	0	0	0	0	0	0	0	0	0	0	0	0	0	0	0	0	0	0	0	0	0	0	0	0	0	0	0	0	0	0	0	0	0	0	0	0	0	0	0	0	0
AL390719.1	0	0	0	0	0	0	0	0	0	0	0	0	0	0	0	0	0	0	0	0	0	0	0.02	0.07	0	0	0	0.05	0	0	0	0	0.02	0.02	0.04	0.03	0.01	0	0	0	0	0.05	0.22	0	0.12	0	0	0.01	0
AL645608.9	0	0	0	0	0	0	0	0	0	0	0	0	0	0	0	0	0	0	0	0	0	0	0	0	0	0	0	0	0	0	0	0	0	0	0	0	0	0	0	0	0	0	0	0	0	0	0	0	0
RNF223	0	0	0	0	0	0	0	0	0	0	0	0	0	0	0	0	0	0	0	0	0	0	0	0	0	0	0	0	0	0	0	0	0	0	0	0	0	0	0	0	0	0	0	0	0	0	0	0	0
C1orf159	0.08	0.09	0.08	0.11	0.1	0.06	0.09	0.07	0.07	0.06	0.05	0.04	0.07	0.05	0.04	0.05	0	0.12	0.2	0.04	0.23	0.04	0.19	0	0.09	0.07	0.12	0.22	0.21	0.14	0.2	0.13	0.23	0.05	0.04	0.05	0.03	0.09	0.08	0.05	0.09	0.1	0.2	0	0.08	0	0.01	0.06	0.05
LINC01342	0	0	0	0	0	0	0	0	0	0	0	0	0	0	0	0	0	0	0	0	0	0	0	0	0	0	0	0	0	0	0	0	0	0	0	0	0	0	0	0	0	0	0	0	0	0	0	0	0
MIR200B	0	0	0	0	0	0	0	0	0	0	0	0	0	0	0	0	0	0	0	0	0	0	0	0	0	0	0	0	0	0	0	0	0	0	0	0	0	0	0	0	0	0	0	0	0	0	0	0	0
MIR200A	0	0	0	0	0	0	0	0	0	0	0	0	0	0	0	0	0	0	0	0	0	0	0	0	0	0	0	0	0	0	0	0	0	0	0	0	0	0	0	0	0	0	0	0	0	0	0	0	0
MIR429	0	0	0	0	0	0	0	0	0	0	0	0	0	0	0	0	0	0	0	0	0	0	0	0	0	0	0	0	0	0	0	0	0	0	0	0	0	0	0	0	0	0	0	0	0	0	0	0	0
AL390719.2	0	0	0	0	0	0	0	0	0	0	0	0	0	0	0	0	0	0	0	0	0	0	0	0	0	0	0	0	0	0	0	0	0	0	0	0	0	0	0	0	0	0	0	0	0	0	0	0	0
TTLL10-AS1	0	0	0	0	0	0	0	0	0	0	0	0	0	0	0	0	0	0	0	0	0	0	0	0	0	0	0	0	0	0	0	0	0	0	0	0	0	0	0	0	0	0.02	0	0	0	0	0	0	0
TTLL10	0	0	0	0	0	0	0	0	0	0.01	0	0	0	0	0	0	0	0	0	0	0	0	0	0	0	0	0	0	0	0	0	0.02	0	0	0	0.02	0	0	0	0	0	0	0	0	0	0	0	0.01	0
TNFRSF18	0	0	0	0	0	0	0	0	0	0	0	0	0.01	0	0	0	0	0.01	0	0	0	0	0	0	0	0	0	0	0	0	0	0	0	0	0	0.01	0	0.01	0	0.02	0	0	0	2.52	0.63	0.1	0	0	0
TNFRSF4	0	0	0	0	0	0	0	0	0	0	0	0	0	0	0	0	0	0	0	0	0	0	0	0	0	0	0	0	0	0	0	0	0	0	0	0	0	0	0.02	0	0.06	0.02	0	0.55	0.57	0.23	0	0	0
SDF4	0.61	0.6	0.81	0.58	0.64	0.57	0.64	0.66	0.58	0.8	0.64	0.61	0.55	0.79	0.65	0.63	0.62	0.86	0.61	0.33	1.24	0.93	0.66	0.42	0.48	0.57	0.72	0.8	0.85	0.71	0.38	0.4	0.73	0.69	0.86	0.82	1.24	1.18	1.05	0.47	0.98	1.11	1.17	1	0.88	0.41	0.8	1.55	1.53
B3GALT6	0.14	0.19	0.44	0.13	0.1	0.14	0.2	0.12	0.11	0.17	0.16	0.19	0.23	0	0.14	0.33	0	0.22	0.35	0.21	0.17	0.1	0.16	0	0.19	0.3	0.4	0.68	0.28	0.54	0.18	0.35	0.6	0.08	0.11	0.09	0.2	0.28	0.3	0.33	0.26	0.36	0.27	0.51	0.28	0.26	0.12	0.14	0.19
C1QTNF12	0	0	0	0.01	0.01	0.01	0.01	0.01	0.01	0.03	0.03	0	0.02	0	0.02	0	0	0.02	0.06	0.07	0	0	0	0.12	0	0	0	0	0	0	0	0.01	0.03	0.01	0	0	0	0.01	0.05	0	0	0	0	0	0	0	0	0.09	0.01
AL162741.1	0	0	0	0.01	0	0	0	0	0	0	0	0	0	0	0	0	0	0	0	0	0	0	0	0	0	0	0	0	0	0	0	0	0	0	0	0	0	0	0	0	0.02	0	0	0	0.01	0	0	0	0
UBE2J2	0.59	0.31	0.6	0.82	0.65	0.58	0.64	0.54	0.58	0.65	0.67	0.58	0.67	0.66	0.68	0.72	0.63	0.93	0.65	0.48	0.94	0.72	0.49	0.14	0.86	0.54	1.19	0.6	1.02	0.05	0.47	0.63	0.32	0.43	0.57	0.5	0.5	0.39	0.59	0.38	0.39	0.45	0.1	0.77	0.56	0.28	0.43	0.64	0.56
LINC01786	0	0	0	0	0.01	0	0.02	0.02	0.01	0	0.04	0	0	0	0.01	0.03	0	0	0	0	0	0.02	0	0	0	0	0	0	0	0	0	0	0	0.01	0	0	0	0	0	0.02	0	0	0	0	0	0	0	0	0
SCNN1D	0.01	0.02	0.03	0.03	0.02	0.01	0.04	0.04	0.02	0.03	0	0	0.02	0.08	0.01	0	0	0.03	0	0	0	0.08	0.05	0	0	0.06	0	0.06	0	0	0.02	0.08	0.01	0.02	0.02	0.02	0	0.08	0.01	0.01	0.02	0	0	0	0	0	0	0.02	0.01
ACAP3	1.46	0.53	0.6	0.86	0.78	0.98	1.2	0.86	0.98	0.9	0.92	1.07	1.16	1.01	1.01	1	1.33	1.22	0.48	1.39	0.52	1.5	0.94	1.53	1.16	0.85	0.7	0.33	1.09	1.04	0.68	0.85	0.4	0.27	0.13	0.56	0.34	0.07	0.16	0.17	0.2	0.11	0.15	0.19	0.23	0	0.3	0.2	0.22
MIR6726	0	0	0	0	0	0	0	0	0	0	0	0	0	0	0	0	0	0	0	0	0	0	0	0	0	0	0	0	0	0	0	0	0	0	0	0	0	0	0	0	0	0	0	0	0	0	0	0	0
PUSL1	0.16	0.08	0.16	0.07	0.07	0.13	0.14	0.05	0.13	0.12	0.24	0.26	0.23	0.16	0.22	0.3	0.11	0.11	0.06	0.09	0	0.12	0.19	0	0	0.04	0	0.42	0.11	0.16	0.15	0.09	0.01	0.07	0.08	0.11	0.07	0.06	0.13	0.09	0.12	0.1	0.15	0	0.21	0	0.06	0.33	0.13
INTS11	0.31	0.17	0.3	0.61	0.62	0.43	0.29	0.29	0.44	0.62	0.98	0.39	0.33	0.49	0.45	0.27	0.21	0.66	0.29	0.93	0.51	0.43	0.23	0.5	0.53	0.78	0	0.17	0.22	0.5	0.42	0.54	0.7	0.38	0.35	0.42	0.35	0.2	0.4	0.19	0.15	0.15	0.09	0.37	0.57	0.38	0.39	0.58	0.47
MIR6727	0	0	0	0	0	0	0	0	0	0	0	0	0	0	0	0	0	0	0	0	0	0	0	0	0	0	0	0	0	0	0	0	0	0	0	0	0	0	0	0	0	0	0	0	0	0	0	0	0
AL139287.1	0	0	0	0	0.01	0	0	0	0	0	0	0	0	0	0	0	0	0	0	0	0	0	0	0	0	0	0	0	0	0	0	0	0	0	0	0	0	0	0	0	0	0	0	0	0	0	0	0	0
CPTP	0.12	0.13	0.08	0.33	0.3	0.14	0.15	0.14	0.11	0.2	0.1	0.19	0.11	0.09	0.18	0.37	0.29	0.23	0.58	0.06	0.13	0.3	0.38	0.07	0.2	0.14	0.33	0.46	0	0.09	0.31	0.1	0.12	0.16	0.15	0.17	0.19	0.12	0.2	0.11	0.12	0.05	0.06	0.25	0.32	0	0.13	0.15	0.15
TAS1R3	0	0	0	0	0	0	0	0	0	0.01	0	0	0	0	0	0	0	0.02	0	0	0	0	0	0	0	0	0	0	0	0	0	0	0	0.02	0.01	0.01	0	0	0.01	0	0	0	0	0	0	0	0	0	0
DVL1	0.07	0.17	0.3	0.18	0.15	0.11	0.13	0.12	0.11	0.14	0.21	0.12	0.08	0.08	0.07	0.13	0.11	0.23	0	0.06	0	0.13	0.22	0.25	0.05	0.13	0	0.48	0.2	0.19	0.13	0.36	0.3	0.05	0.07	0.13	0.1	0.11	0.06	0.05	0.1	0.1	0	0.09	0.11	0	0.22	0.16	0.11
MIR6808	0	0	0	0	0	0	0	0	0	0	0	0	0	0	0	0	0	0	0	0	0	0	0	0	0	0	0	0	0	0	0	0	0	0	0	0	0	0	0	0	0	0	0	0	0	0	0	0	0
MXRA8	0	0.01	0.03	0.02	0	0	0.01	0	0	0	0.04	0	0	0	0	0.03	0	0.02	0.06	0	0	0.03	0.01	0	0	0	0	0	0	0	0.04	0	0	0.44	0.27	0.21	1.01	0.31	0.1	0	0.1	0.03	0.1	0	0.05	0	0.88	4.99	3.25
AURKAIP1	2.6	3.48	4.36	2.71	2.49	3.67	3.22	3.9	3.11	3.26	2.87	3.21	2.89	2.76	2.97	3.03	2.29	3.76	3.01	2.14	2.98	2.85	2.54	3.14	4.01	1.96	1.92	3.69	3.14	2.68	2.86	4.62	3.57	1.94	4.08	2.82	2.64	2.25	2.15	1.22	1.76	1.71	1.42	1.52	1.8	1.72	2.06	1.82	2.02
NDUFB4P8	0	0	0	0	0	0	0	0	0	0	0	0	0	0	0	0	0	0	0	0	0	0	0	0	0	0	0	0	0	0	0	0	0	0	0	0	0	0	0	0	0	0	0	0	0	0	0	0	0
CCNL2	0.23	0.22	0.22	0.78	0.71	0.21	0.28	0.31	0.25	0.22	0.31	0.28	0.34	0.21	0.23	0.42	0.43	0.87	0.59	0.58	0.41	0.5	0.51	0.34	0.25	0.42	0.53	0.35	0.73	0.25	0.43	0.37	0.43	0.58	0.19	0.56	0.72	0.43	0.34	0.2	0.23	0.28	0.57	0.34	0.43	0.25	0.49	0.59	0.57
AL391244.1	0.19	0.11	0.14	0.36	0.31	0.23	0.18	0.19	0.21	0.22	0.13	0.03	0.27	0.12	0.13	0.16	0.05	0.25	0.36	0.1	0.17	0.06	0.3	0.07	0.43	0.51	0.32	0.04	0.34	0.16	0.21	0.15	0.07	0.16	0.22	0.17	0.25	0.18	0.12	0.11	0.08	0.16	0	0.16	0.08	0	0.03	0.18	0.18
MRPL20	2.29	2.24	3.1	2.44	1.81	2.83	2.36	2.62	2.78	2.91	2.24	2.53	2.46	2.4	2.46	2.72	1.83	2.26	2.12	2.25	1.5	1.78	1.84	2.07	2.15	1.09	1.45	2.49	2.39	2.69	2.17	2.28	1.44	2.31	5	3.2	2.92	2.73	2.99	1.59	1.8	1.62	1.48	2.95	2.37	2.37	2.93	2.45	2.92
RN7SL657P	0	0	0	0	0	0	0	0	0	0	0	0	0	0	0	0	0	0	0	0	0	0	0	0	0	0	0	0	0	0	0	0	0	0	0	0	0	0	0	0	0	0	0	0	0	0	0	0	0
AL391244.3	0.01	0.01	0	0	0	0.01	0.02	0.01	0.01	0.01	0	0	0	0	0.01	0	0	0	0	0	0	0	0	0	0	0	0	0	0	0	0	0	0.01	0.01	0.01	0.01	0.04	0	0.02	0	0.02	0.03	0	0	0.03	0	0	0	0.01
ANKRD65	0	0.02	0.1	0.59	0.26	0.02	0.1	0.03	0.07	0.12	0.17	0.23	0.27	0.14	0.06	0.46	0.25	0.35	0.93	0.86	0.38	0.51	0.57	0.76	0.49	0.27	1.09	0.55	0.39	0.5	0.58	0.98	0.63	0.24	0.26	0.27	0.36	0.16	0.03	0.07	0.06	0.13	0	0	0.02	0	0.1	0.65	0.32
AL391244.2	0	0	0	0	0	0	0.01	0	0	0	0	0	0	0	0	0	0	0	0	0	0	0	0	0	0	0	0	0	0	0	0	0	0	0	0	0	0	0	0	0	0	0	0	0	0	0	0	0	0
TMEM88B	0	0	0	0	0	0	0	0	0	0	0	0	0	0	0	0	0	0	0	0	0	0	0	0	0	0	0	0	0	0	0	0	0	0	0	0	0	0	0	0	0	0	0	0	0	0	0	0	0
LINC01770	0	0	0	0	0	0	0	0	0	0	0	0	0	0	0	0	0	0.02	0	0	0	0	0	0	0	0	0	0	0	0	0	0	0	0.02	0.02	0.02	0.03	0	0	0	0	0	0	0	0	0	0	0	0.01
VWA1	0.01	0.01	0	0.1	0.06	0.01	0.01	0	0.01	0.01	0	0.02	0	0	0.02	0.14	0.1	0.06	0.09	0.08	0	0.31	0.21	0.39	0.09	0.15	0.64	0.06	0.07	0.16	0.13	0.11	0.35	0.7	0.44	0.66	2.21	0.07	0.13	0.06	0	0	0.1	0	0	0	0.26	0.03	0.13
ATAD3C	0.02	0.05	0.04	0.03	0.02	0.05	0.01	0.01	0.02	0.01	0	0.1	0.02	0.13	0.08	0.25	0.2	0.14	0.07	0	0	0.03	0.12	0	0	0.1	0.19	0.07	0.21	0	0.07	0.15	0.12	0.24	0.05	0.19	0.02	0.08	0.11	0	0.06	0.02	0	0.08	0	0	0	0.06	0.08
ATAD3B	0.07	0.08	0.07	0.09	0.13	0.06	0.12	0.07	0.09	0.07	0.12	0.09	0.09	0.1	0.1	0.19	0.06	0.1	0.06	0.17	0.27	0.03	0	0.12	0	0	0	0	0.09	0	0.15	0.04	0.2	0.14	0.03	0.1	0.11	0.1	0.07	0.06	0.07	0.16	0.06	0	0.1	0	0	0.04	0.06
AL645728.2	0.02	0.06	0.03	0.04	0.03	0.02	0.02	0.02	0.04	0	0	0	0.02	0	0.03	0.05	0	0.01	0.07	0	0	0.04	0.03	0	0	0	0	0.06	0	0	0	0.01	0.02	0.02	0.07	0.01	0.04	0.03	0.03	0	0.03	0.05	0	0	0	0	0	0.01	0.01
ATAD3A	0.08	0.08	0.06	0.16	0.29	0.09	0.07	0.08	0.07	0.15	0.11	0.01	0.08	0.06	0.11	0.07	0.25	0.27	0.05	0.13	0	0.06	0.1	0.12	0	0.16	0	0.07	0.13	0	0.06	0.14	0.31	0.11	0.11	0.13	0.21	0.12	0.21	0.15	0.19	0.06	0.1	0.23	0.19	0.21	0.15	0.11	0.19
TMEM240	0	0	0	0.07	0.08	0.06	0.01	0.02	0.05	0.08	0.03	0	0.02	0	0.04	0	0	0.13	0.07	0.06	0.32	0.03	0.05	0	0.08	0.02	0	0.07	0.17	0	0.03	0.03	0.04	0.02	0.01	0.02	0.04	0.02	0.02	0	0.02	0	0	0	0	0	0	0.01	0
SSU72	1.64	1.78	1.71	3.05	3.14	2.89	3.15	2.83	2.62	3.35	2.44	2.75	2.97	3.19	3.2	1.83	2.35	2.87	2.91	2.88	1.27	2.17	2.19	2.56	2.44	1.19	1.49	3.31	1.54	2.42	2.64	3.33	1.92	1.4	3.06	1.76	1.48	1.45	4.34	1.15	1.76	1.84	2.13	3.56	2.48	2.11	2.09	1.82	1.79
AL645728.1	0.07	0.06	0.07	0.06	0.06	0.05	0.06	0.11	0.09	0.07	0.06	0.05	0.11	0	0.08	0.21	0.08	0.04	0.27	0.03	0	0.23	0.09	0.12	0	0.09	0	0.22	0.26	0	0.09	0.09	0.11	0.27	0.07	0.15	0.17	0.02	0.24	0.08	0.12	0.03	0.21	0.13	0.11	0.09	0	0.1	0.09
AL691432.3	0	0	0	0	0	0	0	0	0	0	0	0	0	0	0	0	0	0	0	0	0	0	0	0	0	0	0	0	0	0	0	0	0	0	0	0	0	0	0	0	0	0	0	0	0	0	0	0	0
FNDC10	0	0.03	0.03	0.14	0.12	0.01	0	0.01	0.01	0.09	0.04	0	0.01	0.08	0.02	0.27	0.25	0.34	0.44	0.25	0	0.41	0.82	0.14	0.92	0.33	0.81	0.3	0.16	0.59	0.45	0.96	1.91	0	0.01	0	0.02	0.04	0.18	0.03	0.03	0.07	0	0	0.04	0	0	0.03	0.01
AL691432.2	0.83	0.53	0.44	0.49	0.41	0.53	0.72	0.51	0.49	0.39	0.83	0.8	0.61	0.82	0.59	1.04	0.62	0.48	0.81	0.36	0	0.37	0.36	0.74	0.3	0.36	0.55	0.62	0.35	0.44	0.65	0.2	0.17	0.57	0.86	0.84	0.52	0.16	0.34	0.13	0.05	0.03	0	0.09	0.11	0	0.19	0.05	0.1
MIB2	0.25	0.33	0.35	0.34	0.44	0.36	0.32	0.24	0.34	0.41	0.47	0.41	0.25	0.47	0.31	0.43	0.59	0.4	0.65	0.35	0.7	0.26	0.42	0.81	0.42	0.23	0.12	0.05	0.35	0.65	0.3	0.27	0.61	0.24	0.32	0.26	0.16	0.38	0.22	0.08	0.08	0.19	0	1.51	0.53	0	0.16	0.18	0.27
MMP23B	0.01	0	0	0	0.01	0	0	0	0	0.01	0	0	0	0	0	0	0	0	0	0	0.13	0	0	0	0	0	0	0	0	0	0	0	0	0	0	0	0.01	0.01	0	0	0.01	0	0	0	0.02	0	0	0.02	0.05
CDK11B	0.72	0.48	0.4	0.5	0.59	0.55	0.7	0.58	0.59	0.58	0.8	0.61	0.62	0.71	0.66	0.76	0.22	0.74	0.47	0.41	0.6	0.58	0.62	0.55	0.99	1.04	1.05	0.87	0.76	0.7	0.76	0.38	0.4	0.47	0.28	0.43	0.5	0.24	0.58	0.38	0.53	0.56	0.18	0.53	0.49	0.67	0.55	0.42	0.31
FO704657.1	0.01	0.01	0	0	0.01	0.01	0	0	0.02	0.01	0.03	0	0.03	0	0	0	0	0.01	0	0	0	0	0	0.15	0	0.02	0	0	0	0	0	0.02	0	0.01	0.02	0.01	0.02	0.02	0.01	0.05	0	0.02	0	0	0	0	0	0.01	0
SLC35E2B	0.42	0.78	0.56	0.42	0.55	0.23	0.25	0.29	0.3	0.34	0.12	0.2	0.29	0.19	0.27	0.37	0.43	0.7	0.66	0.95	0.27	0.34	0.59	0.98	0.69	0.3	1.83	0.21	0.73	0.97	0.77	0.58	0.91	0.13	0.12	0.24	0.28	0.24	0.18	0.06	0.2	0.09	0.41	0.3	0.38	0.19	0.31	0.25	0.34
AL691432.1	0.02	0.01	0	0	0.02	0.01	0	0	0.02	0	0.07	0.04	0.02	0	0.02	0	0	0.01	0	0	0	0	0	0	0	0	0	0	0.08	0	0.05	0.01	0	0.01	0	0.04	0.06	0	0	0	0	0.02	0	0.11	0.02	0	0.04	0.01	0.03
MMP23A	0	0	0	0	0	0	0	0	0	0	0	0	0	0	0	0	0	0	0	0	0	0	0	0	0	0	0	0	0	0	0	0	0	0	0	0	0	0	0	0	0	0	0	0	0	0	0	0	0
CDK11A	0.15	0.1	0.16	0.16	0.12	0.12	0.14	0.12	0.12	0.15	0.19	0.22	0.11	0.16	0.15	0.05	0.1	0.34	0.21	0	0.23	0.19	0.14	0.15	0.63	0.14	0.37	0.31	0.09	0.05	0.27	0.04	0.05	0.17	0.02	0.06	0.18	0.06	0.12	0.1	0.07	0.07	0	0.32	0.33	0.14	0.2	0.09	0.08
AL031282.2	0.01	0.01	0	0.02	0.01	0.01	0.02	0.01	0.01	0	0.03	0	0.02	0.09	0.03	0	0	0.02	0	0	0	0	0.07	0.2	0	0	0	0.05	0	0	0.04	0.01	0.01	0	0	0	0	0.01	0.02	0	0	0	0	0	0.03	0	0	0	0.01
AL031282.1	0.05	0.03	0.03	0.15	0.18	0.07	0.11	0.08	0.08	0.06	0	0.08	0.05	0.04	0.06	0.06	0.19	0.07	0	0	0.16	0.13	0	0	0.09	0.12	0	0.38	0	0.14	0.04	0.03	0.03	0.04	0.01	0.01	0.12	0	0.02	0.04	0	0	0	0.09	0.03	0	0.09	0.03	0.02
SLC35E2	0.01	0.02	0	0.05	0.01	0.01	0.01	0.01	0.01	0.01	0	0	0.01	0	0.02	0.06	0	0.01	0.14	0	0	0	0.04	0	0	0.01	0	0	0.23	0	0.04	0.02	0.01	0.01	0	0.02	0.02	0.01	0	0.03	0	0	0	0	0	0	0	0.01	0.02
NADK	0.23	0.2	0.45	0.15	0.17	0.11	0.1	0.11	0.09	0.07	0.1	0.04	0.1	0.08	0.09	0.16	0.13	0.21	0.16	0.29	0	0.12	0.21	0.08	0.14	0.03	0	0.1	0	0	0.07	0.31	0.05	0.11	0.12	0.14	0.15	0.55	0.1	0.28	0.38	0.46	0.55	0.38	0.13	0	0.2	0.35	0.35
GNB1	30.48	1.03	0.96	1.86	1.98	1.04	1.56	1.09	1.15	1.63	1.56	2.24	1.99	2.06	2.05	2.64	2.98	3.08	3.08	3.88	1.98	2.68	2.94	3.2	4.13	1.91	3.33	2.52	2.81	2.18	3.15	5.34	5.25	1.5	3.26	5.51	1.75	0.8	1.02	2.04	1.43	1.29	1.9	0.91	1.09	0.67	2.18	0.76	0.74
AL109917.1	0	0	0	0.01	0.01	0	0	0	0	0	0	0	0	0	0.01	0	0	0	0	0	0	0	0	0	0	0	0	0	0	0	0.02	0	0	0.02	0.04	0	0.02	0	0	0	0	0	0	0	0	0.16	0	0.01	0.01
CALML6	0	0	0	0	0.01	0	0	0	0	0	0	0	0	0	0	0	0	0	0	0	0	0	0	0	0	0	0	0	0	0	0	0	0	0	0	0	0	0	0	0	0	0	0	0	0	0	0	0	0
TMEM52	0.01	0.01	0	0.03	0	0	0.01	0	0	0	0.04	0	0	0	0	0	0	0	0	0.28	0	0.19	0.05	0	0.09	0	0	0	0	0	0.01	0	0.01	0.02	0.04	0.03	0.01	0	0.02	0	0	0	0	0	0	0	0	0.01	0
CFAP74	0	0.01	0.03	0	0	0.01	0	0.01	0	0	0	0.05	0.03	0.16	0.01	0	0	0	0	0	0.43	0	0.06	0	0	0	0	0	0	0	0	0.01	0	0.03	0	0.01	0	0	0	0	0	0	0	0	0	0	0	0	0.01
AL391845.2	0	0	0	0	0	0	0	0.01	0	0	0	0	0	0	0.01	0	0	0	0	0	0	0.07	0	0	0	0	0	0	0	0	0.01	0	0	0	0	0	0	0	0	0	0	0	0	0	0	0	0	0	0
GABRD	0.01	0.01	0	0.18	0.69	0.05	0.43	0.73	0.02	0.03	0.14	0.09	0.92	1.22	1.92	0	0.36	0.1	0.06	1.65	0	2.32	0.28	0.6	0.77	0.28	2.91	0.17	6.77	0.39	0.45	0	0.03	0.01	0.01	0.01	0.01	0.02	0	0.01	0	0	0	0	0	0	0	0	0.01
AL391845.1	0	0	0	0	0	0.01	0	0.01	0	0	0	0	0	0.08	0	0	0	0	0	0	0	0	0	0	0	0	0	0	0	0	0	0	0	0	0.01	0	0	0	0	0	0	0	0	0	0	0	0	0	0
PRKCZ	0.19	0.16	0.28	1.8	1.48	0.32	0.56	0.38	0.23	0.43	0.48	0.41	0.39	0.62	0.82	0.87	1.01	1.27	0.76	1.24	0.59	2.07	1.8	0.27	1.89	1.72	1.85	1.38	1.56	0.69	1.97	2.2	1.99	0.14	0.15	0.17	0.04	0.19	0.19	0.07	0	0	0	0.21	0.07	0.22	0.04	0.09	0.03
AL590822.2	0.02	0.01	0	0.04	0.04	0.02	0.02	0	0.01	0.02	0.05	0.03	0.02	0	0.01	0.03	0	0.06	0	0.03	0	0.12	0.17	0	0	0.09	0.07	0.17	0.28	0	0.03	0	0	0.02	0	0	0	0	0.08	0	0.02	0.02	0	0.08	0.11	0	0	0.02	0.04
PRKCZ-AS1	0.01	0.01	0.07	0.01	0.01	0.02	0.05	0.02	0.03	0.02	0.18	0.11	0.03	0.11	0.03	0	0	0.09	0	0	0	0	0	0	0	0.12	0	0	0	0	0.03	0.02	0	0.01	0.01	0.02	0.01	0	0	0	0	0	0	0	0	0	0	0.01	0
FAAP20	0.55	0.79	1.02	0.79	0.72	1.07	0.76	0.62	0.54	0.66	0.67	0.77	0.63	0.93	0.65	0.89	1.79	1.25	1.23	1.21	0.69	0.82	1.2	0.83	0.8	0.77	0.81	1.09	2.22	0.58	1.79	2.01	1.01	0.84	1.69	1.19	1.04	1.37	1.46	0.75	1.23	1.54	1.01	1.05	1.08	1.36	1.27	1.25	1.55
AL590822.1	0	0	0	0	0	0	0	0	0	0	0	0	0	0	0	0	0	0	0	0	0	0	0	0	0	0	0	0	0	0	0	0	0	0	0	0	0	0	0	0	0	0	0	0	0	0	0	0	0
SKI	0.02	0.05	0.09	0.06	0.07	0.04	0.07	0.13	0.03	0.01	0.05	0.12	0.03	0.05	0.05	0.25	0.2	0.1	0.24	0.16	0.13	0.17	0.19	0.07	0.07	0.11	0.07	0.18	0	0.23	0.31	0.08	0.07	0.1	0.09	0.18	0.18	0.15	0.37	0.3	0.39	0.28	0.1	0.11	0.43	0.23	0.34	0.62	0.53
MORN1	0.16	0.17	0.15	0.04	0.05	0.11	0.07	0.06	0.14	0.17	0.07	0.11	0.06	0.15	0.07	0	0.07	0.12	0.1	0	0	0	0.03	0	0.09	0.02	0.19	0.19	0	0	0.09	0.04	0.07	0.09	0.05	0.08	0.12	0.08	0.1	0.02	0.01	0.01	0	0	0	0	0.01	0.04	0.05
AL589739.1	0	0	0	0	0	0	0	0	0	0	0	0	0	0	0.01	0	0	0	0	0	0	0	0	0	0	0	0	0	0	0	0	0	0	0	0	0	0	0	0	0	0	0	0	0	0	0	0	0	0
AL513477.1	0	0.01	0	0	0	0	0	0	0	0	0	0	0	0	0	0	0	0	0	0	0	0	0.11	0	0	0	0	0	0	0	0.02	0	0	0	0	0	0	0.01	0	0	0	0	0	0	0	0	0	0	0
AL513477.2	0.03	0.06	0.02	0.04	0.02	0.01	0.02	0.02	0.02	0.01	0.06	0	0.03	0.05	0.03	0	0	0.06	0	0.1	0	0	0.01	0	0	0	0	0	0	0	0.02	0.02	0.06	0.01	0.01	0.01	0.03	0	0	0.01	0	0	0	0	0	0	0	0.01	0.01
RER1	1.43	1.42	1.17	0.72	0.72	0.76	0.61	0.55	0.64	0.71	0.77	0.7	0.61	0.43	0.55	0.68	1.02	0.55	0.53	0.35	1.36	0.92	0.67	0.95	0.96	0.51	0.49	0.83	0.52	1.2	0.67	0.67	1.27	1.04	1.46	1.2	1.5	1.09	1.44	0.97	1.17	1.01	1.1	1.57	1.59	0.84	1.19	1.05	1.45
PEX10	0.28	0.3	0.3	0.39	0.4	0.42	0.2	0.4	0.37	0.42	0.4	0.65	0.39	0.27	0.49	0.38	0.11	0.24	0.13	0.12	0	0.67	0.41	0.73	0.66	0.39	0.14	0.15	0	0.76	0.34	0.34	0.55	0.4	0.73	0.6	0.65	0.17	0.38	0.2	0.23	0.08	0.1	0	0.24	0.33	0.28	0.33	0.3
PLCH2	1.23	1.12	1.05	0.33	0.31	0.55	0.54	0.93	0.79	0.63	0.68	0.96	1.47	0.8	0.95	0.14	0	0.41	1.14	0.24	0.41	0.92	0.9	0	0.58	0.14	0.5	0	0.12	0.61	0.19	1.1	1.01	0.07	0.19	0.42	0.1	0.1	0	0.01	0.01	0	0	0.19	0.09	0	0.02	0	0
AL139246.1	0	0	0	0	0	0	0	0	0	0	0	0	0	0	0	0	0	0	0	0	0	0	0	0	0	0	0	0	0	0	0	0.01	0	0	0	0	0	0	0	0	0	0	0	0	0	0	0	0	0
AL139246.4	0	0	0	0	0	0	0	0	0	0	0	0	0	0	0	0	0	0	0	0	0	0	0	0	0	0	0	0	0	0	0	0	0	0	0	0	0	0	0	0	0	0	0	0	0	0	0	0	0
PANK4	0.39	0.27	0.43	0.3	0.31	0.26	0.34	0.39	0.35	0.25	0.3	0.45	0.33	0.43	0.37	0.17	0.15	0.26	0.11	0.19	0.39	0.17	0.67	0	0.59	0.33	0.07	0	0.6	0.29	0.13	0.1	0.07	0.12	0.07	0.12	0.13	0.08	0.1	0	0.04	0.11	0	0	0.05	0	0.26	0.11	0.14
HES5	0.02	0.01	0.03	0.08	0.02	0.01	0.01	0.02	0.01	0.02	0.04	0	0.04	0	0.04	0	0.15	0.02	0.05	0.04	0	0	0.08	0	0	0	0	0.06	0.18	0	0.07	0	0	1.79	0.32	0.88	0.05	0.01	0.01	0	0	0	0	0	0	0	0.04	0	0
AL139246.5	0.03	0.01	0.05	0.21	0.15	0.04	0.02	0.1	0.05	0.07	0.03	0	0.03	0.1	0.04	0	0	0.01	0	0	0	0.35	0.06	0	0	0	0	0.1	0.07	0	0.01	0.08	0.02	0.08	0.19	0.04	0	0.08	0.69	0.05	0.13	0.05	0.72	0.38	0.34	0	0.38	0	0
TNFRSF14-AS1	0	0	0	0	0	0.01	0	0	0	0	0	0	0	0	0	0	0	0	0	0	0	0	0	0	0	0	0	0	0	0	0	0	0	0.01	0	0.02	0.03	0.06	0.06	0	0.06	0.05	0	0	0.1	0	0	0	0.01
TNFRSF14	0	0	0	0.01	0.02	0.02	0.03	0	0.06	0	0	0.08	0.01	0	0.01	0.04	0	0	0.09	0	0.39	0.06	0	0	0	0	0	0	0.09	0	0	0.01	0	0.15	0.1	0.11	0.24	2.04	2.03	0.38	0.58	0.5	1.66	1.3	1.01	0.33	0.27	0.49	0.53
AL139246.2	0	0	0	0	0	0	0	0	0	0	0	0	0	0	0	0	0	0	0	0	0	0	0	0	0	0	0	0	0	0	0	0	0	0	0	0	0	0	0.02	0	0	0	0	0	0	0	0	0	0
AL139246.3	0	0	0	0	0	0	0	0	0	0	0	0	0	0	0	0	0	0	0	0	0	0	0	0	0	0	0	0	0	0	0	0	0	0.01	0.01	0.01	0	0	0.03	0	0.01	0	0	0	0	0	0	0.01	0.01
FAM213B	0.11	0.15	0.09	0.58	0.42	0.23	0.14	0.15	0.2	0.28	0.36	0.35	0.29	0.16	0.23	0.21	0.13	0.44	0.57	0.27	0.29	0.51	0.43	0.82	0.16	0.15	0.72	0.39	0.63	0.23	0.34	0.62	0.23	0.09	0.14	0.11	0.42	0.06	0.25	0.02	0.09	0.04	0.14	0.14	0.19	0.1	0.1	0.1	0.16
MMEL1	0	0	0	0.01	0.01	0	0	0	0	0	0.03	0	0	0	0	0	0	0.03	0	0	0	0.16	0	0	0	0	0	0	0	0	0	0.02	0.09	0.01	0.01	0.01	0.08	0	0	0.04	0.01	0	0.1	0	0.03	0.1	0	0.02	0.01
AL831784.1	0	0	0	0.05	0	0	0	0	0	0	0	0	0	0	0	0	0	0.04	0	0	0	0	0	0	0	0	0	0	0	0	0	0.09	0.02	0	0	0	0	0	0	0	0	0	0	0	0	0	0	0	0
TTC34	0.01	0.02	0.03	0.01	0.01	0.04	0.06	0.04	0.05	0.01	0.07	0.04	0.02	0.12	0.02	0.04	0.08	0.02	0	0	0.32	0	0	0.19	0	0.02	0	0.05	0	0	0.03	0.01	0	0.05	0.01	0.04	0.08	0.01	0.03	0	0.01	0	0	0	0	0	0	0.05	0.06
AC242022.1	0	0	0	0	0	0	0	0	0	0	0	0	0	0	0	0	0	0	0	0	0	0	0.04	0	0	0	0	0	0	0	0	0	0	0	0	0	0	0	0	0	0	0	0	0	0	0	0	0	0
AL592464.2	0	0	0	0	0	0	0	0	0	0	0	0	0	0	0	0	0	0	0	0	0	0	0	0	0	0	0	0	0	0	0	0	0	0	0	0	0	0	0	0	0	0	0	0	0	0	0	0	0
AL592464.1	0	0	0	0	0	0	0	0	0	0	0	0	0	0	0	0	0	0	0	0	0	0	0	0	0	0	0	0	0	0	0	0	0	0	0	0	0	0	0	0	0	0	0	0	0	0	0	0	0
AL589702.1	0	0	0	0	0	0	0	0	0	0	0	0	0	0	0	0	0	0	0	0	0	0	0	0	0	0	0	0	0	0	0	0	0	0	0	0	0	0	0	0	0	0	0	0	0	0	0	0	0
ACTRT2	0	0	0	0	0	0	0	0	0	0	0	0	0	0	0	0	0	0	0	0	0	0	0	0	0	0	0	0	0	0	0	0	0	0	0	0	0	0	0	0	0	0	0	0	0	0	0	0	0
LINC00982	0	0	0	0	0	0	0	0	0	0	0	0.03	0	0	0	0	0	0	0	0	0	0	0	0	0	0	0	0	0	0	0	0	0	0	0	0	0	8.2	0.02	0	0.03	0.11	0.09	0.18	0.09	0	0.02	0.08	0.08
PRDM16	0	0	0	0.05	0.02	0	0	0	0	0	0	0	0	0	0.01	0	0	0	0	0.04	0	0.02	0	0	0	0	0	0	0	0	0	0.08	0.12	0	0	0.05	0	1.13	0.01	0	0	0	0	0	0.03	0	0.07	0.05	0.06
MIR4251	0	0	0	0	0	0	0	0	0	0	0	0	0	0	0	0	0	0	0	0	0	0	0	0	0	0	0	0	0	0	0	0	0	0	0	0	0	0	0	0	0	0	0	0	0	0	0	0	0
AL008733.1	0	0	0	0	0	0	0	0	0	0	0	0	0	0	0	0	0	0	0	0	0	0	0	0	0	0	0	0	0	0	0	0	0	0	0	0	0	0	0	0	0	0	0	0	0	0	0	0	0
AL512383.1	0	0	0	0	0	0	0	0	0	0	0	0	0	0	0	0	0	0	0	0	0	0	0	0	0	0	0	0	0	0	0	0	0	0	0	0	0	0.06	0.01	0	0	0	0	0	0	0	0	0	0
AL590438.1	0	0	0	0	0	0	0	0	0	0	0	0	0	0	0	0	0	0	0	0	0	0	0	0	0	0	0	0	0	0	0	0	0	0	0	0	0	0	0	0	0.01	0	0	0	0	0	0	0	0
ARHGEF16	0.05	0.02	0	0.07	0.01	0.02	0.01	0	0	0	0.02	0	0.03	0	0.01	0.04	0.06	0	0	0	0.32	0	0	0	0	0	0	0	0.24	0	0	0	0.02	0.15	0.04	0.06	0	0.04	0.04	0	0	0	0	0	0	0	0.1	0	0
AL512413.1	0	0	0	0	0	0	0	0	0	0	0	0	0	0	0	0	0	0	0	0	0	0	0	0	0	0	0	0	0	0	0	0	0	0	0	0	0	0	0	0	0.01	0	0	0	0	0	0	0	0
MEGF6	0	0	0.02	0	0.01	0	0	0.01	0	0	0.06	0	0	0	0	0	0	0.01	0	0	0	0	0	0	0.09	0	0	0.1	0	0.33	0	0	0	0.09	0.07	0.1	0.02	0.01	0.11	0	0.04	0	0	0	0.02	0	0.05	0.22	0.22
MIR551A	0	0	0	0	0	0	0	0	0	0	0	0	0	0	0	0	0	0	0	0	0	0	0	0	0	0	0	0	0	0	0	0	0	0	0	0	0	0	0	0	0	0	0	0	0	0	0	0	0
AL513320.1	0.02	0.01	0	0.03	0	0.02	0.02	0.03	0.01	0.02	0.03	0	0.02	0.04	0	0.04	0.05	0.03	0	0	0	0.04	0.05	0	0	0.06	0	0.11	0	0	0	0.02	0	0.01	0	0.01	0	0	0	0	0	0	0	0	0	0	0	0	0
TPRG1L	0.31	0.46	0.56	2.28	0.92	0.45	0.48	0.65	0.5	0.45	0.63	0.91	0.41	0.6	0.63	0.4	0.4	0.82	1.65	0.73	0.17	0.69	0.74	0.86	0.66	0.6	1.11	0.66	1.1	0.24	0.59	1.28	2.04	0.24	0.21	0.26	0.33	0.24	0.29	0.02	0.21	0.18	0.11	0.08	0.22	0.07	0.19	0.46	0.24
WRAP73	0.35	0.22	0.4	0.63	0.31	0.32	0.28	0.33	0.27	0.21	0.41	0.19	0.26	0.24	0.3	0.12	0.18	0.22	0.18	0.26	0.32	0.14	0.23	0.28	0.31	0.09	0.7	0.06	0.36	0.33	0.22	0.17	0.1	0.16	0.17	0.16	0.26	0.09	0.25	0.12	0.19	0.18	0.1	0.34	0.23	0.11	0.18	0.18	0.24
TP73	0	0.18	0	0	0	0	0	0	0	0	0	0	0	0	0	0	0	0	0	0	0	0	0	0	0	0	0	0	0	0	0	0.02	0	0	0	0	0	0	0	0	0	0	0	0	0	0	0	0	0
AL136528.1	0	0	0	0	0	0	0	0	0	0	0	0	0	0	0	0	0	0	0	0	0	0	0	0	0	0	0	0	0	0	0	0	0	0	0	0	0	0	0	0	0	0	0	0	0	0	0	0	0
AL136528.2	0.86	0.79	0.13	0.06	0.01	0.02	0.01	0.08	0.02	0.03	0.1	0.12	0.03	0.05	0.05	0.01	0.36	0	0	0	0	0.04	0.03	0	0	0	0	0	0	0	0.01	0	0	0.02	0.08	0.14	0.04	0	0	0.04	0	0	0	0	0.04	0	0	0	0
TP73-AS1	0.1	0.1	0.1	0.15	0.16	0.06	0.09	0.07	0.09	0.04	0.09	0.07	0.07	0.06	0.09	0.07	0.13	0.15	0.13	0.28	0	0	0.1	0.12	0.33	0.06	0	0.06	0	0.09	0.06	0.12	0.09	0.09	0.12	0.12	0.09	0.05	0.2	0.12	0.07	0.08	0	0	0.06	0	0.03	0.18	0.15
TP73-AS1-1	0	0	0	0	0	0	0	0	0	0	0	0	0	0	0	0	0	0	0	0	0	0	0	0	0	0	0	0	0	0	0	0	0	0	0	0	0	0	0	0	0	0	0	0	0	0	0	0	0
CCDC27	0	0	0	0.01	0	0	0.01	0	0	0	0	0	0	0	0	0	0	0	0	0.04	0	0.02	0	0	0	0	0	0	0	0	0	0.02	0	0	0	0	0	0.02	0	0	0	0	0	0	0	0	0	0.01	0
SMIM1	0.01	0	0	0.03	0.04	0.01	0.02	0	0.01	0	0.03	0	0.01	0.05	0.02	0.03	0.06	0	0.69	0.16	0.13	0.23	0.06	0.07	0.09	0.06	0	0.07	0	0.05	0.02	0.03	0	0.3	0.77	0.43	0.13	0.29	0.78	0.02	0.12	0.03	0	0.1	0	0	0.01	0.21	0.22
LRRC47	0.39	0.35	0.48	0.74	0.76	0.58	0.72	0.58	0.66	0.76	0.95	0.77	0.56	0.6	0.83	1.13	0.8	0.85	0.95	0.73	0.33	0.97	0.89	0.73	1.21	0.6	1.19	1.12	0.89	0.31	0.85	0.59	0.5	0.42	0.47	0.45	0.44	0.38	0.45	0.24	0.22	0.16	0.21	0.39	0.16	0.51	0.34	0.49	0.42
RN7SL574P	0	0	0	0.01	0	0	0	0	0	0	0	0	0	0	0.01	0	0	0	0	0	0	0	0	0	0	0	0	0	0	0	0	0	0	0.02	0	0.01	0	0	0	0	0	0	0	0	0	0	0	0.01	0.01
AL365330.1	0	0	0	0	0	0	0	0	0	0	0	0	0	0	0	0	0	0	0	0	0	0	0.02	0	0	0	0	0.09	0	0	0	0.01	0	0	0	0	0	0	0.03	0	0	0	0	0	0	0	0	0	0
CEP104	0.7	3.06	2.89	0.57	0.66	0.23	0.29	0.2	0.18	0.23	0.27	0.23	0.29	0.52	0.17	0.32	0.6	0.21	0.72	0.47	0.48	0.58	0.39	0.55	1.16	0.54	0.12	0.71	0.77	0.95	0.36	0.53	0.21	0.17	0.13	0.21	0.25	0.63	0.25	0.15	0.16	0.13	0	0.53	0.39	0.11	0.57	0.21	0.17
DFFB	0.13	0.33	0.45	0.13	0.08	0.04	0.03	0.04	0.04	0.01	0	0	0.05	0.05	0.06	0.09	0	0.1	0.2	0.06	0.13	0	0.08	0	0.23	0	0	0.06	0.14	0	0.1	0.04	0.01	0.03	0.01	0.03	0	0.04	0.08	0	0.01	0	0	0	0	0	0	0.05	0.02
C1orf174	0.26	0.13	0.09	0.36	0.28	0.23	0.2	0.26	0.27	0.15	0.21	0.15	0.25	0.34	0.31	0.21	0.15	0.29	0.06	0.48	0	0.51	0.2	0.46	0.48	0.28	0	0.15	0.3	0	0.2	0.26	0.02	0.22	0.35	0.23	0.23	0.14	0.24	0.21	0.21	0.26	0.15	0.32	0.33	0.25	0.26	0.34	0.24
LINC01134	0	0	0	0	0	0	0	0	0	0	0	0	0	0.06	0	0	0	0	0	0	0	0	0	0	0	0	0	0	0	0.33	0.03	0	0	0	0	0.01	0	0	0	0	0	0.03	0	0	0	0	0.04	0	0.01
LINC01346	0	0	0	0	0	0	0	0	0	0	0	0	0	0	0	0	0	0	0	0	0	0.01	0	0	0	0	0	0	0	0	0	0	0	0	0	0	0	0	0	0	0	0	0	0	0	0	0	0	0
LINC01345	0	0	0	0	0	0	0	0	0	0	0	0	0	0	0	0	0	0	0	0	0	0	0	0	0	0	0	0	0	0	0	0	0	0	0	0	0	0	0	0	0	0	0	0	0	0	0	0	0
AL805961.1	0	0	0	0	0	0	0	0	0	0	0	0	0	0	0	0	0	0	0	0	0	0	0	0	0	0	0	0	0	0	0	0	0	0	0	0	0	0	0	0	0	0	0	0	0	0	0	0	0
AL805961.2	0	0	0	0.01	0	0	0	0	0	0.02	0	0	0.02	0	0	0	0	0.01	0	0	0	0	0	0	0	0	0	0	0	0	0	0	0	0	0	0	0.02	0	0	0	0	0	0	0	0.02	0	0	0.01	0
EEF1DP6	0	0	0	0	0	0	0	0	0	0	0	0	0	0	0	0	0	0	0	0	0	0	0	0	0	0	0	0	0	0	0	0	0	0	0	0	0	0	0	0	0	0	0	0	0	0	0	0	0
LINC01777	0	0	0	0	0	0	0	0	0	0	0	0	0	0	0	0	0	0	0	0	0	0	0	0.12	0	0	0	0	0	0	0	0	0	0	0	0	0	0	0	0	0	0	0	0	0	0	0	0	0
AL355602.1	0	0	0	0	0	0	0	0	0	0	0	0	0	0	0	0	0	0	0	0	0	0	0	0	0	0	0	0	0	0	0	0	0	0	0	0	0	0	0	0	0	0	0	0	0	0	0	0	0
Z98747.1	0	0	0	0	0	0	0	0	0	0	0	0	0	0	0	0	0	0	0	0	0	0	0	0	0	0	0	0	0	0	0	0	0	0	0	0	0	0	0	0	0	0	0	0	0	0	0	0	0
LINC01646	0	0	0	0	0	0.02	0	0	0	0	0	0.04	0	0	0	0	0	0	0	0	0	0	0	0	0	0	0	0	0	0	0	0	0	0	0	0	0	0	0	0	0	0	0	0	0	0	0	0	0
AJAP1	0	0	0	0	0	0	0.03	0.03	0	0	0.18	0.35	0.3	0.34	0.4	0.22	0.29	0.02	0.21	0.4	0	0	0.31	0.45	0	0	0	0	0	0.16	0.06	0.12	0.12	0.02	0.01	0.02	0.22	0.01	0	0	0	0	0	0.12	0	0	0	0.01	0
BX005132.2	0	0	0	0	0	0	0	0	0	0	0	0	0	0	0	0	0	0	0	0	0	0	0	0	0	0	0	0	0	0	0	0	0	0	0	0	0	0	0	0	0	0	0	0	0	0	0	0	0
BX005132.1	0	0	0	0	0	0	0	0	0	0	0	0	0	0	0	0	0	0	0	0	0	0	0	0	0	0	0	0	0	0	0	0	0	0	0	0	0	0	0	0	0	0	0	0	0	0	0	0	0
AL691497.1	0	0	0	0	0	0	0	0	0	0	0	0	0	0	0	0	0	0	0	0	0	0	0	0	0	0	0	0	0	0	0	0	0	0	0	0	0	0	0	0	0	0	0	0	0	0	0	0	0
AL139823.1	0	0	0	0	0	0	0	0	0	0	0	0	0	0	0	0	0	0	0	0	0	0	0	0	0	0	0	0	0	0	0	0	0	0	0	0	0	0	0	0	0	0	0	0	0	0	0	0	0
Z98259.3	0	0	0	0	0	0	0	0	0	0	0	0	0	0	0	0	0	0	0	0	0	0	0	0	0	0	0	0	0	0	0	0	0	0.03	0.03	0.05	0.02	0	0	0.02	0	0	0	0	0	0	0	0	0
Z98259.2	0	0	0	0	0	0	0	0	0	0	0	0	0	0	0	0	0	0	0	0	0	0	0	0	0	0	0	0	0	0	0	0	0	0	0	0	0	0	0	0	0	0	0	0	0	0	0	0	0
Z98259.1	0	0	0	0	0	0	0	0	0	0	0	0	0	0	0	0	0	0	0	0	0	0	0	0	0	0	0	0	0	0	0	0	0	0	0	0	0	0	0	0	0	0	0	0	0	0	0	0	0
Z97988.1	0	0	0	0	0	0	0	0	0	0	0	0	0	0	0	0	0	0	0	0	0	0	0	0	0	0	0	0	0	0	0	0	0	0	0	0	0	0	0	0	0	0	0	0	0	0	0	0	0
AL365255.1	0	0	0	0	0	0	0	0	0	0	0	0	0	0	0	0	0	0	0	0	0	0	0	0	0	0	0	0	0	0	0	0	0	0	0	0	0	0	0	0	0	0	0	0	0	0	0	0	0
MIR4417	0	0	0	0	0	0	0	0	0	0	0	0	0	0	0	0	0	0	0	0	0	0	0	0	0	0	0	0	0	0	0	0	0	0	0	0	0	0	0	0	0	0	0	0	0	0	0	0	0
MIR4689	0	0	0	0	0	0	0	0	0	0	0	0	0	0	0	0	0	0	0	0	0	0	0	0	0	0	0	0	0	0	0	0	0	0	0	0	0	0	0	0	0	0	0	0	0	0	0	0	0
NPHP4	0.07	0.11	0.04	0.03	0.05	0.04	0.04	0.03	0.03	0.06	0.03	0	0.01	0.06	0.02	0.08	0.06	0.06	0	0.19	0	0.13	0.06	0.15	0.09	0.04	0.36	0.37	0.11	0	0.06	0.05	0.05	0.06	0.04	0.05	0.49	0.05	0.06	0.07	0.02	0.05	0	0	0	0	0	0.02	0.03
KCNAB2	0.08	0.09	0.21	0.06	0.06	0.17	0.12	0.14	0.11	0.16	0.17	0.27	0.17	0.39	0.14	0.25	1.14	0.17	0.82	0.49	0	0.51	0.3	0.49	0.5	0.63	0.48	0.16	0.21	0.54	1.47	1.42	3.28	0.03	0.04	0.06	0.05	0.13	1.41	0.01	0.29	0.58	0.46	1.56	1.23	0	0.02	0.02	0.05
CHD5	0.2	0.07	0.2	1.86	2.32	0.36	0.48	0.91	0.2	0.65	0.79	0.74	0.79	0.72	0.26	2.3	3.15	0.87	2.73	3.26	2.45	1.8	3.35	1.53	4.68	3.09	3.91	1.83	1.82	3.84	2.79	0.8	1.46	0.02	0.02	0.05	0.06	0.04	0	0	0	0.01	0	0	0	0	0	0.01	0
AL031847.1	0.17	0.14	0.1	0.01	0.01	0.01	0.01	0.01	0.02	0.02	0	0	0.02	0	0.02	0	0	0	0	0	0	0	0	0	0	0	0	0	0	0	0.01	0.01	0	0.02	0.06	0.11	0.04	0.05	0	0	0	0	0	0	0	0	0	0.05	0
RNF207	0.06	0.03	0.02	0.01	0.03	0.02	0.02	0.05	0.05	0.16	0.03	0.04	0.05	0	0.03	0.13	0.08	0.05	0	0.37	0.32	0.06	0.24	0.07	0.07	0.12	0.07	0	0.1	0	0.04	0.14	0.12	0.33	0.03	0.25	0.04	0.01	0.03	0.01	0	0.05	0	0.08	0.1	0	0.18	0.3	0.12
ICMT	1.21	1.2	1	0.55	0.56	0.27	0.26	0.51	0.14	0.11	0.23	0.45	0.31	0.52	0.15	0.25	0.23	0.24	0.22	0.24	0.13	0.33	0.44	0.1	0.47	0.42	1.1	0.23	0.5	0.25	0.47	0.79	1.3	0.21	0.21	0.54	0.15	0.43	0.14	0.17	0.26	0.12	0	0	0.17	0.09	0.43	0.32	0.37
LINC00337	0.03	0.06	0.03	0.01	0	0	0	0.01	0	0	0	0	0.01	0	0	0	0	0	0	0	0	0	0	0	0	0	0	0	0	0	0.01	0	0	0	0	0.01	0	0.01	0	0	0	0	0	0	0	0	0	0	0.01
HES3	0	0	0	0	0	0	0	0	0	0	0	0	0	0	0	0	0	0	0	0	0	0	0	0	0	0	0	0	0	0	0	0	0	0	0	0	0	0	0	0	0	0	0	0	0	0	0	0	0
GPR153	0.01	0.01	0	0.39	0.75	0	0.01	0	0.02	0	0	0	0.01	0	0.02	0.03	0.89	0.09	1.04	0.15	1.69	0.74	0.84	1.43	0.96	1.35	1.67	0.83	0.09	0.15	0.9	0.96	1.4	0.03	0.03	0.01	0	0	0.18	0	0	0.07	0	0.19	0	0	0	0.01	0.02
ACOT7	0.28	0.73	1.83	2.46	3.34	1.12	1.69	1.86	0.96	1.25	1.11	1.92	1.8	2	2.79	1.69	1.1	1.16	0.54	1.87	1.71	1.78	4.01	2.09	1.64	3.13	2.9	1.53	1.93	1.57	1.6	5.74	7.26	0.09	0.1	0.1	0.33	0.02	0.38	0.16	0.06	0.17	0	0.29	0.14	1.18	0.11	0.11	0.18
AL031848.2	0.02	0.08	0.08	0.03	0.01	0.02	0.03	0.03	0.03	0.02	0	0.03	0.06	0.04	0.06	0	0.06	0.07	0	0	0	0.04	0.02	0	0	0	0	0	0	0	0	0	0.01	0.02	0.02	0.04	0.04	0	0.06	0	0.02	0	0	0	0	0	0.09	0.01	0.01
HES2	0.04	0.2	0.25	0	0	0.01	0.01	0	0.01	0.01	0.03	0	0	0.03	0	0.02	0.14	0	0	0	0	0	0	0	0	0	0	0	0.11	0	0.03	0	0	0.02	0.01	0.03	0	0	0.01	0	0.01	0	0	0	0	0	0	0	0.02
ESPN	1.07	1.07	0.96	0.09	0.07	0.07	0.13	0.06	0.09	0.13	0	0.13	0.09	0.19	0.07	0.08	0.06	0.07	0.35	0	0	0	0.03	0	0	0.17	0	0.18	0	0.16	0.08	0.02	0.05	3.47	4.87	4.25	0.78	0.14	0	0.14	0.01	0	0	0	0	0	0.07	0	0.01
MIR4252	0	0	0	0	0	0	0	0	0	0	0	0	0	0	0	0	0	0	0	0	0	0	0	0	0	0	0	0	0	0	0	0	0	0	0	0	0	0	0	0	0	0	0	0	0	0	0	0	0
AL031848.1	0	0	0	0	0	0	0	0	0	0	0	0	0	0	0	0	0	0	0	0	0	0	0	0	0	0	0	0	0	0	0	0	0	0	0	0	0	0	0	0	0	0	0	0	0	0	0	0	0
TNFRSF25	0.04	0.02	0.08	0.02	0.09	0.01	0.01	0	0	0.04	0	0.19	0	0	0.01	0	0	0.08	0.06	0	0	0	0.08	0	0.07	0	0	0	0.09	0	0.05	0.01	0.04	0.17	0.05	0.13	0.24	0	0	0.07	0.28	0.1	0	0	0.6	0	0	0.02	0.05
PLEKHG5	0	0.01	0	0.03	0.04	0.01	0	0	0	0.02	0	0.04	0.01	0	0	0	0	0	0	0.07	0.35	0.03	0.14	0.07	0.09	0.04	0.46	0	0	0	0.16	0.01	0.48	0.1	0.05	0.07	0.27	0.03	0.01	0.15	0.35	0	0	0	0.02	0	0	0.1	0.08
NOL9	0.14	0.19	0.25	0.09	0.1	0.16	0.2	0.14	0.16	0.09	0.17	0.04	0.16	0.07	0.17	0.25	0.26	0.13	0.27	0.23	0.17	0.32	0.29	0.14	0.09	0.29	0.69	0.35	0	0.05	0.12	0.15	0.2	0.14	0.08	0.11	0.22	0.15	0.18	0.07	0.13	0.08	0.17	0.16	0.21	0	0.15	0.19	0.17
RNU6-731P	0	0	0	0	0	0	0	0	0	0	0	0	0	0	0	0	0	0	0	0	0	0	0	0	0	0	0	0	0	0	0	0	0	0	0	0	0	0	0	0	0	0	0	0	0	0	0	0	0
AL591866.1	0	0	0	0	0	0	0.01	0	0	0	0	0	0	0	0	0	0	0	0	0	0	0	0	0	0	0	0	0	0	0	0	0	0	0	0	0	0	0	0	0	0.01	0	0	0	0	0	0	0	0
TAS1R1	0	0	0	0	0	0	0	0	0	0	0	0	0	0	0.01	0	0	0	0	0	0	0	0	0	0	0	0	0	0	0	0	0	0	0.01	0.02	0.01	0.02	0	0	0.01	0	0	0	0	0	0	0	0	0
ZBTB48	0.11	0.05	0.12	0.1	0.13	0.1	0.07	0.1	0.1	0.16	0.07	0.03	0.17	0.27	0.12	0.02	0.05	0.1	0.05	0.06	0.56	0.13	0.11	0	0	0.21	0.12	0.06	0.17	0.14	0.06	0.08	0.07	0.13	0.08	0.14	0.29	0.08	0.07	0.09	0.17	0.25	0	0.07	0.08	0	0.17	0.08	0.11
KLHL21	0.05	0.1	0.14	0.03	0.07	0.03	0.02	0.04	0.02	0.05	0.06	0.08	0.02	0.06	0.02	0.06	0.06	0.12	0	0.04	0	0.07	0.17	0	0.15	0.31	0	0	0	0	0.11	0.43	1.17	0.19	0.08	0.17	0.08	0.85	0.45	0.07	0.08	0.06	0.16	0.22	0.25	0.18	0.12	0.2	0.12
PHF13	0.09	0.1	0.05	0.13	0.08	0.08	0.1	0.03	0.09	0.11	0.13	0.16	0.06	0.04	0.09	0.12	0	0.06	0.24	0.13	0	0.16	0.05	0.27	0	0.05	0	0.25	0	0	0.09	0.11	0.37	0.27	0.08	0.18	0.07	0.1	0.14	0.02	0.07	0	0	0	0.13	0	0.31	0.07	0.19
THAP3	0.14	0.1	0.1	0.42	0.22	0.19	0.23	0.2	0.18	0.2	0.15	0.34	0.24	0.09	0.2	0.28	0.06	0.29	0.15	0.19	0.27	0.15	0.17	0.41	0.65	0.12	0.31	0.17	0.34	0.3	0.14	0.11	0.27	0.12	0.15	0.14	0.17	0.09	0.11	0.07	0.05	0.12	0.16	0.1	0.13	0	0.1	0.32	0.25
DNAJC11	0.17	0.18	0.29	0.08	0.17	0.15	0.22	0.25	0.14	0.18	0.28	0.16	0.14	0.53	0.11	0.16	0.11	0.1	0.11	0.08	0	0.11	0.22	0.15	0.18	0.11	0.37	0.06	0.11	0	0.07	0.22	0.22	0.09	0.12	0.12	0.09	0.13	0.18	0.03	0.24	0.22	0.29	0.09	0.11	0	0.14	0.12	0.17
LINC01672	0	0	0	0	0	0	0	0	0	0	0	0	0	0	0	0	0	0	0	0	0	0	0	0	0	0	0	0	0	0	0	0	0	0	0	0.01	0	0	0	0	0	0	0	0	0	0	0	0	0
AL591163.1	0	0	0	0	0	0	0	0	0	0	0	0	0	0	0	0	0	0	0	0	0	0	0	0	0	0	0	0	0	0	0	0.01	0	0	0	0	0	0	0	0	0.01	0	0	0	0	0	0	0.01	0
AL590128.2	0.01	0.01	0.02	0.02	0.02	0.02	0.01	0.03	0	0.02	0.03	0	0.02	0.04	0	0.03	0	0.03	0	0	0	0.01	0	0	0	0	0	0	0	0	0	0.02	0	0.01	0	0	0	0	0	0	0.02	0.03	0	0	0	0	0	0	0.01
CAMTA1	2.21	4.11	4.38	2.09	2.15	1.81	2.09	2.27	2.06	2.59	1.73	2.55	2.16	2.11	1.77	2.18	2.24	2.58	1.73	3.17	2.82	3.43	2.29	2.07	2.56	1.56	1.55	1.31	2.78	1.01	2.92	4.17	7.98	1.22	2.31	2.15	2.14	1.87	2.39	1.07	1.25	1.37	0.86	0.54	0.76	0.53	1.75	1.61	1.4
AL590128.1	0	0	0	0	0	0	0	0	0	0	0	0	0	0	0	0	0	0	0	0	0	0	0	0	0	0	0	0	0	0	0	0	0	0	0	0	0	0	0	0	0	0	0	0	0	0	0	0	0
AL512330.1	0	0	0	0	0	0	0	0	0	0	0	0	0	0	0	0	0	0	0	0	0	0	0	0	0	0	0	0	0	0	0	0	0	0	0	0	0	0	0	0	0	0	0	0	0	0	0	0	0
RNU1-8P	0	0	0	0	0.01	0	0	0	0.01	0.01	0	0.03	0	0	0	0.03	0	0.01	0	0	0	0.03	0	0	0	0.03	0	0	0	0	0	0	0.03	0	0	0	0.02	0	0	0	0	0	0	0	0	0	0	0	0
CAMTA1-IT1	0.02	0.06	0.09	0	0.02	0.04	0.01	0.04	0.03	0.02	0	0	0.01	0	0.03	0.1	0	0.02	0	0	0	0	0	0	0.08	0	0	0	0.07	0	0	0.04	0.04	0.01	0.03	0	0	0	0	0	0	0	0	0	0	0	0	0	0
Z97987.1	0	0	0	0	0	0	0	0	0	0	0	0	0	0	0	0	0	0	0	0	0	0	0	0	0	0	0	0	0	0	0	0	0	0	0	0	0	0	0	0	0	0	0	0	0	0	0	0	0
AL365194.1	0	0	0	0	0	0	0	0.07	0	0	0	0	0	0	0	0	0	0	0	0	0	0	0	0	0	0	0	0	0	0	0	0	0	0	0	0	0.02	0	0	0	0	0	0	0	0	0	0	0	0
AL359881.3	0.01	0.06	0.03	0.01	0	0	0	0	0.01	0.01	0	0	0.01	0	0	0	0	0	0	0	0	0.02	0	0	0	0	0	0	0	0	0	0.01	0	0	0	0	0	0	0	0	0	0	0	0	0	0	0	0	0
AL359881.2	0.04	0.05	0.09	0	0	0.01	0.03	0	0	0.01	0	0.05	0.01	0	0.02	0	0	0	0	0	0.32	0	0	0	0	0	0	0	0	0	0.01	0	0	0.01	0	0.04	0	0	0.01	0	0	0	0	0	0	0	0	0	0
AL359881.1	0.04	0.08	0.14	0.02	0.01	0	0	0	0.01	0	0.02	0	0.03	0.06	0.03	0	0	0.02	0	0	0	0	0	0	0.09	0	0	0	0	0	0.04	0	0	0.01	0	0.02	0.02	0	0	0	0	0	0	0	0	0	0	0	0
VAMP3	0.19	0.14	0	0.19	0.18	0.16	0.19	0.15	0.25	0.23	0.15	0.3	0.17	0.14	0.09	0.12	0.15	0.08	0.09	0.14	0	0.12	0.25	0.14	0.09	0.09	0.26	0.21	0	0.41	0.1	0.08	0.26	0.84	1.07	0.71	0.87	0.64	1.37	0.69	1.07	1.27	0.55	0.27	0.23	0.87	0.87	1.21	1.2
Z98884.2	0	0	0	0.01	0	0	0	0	0	0	0	0	0	0	0	0	0	0	0	0	0	0.03	0	0	0	0	0	0	0	0	0	0	0	0	0	0	0	0	0.01	0	0	0	0	0	0	0	0	0	0
PER3	0.42	0.41	1	1.09	0.83	1.11	1.59	1.71	2.18	1.61	1.18	1.53	1.83	1.52	1.42	1.02	0.42	0.58	0.86	0.42	0	0.18	0.37	0.47	0.91	0.28	0.58	0.24	0.66	1.11	0.81	0.51	0.19	1.02	0.48	0.69	0.54	0.63	0.33	0.32	0.32	0.11	0	0	0.06	0.22	0.37	0.52	0.32
Z98884.1	0	0	0	0	0	0	0	0	0	0	0	0	0	0	0	0	0	0	0	0	0	0	0	0	0	0	0	0	0	0	0	0	0	0	0	0	0	0	0	0	0	0	0	0	0.03	0	0	0	0
UTS2	0	0.03	0.04	0.01	0	0	0	0	0	0	0	0	0	0	0	0	0	0	0	0	0	0	0	0	0	0	0	0	0.1	0	0	0	0	0	0	0	0	0	0.01	0.01	0.07	0	0	0.55	0.4	0	0	0	0
TNFRSF9	0	0	0	0	0	0	0	0	0	0	0	0	0	0	0.01	0	0	0	0	0	0	0	0	0	0	0	0	0	0	0	0.01	0	0	0	0	0.01	0	0	0	0	0	0.03	0	0.08	0.07	0.24	0	0	0
AL009183.1	0	0	0	0	0	0	0	0	0	0	0	0	0	0	0	0	0	0	0	0	0	0	0	0	0	0	0	0	0	0	0	0	0	0	0	0	0	0	0	0	0	0	0	0	0	0	0	0	0
PARK7	5.59	6.15	7.39	6.94	6.46	9.07	5.99	6.86	6.43	6.67	6.28	6.65	6.01	6.32	6.63	5.57	5.37	6.51	5.27	5.7	2.85	5.8	5.02	8.04	6.44	4.21	5.19	6.14	4.74	2.77	4.52	6.37	3.42	6.8	15.49	8.83	7.8	4.27	4.57	3.3	2.57	3.35	2.64	3.69	3.44	3.67	5.18	4.43	5.28
Y_RNA	0	0	0	0	0	0	0	0	0	0	0	0	0	0	0	0	0	0	0	0	0	0	0	0	0	0	0	0	0	0	0	0	0	0	0	0	0	0	0	0	0	0	0	0	0	0	0	0	0
AL034417.4	0	0	0	0	0	0.01	0.01	0.03	0	0	0	0	0	0	0.01	0.03	0	0.04	0	0	0	0.02	0	0	0	0	0	0	0	0	0.03	0	0	0.01	0	0.02	0	0	0.02	0	0.01	0	0	0	0.07	0	0	0.01	0.02
AL034417.3	0	0.01	0.07	0	0	0.01	0	0.02	0	0.01	0	0	0.01	0	0	0	0	0.03	0	0.05	0	0.02	0	0	0	0.08	0	0	0	0	0	0	0	0.02	0	0.05	0	0.04	0.03	0	0.02	0.02	0	0	0.06	0	0	0.06	0.14
ERRFI1	0.27	0.37	0.44	0.16	0.12	0.18	0.18	0.27	0.17	0.35	0.31	0.08	0.25	0.17	0.25	0.25	0.08	0.47	0.05	0.16	0.44	0.55	0.38	0.64	0.6	0.11	0.79	0.19	0	0.4	0.13	0.5	1.14	1.07	1.03	0.85	0.36	0.74	0.43	0.08	0.11	0.08	0.19	0.09	0.15	0.33	0.34	0.7	1.38
AL034417.2	0	0	0	0	0	0	0	0	0.01	0.01	0	0	0	0	0	0.03	0	0	0	0	0	0	0	0	0	0	0	0	0	0	0.02	0	0	0	0	0	0	0	0	0	0.01	0	0	0	0	0	0.02	0.02	0.01
AL034417.1	0	0	0.02	0	0	0	0.01	0	0	0	0	0	0	0	0	0	0	0	0	0	0	0	0	0	0	0	0	0	0	0	0	0	0	0	0	0	0	0	0.01	0	0	0	0	0	0	0	0	0	0
AL358876.1	0	0	0	0	0	0	0	0	0	0	0	0	0	0	0	0	0	0	0	0	0	0	0	0	0	0	0	0	0	0	0	0	0	0	0	0	0	0	0	0	0	0	0	0	0	0	0	0	0
LINC01714	0	0	0	0	0	0	0	0	0	0	0	0	0	0	0	0	0	0	0	0	0	0	0	0	0	0	0	0	0	0	0	0	0	0	0	0	0	0	0	0	0	0	0	0	0	0	0	0	0
RNU1-7P	0	0	0	0	0	0	0	0	0	0	0	0	0	0	0	0	0	0	0	0	0	0	0	0	0	0	0	0	0	0	0	0	0	0	0	0	0	0	0	0	0	0	0	0	0	0	0	0	0
AL358876.2	0	0	0	0	0	0	0	0	0	0	0	0	0	0	0	0	0	0	0	0	0	0	0	0	0	0	0	0	0	0	0	0	0	0	0	0	0	0	0	0	0.02	0	0	0	0	0	0	0	0
RNU6-991P	0	0	0	0	0	0	0	0	0	0	0	0	0	0	0	0	0	0	0	0	0	0	0	0	0	0	0	0	0	0	0	0	0	0	0	0	0	0	0	0	0	0	0	0	0	0	0	0	0
SLC45A1	0.06	0.05	0.06	0.23	0.19	0.13	0.07	0.12	0.09	0.2	0.1	0.26	0.08	0	0.13	0.11	0.05	0.24	0.22	0.62	0.16	0.53	0.24	0.15	0.31	0.81	0.19	0.06	0.19	0	0.35	0.81	1.4	0.07	0.06	0.06	0.05	0.04	0	0	0.01	0.02	0	0	0	0	0.07	0.01	0.04
Y_RNA-1	0	0	0	0	0	0	0	0	0	0	0	0	0	0	0	0	0	0	0	0	0	0	0	0	0	0	0	0	0	0	0	0	0	0	0	0	0	0	0	0	0	0	0	0	0	0	0	0	0
RERE	1.03	1.99	1.77	2.48	2.17	1.7	4.03	2.45	2.25	2.2	2.95	2.45	4.78	4.37	2.02	2.78	3.04	2.51	2.16	2.01	2.43	2.34	2.43	2.41	4.38	5.13	3.59	1.76	2.86	2.15	2.65	1.3	1.05	1.31	0.55	0.99	1.06	0.76	0.82	0.72	0.78	0.45	0	0.76	0.67	1.15	1.01	0.76	0.68
AL096855.1	0	0	0	0	0	0	0	0	0.01	0	0	0	0	0	0	0	0	0	0	0	0	0	0	0	0	0	0	0	0	0	0	0	0	0	0	0	0.03	0	0	0	0	0.02	0	0	0	0	0	0.01	0
SNORA77	0	0.01	0	0	0	0	0.01	0	0	0	0	0	0.01	0	0	0	0	0	0	0	0	0	0	0	0	0	0	0	0	0	0	0	0	0	0	0	0.02	0	0	0	0	0	0	0	0	0	0	0	0
AL096855.2	0	0	0	0.01	0	0	0	0	0	0	0	0	0	0	0	0	0	0	0	0	0	0	0	0	0	0	0	0	0	0	0	0	0	0	0	0	0	0	0	0	0	0	0	0	0	0	0	0	0
Y_RNA-2	0	0.01	0	0	0	0	0	0	0	0	0	0	0	0	0	0	0	0	0	0	0	0	0	0	0	0	0	0	0	0	0	0	0	0	0	0	0	0.01	0	0	0	0	0	0	0	0	0	0	0
AL357552.1	0	0	0	0	0	0	0	0	0	0	0	0	0	0	0	0	0	0	0	0	0	0	0	0	0	0.02	0	0	0	0	0	0	0	0	0	0	0	0	0	0	0	0	0	0	0	0	0	0.01	0
AL357552.2	0	0	0	0.01	0	0	0.01	0	0	0	0	0	0.01	0	0	0	0	0	0	0	0	0	0	0	0	0	0	0	0	0	0	0	0	0	0	0	0	0	0	0	0	0	0	0	0.04	0	0	0	0
ENO1	4.67	3.16	3.35	17.99	21.59	6.41	4.38	4.81	4.21	10.57	6.25	10.54	4.54	9.85	7.68	7.37	4.82	9	6.87	6.39	19.97	11.58	8.32	12.06	5.29	11.65	8.64	6	5.44	8.71	6.08	7.76	8.1	34.2	43.53	33.62	14.88	2.98	3.88	7.38	3.83	7.98	7.12	5.37	6.42	3.15	3.65	8.25	6.62
MIR6728	0	0	0	0	0	0	0	0	0	0	0	0	0	0	0	0	0	0	0	0	0	0	0	0	0	0	0	0	0	0	0	0	0	0	0	0	0	0	0	0	0	0	0	0	0	0	0	0	0
ENO1-IT1	0	0	0	0.02	0	0	0	0	0	0	0	0	0	0	0	0	0	0	0	0	0	0.01	0	0	0	0	0.14	0	0	0	0	0	0.05	0.03	0	0.03	0	0	0	0	0.01	0.09	0	0	0	0	0.02	0.01	0.01
ENO1-AS1	0.06	0.04	0.07	0.02	0.04	0.06	0.08	0.03	0.07	0.04	0.1	0.04	0.03	0.18	0.07	0.06	0.06	0.04	0	0.04	0	0	0	0	0	0	0	0	0	0	0.05	0	0	0.06	0.1	0.06	0.11	0.04	0.02	0.02	0.04	0	0.09	0	0	0	0.02	0.01	0.03
RNU6-304P	0	0	0	0	0	0	0	0	0	0	0	0	0	0	0	0	0	0	0	0	0	0	0	0	0	0	0	0	0	0	0	0	0	0	0	0	0	0	0	0	0	0	0	0	0	0	0	0	0
HMGN2P17	0	0	0	0	0	0	0	0	0	0	0	0	0	0	0	0	0	0	0	0	0	0	0	0	0	0	0	0	0	0	0	0	0	0	0	0	0	0	0	0	0	0	0	0	0	0	0	0	0
AL139415.1	0	0	0	0	0	0	0	0	0	0	0	0	0	0	0	0	0	0	0	0	0	0	0	0	0	0	0	0	0	0	0	0	0	0.01	0	0	0	0	0	0	0	0	0	0	0	0	0	0	0
AL139415.2	0	0	0	0	0	0	0	0	0	0	0	0	0	0	0	0	0	0	0	0	0	0	0	0	0	0	0	0	0	0	0	0	0	0	0	0	0	0	0.01	0	0	0	0	0	0	0	0	0	0
CA6	0	0	0	0	0	0	0	0	0	0	0	0	0	0	0	0	0	0	0	0	0	0	0	0	0	0	0	0	0	0	0	0	0	0	0	0	0	0	0	0	0	0	0	0	0	0	0	0	0
RN7SL451P	0	0	0	0	0	0	0	0	0	0	0	0	0	0	0	0	0	0	0	0	0	0	0	0	0	0	0	0	0	0	0	0	0	0	0	0	0	0	0	0	0	0	0	0	0	0	0	0	0
SLC2A7	0	0	0	0	0	0	0	0	0	0	0	0	0	0	0	0	0	0	0	0	0	0	0	0	0	0	0	0	0	0	0	0	0	0	0	0	0	0	0	0	0	0	0	0	0	0	0	0	0
SLC2A5	0	0	0	0	0	0	0	0	0	0	0	0	0	0	0	0.04	0.05	0.01	0	0	0	0.09	0	0	0	0.04	0	0	0	0	0	0.01	0.02	0	0.01	0.03	0.02	0	0	2.04	0.42	0	0.06	0	0	0	0	0.01	0.01
SCARNA16	0	0	0	0	0	0	0	0	0	0	0	0	0	0	0	0	0	0	0	0	0	0	0	0	0	0	0	0	0	0	0	0	0	0	0	0	0	0	0	0	0	0	0	0	0	0	0	0	0
GPR157	0	0.01	0.02	0	0	0	0	0	0	0.02	0	0	0	0	0	0	0	0	0	0	0.23	0	0.05	0	0	0.04	0	0	0	0	0	0.34	0.04	0.04	0.02	0.04	0.16	0.26	0.06	0.02	0.01	0.13	0.14	0	0.03	0	0	0.03	0.03
MIR34AHG	0	0	0	0	0	0	0	0	0	0	0	0	0	0	0	0	0	0	0	0	0	0.03	0.05	0	0	0	0	0	0	0	0.02	0.04	0.07	0.01	0	0.01	0.06	0.02	0.07	0.05	0.05	0	0	0	0.03	0	0.14	0.01	0.01
MIR34A	0	0	0	0	0	0	0	0	0	0	0	0	0	0	0	0	0	0	0	0	0	0	0	0	0	0	0	0	0	0	0	0	0	0	0	0	0	0	0	0	0	0	0	0	0	0	0	0	0
LINC01759	0	0	0	0	0	0	0	0	0	0	0	0	0	0	0	0	0	0	0	0	0	0.04	0.01	0	0	0	0	0	0	0	0	0	0	0.01	0	0.02	0	0	0.13	0	0.02	0	0	0	0	0.11	0.05	0.04	0.04
Z98044.1	0	0	0	0	0	0	0	0	0	0	0	0	0	0	0	0	0	0	0	0	0	0	0	0	0	0	0	0	0	0	0	0.02	0	0	0	0	0	0	0	0	0	0	0	0	0	0	0	0	0
H6PD	0.04	0.15	0.1	0.07	0.04	0.1	0.06	0.09	0.11	0.14	0.18	0.05	0.06	0.06	0.02	0.07	0	0.07	0.07	0.1	0.13	0.04	0.08	0	0	0.37	0	0.08	0	0.29	0	0.07	0.03	0.2	0.12	0.17	0.19	0.6	0.32	0.15	0.31	0.1	0.37	0.06	0.3	0.19	0.07	0.42	0.45
SPSB1	0	0.01	0	0.23	0.18	0.01	0.02	0	0.01	0	0	0	0.01	0	0.01	0.02	0	0	0	0	0.33	0.13	0.02	0.45	0	0.13	0	0	0.07	0	0.11	0.02	0	0.04	0.03	0.07	0.04	0.03	0.38	0.03	0.04	0.02	0.05	0	0.02	0	0.15	0.18	0.34
BX323043.1	0	0	0	0	0	0	0	0	0	0	0	0	0	0	0	0	0	0	0.07	0	0	0	0	0	0	0.02	0	0	0	0	0	0	0	0	0	0	0	0	0	0	0	0	0	0	0	0	0	0.03	0.02
AL928921.2	0	0	0	0	0.01	0	0	0.01	0	0	0	0	0.01	0	0	0	0	0	0	0	0	0	0	0	0	0	0	0	0	0	0	0	0	0.01	0.01	0	0.05	0	0.07	0.06	0	0	0	0	0	0	0	0	0.02
RNA5SP40	0	0	0	0	0	0	0	0	0	0	0	0	0	0	0	0	0	0	0	0	0	0	0	0	0	0	0	0	0	0	0	0	0	0	0	0	0	0	0	0	0	0	0	0	0	0	0	0	0
AL928921.1	0.04	0.03	0.1	0	0	0	0	0	0	0	0.04	0	0	0	0	0	0	0.02	0	0.27	0	0	0	0	0	0	0	0	0	0	0	0.01	0	0	0	0.01	0	0	0	0	0	0	0	0	0	0	0	0	0
SLC25A33	1.36	1.39	1.31	0.32	0.36	0.35	0.3	0.34	0.39	0.48	0.35	0.4	0.27	0.36	0.32	0.38	0.7	0.47	0.4	0.4	0.13	0.42	0.45	0.47	0.32	0.22	0.71	0.8	0.46	0.45	0.37	0.71	0.41	2.16	2.88	2.28	2.02	0.5	1	0.35	0.26	0.27	0.85	0.42	0.2	0.63	0.27	0.18	0.18
AL954705.1	0	0.01	0	0	0	0	0	0	0	0	0	0	0	0	0	0	0	0	0	0	0	0	0	0	0	0	0	0	0	0	0	0	0	0.01	0	0	0	0.03	0	0	0	0.03	0	0	0	0	0	0	0
TMEM201	0.19	0.26	0.24	0.15	0.13	0.18	0.19	0.2	0.12	0.11	0.18	0.19	0.13	0.2	0.16	0.14	0	0.11	0.43	0.06	0	0.12	0.23	0.14	0.32	0.02	0.43	0.31	0.09	0	0.14	0.04	0.06	0.06	0.05	0.09	0.13	0.15	0.06	0.04	0.07	0.04	0.05	0	0.05	0	0.08	0.06	0.05
PIK3CD	0	0	0	0	0	0	0	0	0	0	0	0	0	0	0	0	0	0	0	0	0	0	0	0	0	0	0	0	0	0	0	0.16	0.02	0.02	0.02	0.02	0	0.04	0.2	0.17	0.37	0.47	0.38	0.54	0.64	0.08	0.3	0.02	0.02
PIK3CD-AS1	0	0	0	0	0	0	0	0	0	0	0	0	0	0	0	0	0	0	0	0	0	0	0	0	0	0	0	0	0	0	0	0	0	0	0	0	0	0	0	0	0	0	0	0	0	0	0	0	0
AL691449.1	0	0	0	0	0	0	0	0	0	0	0	0	0	0	0	0	0	0	0	0	0	0	0	0	0	0	0	0	0	0	0	0	0	0	0	0	0	0	0	0	0	0	0	0	0	0	0	0	0
PIK3CD-AS2	0	0	0	0	0.01	0	0	0.01	0	0	0.03	0	0	0	0	0	0	0	0	0	0	0	0	0	0	0	0	0	0	0	0	0	0	0.05	0.15	0.13	0.05	0.08	0.37	0	0	0	0	0	0	0.1	0.16	0.02	0.06
CLSTN1	1.81	8.35	8.32	3.07	3.14	2.84	2.85	4.02	2.94	3.52	1.95	1.61	2.49	4.46	2.6	2.31	2.48	3.16	2.65	3.2	4.2	4.05	3.84	3.85	3.74	3.99	5.55	2.16	1.75	4.57	4.54	3.85	7.48	2.33	2.39	2.76	1.34	1.72	1.04	0.4	0.5	0.49	0.1	0.49	0.7	0.25	1.08	0.54	0.49
MZT1P1	0	0	0	0	0	0	0	0	0	0	0	0	0	0	0	0	0	0	0	0	0	0	0	0	0	0	0	0	0	0	0	0	0	0	0	0	0	0	0	0	0	0	0	0	0	0	0	0	0
AL357140.3	0	0	0	0	0	0	0	0	0	0	0	0	0	0	0	0	0	0	0	0	0	0	0	0	0	0	0	0	0	0	0	0	0	0	0	0	0	0	0	0	0	0.08	0	0	0	0	0	0	0
CTNNBIP1	0.19	0.19	0.45	0.29	0.4	0.14	0.11	0.08	0.11	0.08	0.43	0.22	0.16	0.59	0.1	0.41	0.73	0.33	0.48	0.17	0.68	0.64	0.18	0.41	0.29	0.4	0.19	0.22	0.3	0.51	0.54	0.44	0.14	1.85	3.63	3	0.97	0.17	0.23	0.25	0.16	0.69	0.21	1	0.35	0.27	0.28	0.3	0.27
AL357140.1	0	0	0	0	0	0	0	0	0	0	0	0	0	0	0	0	0	0	0	0	0	0	0	0	0	0	0	0	0	0	0	0	0	0	0	0	0.03	0	0	0	0	0	0	0	0	0	0	0	0
LZIC	0.35	0.39	0.22	0.43	0.38	0.26	0.32	0.23	0.25	0.26	0.43	0.18	0.28	0.3	0.36	0.57	0.47	0.28	0.57	0.29	0.23	0.07	0.17	0.36	0.19	0.26	0.31	0.67	0.21	0	0.16	0.31	0.54	0.45	0.66	0.51	0.42	0.36	0.54	0.36	0.19	0.25	0.06	0.11	0.4	0.25	0.53	0.25	0.32
AL357140.2	0.01	0.02	0.02	0.01	0	0	0.01	0	0	0	0.04	0	0	0	0	0	0	0	0	0.04	0	0	0	0	0	0	0	0	0	0	0	0	0	0.01	0.01	0.01	0.01	0.01	0.02	0	0	0	0	0	0	0	0	0.01	0.01
NMNAT1	0.08	0.12	0.11	0.1	0.14	0.09	0.09	0.09	0.08	0.08	0.03	0.03	0.05	0.05	0.09	0	0.16	0.12	0.08	0.23	0	0.16	0.07	0.07	0.08	0.02	0.07	0.11	0	0.16	0.11	0.03	0.37	0.12	0.08	0.07	0.13	0.09	0.09	0.13	0.06	0	0	0.08	0.08	0	0.05	0.09	0.12
RN7SKP269	0	0	0	0	0	0	0	0	0	0	0	0	0	0	0	0	0	0	0	0	0	0	0	0	0	0	0	0	0	0	0	0	0	0	0	0	0	0	0	0	0	0	0	0	0	0	0	0	0
AL357140.4	0	0	0	0	0	0	0	0	0	0	0	0	0	0	0	0	0	0	0	0	0	0	0	0	0	0	0	0	0	0	0	0	0	0	0	0	0	0	0	0	0	0	0	0	0	0	0	0	0
MIR5697	0	0	0	0	0	0	0	0	0	0	0	0	0	0	0	0	0	0	0	0	0	0	0	0	0	0	0	0	0	0	0	0	0	0	0	0	0	0	0	0	0	0	0	0	0	0	0	0	0
AL603962.1	0	0	0	0	0	0	0	0	0	0	0	0	0	0	0	0	0	0	0	0	0	0	0	0	0	0	0	0	0	0	0	0	0	0	0	0	0	0	0	0	0	0	0	0	0	0	0	0	0
RBP7	0.19	0.01	0	0.01	0.01	0.01	0.03	0	0	0	0	0	0.01	0.04	0	0	0	0	0	0	0	0	0	0	0	0	0	0	0	0	0	0	0	0.03	0.05	0.04	0.02	0.04	0.77	0.02	0.26	0.03	0.68	0	0	0	0	0.05	0.02
UBE4B	0.16	0.2	0.06	0.16	0.24	0.11	0.2	0.18	0.12	0.14	0.12	0.08	0.21	0.27	0.12	0.12	0.12	0.28	0.23	0.27	0.66	0.26	0.19	0.3	0.31	0.09	0	0.12	0.09	0	0.26	0.64	0.95	0.16	0.11	0.3	0.04	0.31	0.29	0.11	0.25	0.2	0.28	0.16	0.31	0	0.11	0.16	0.16
AL590639.1	0	0	0	0	0	0	0	0	0	0	0	0	0	0	0	0	0	0	0	0	0	0	0	0	0	0	0	0	0	0	0	0	0	0	0	0	0	0	0	0	0	0	0	0	0	0	0	0	0
PGAM1P11	0	0	0	0	0	0	0	0	0	0	0	0	0	0	0	0	0	0	0	0	0	0	0	0	0	0	0	0	0	0	0	0	0	0	0	0	0	0	0	0	0	0	0	0	0	0	0	0	0
RNU6-828P	0	0	0	0	0	0	0	0	0	0	0	0	0	0	0	0	0	0	0	0	0	0	0	0	0	0	0	0	0	0	0	0	0	0	0	0	0	0	0	0	0	0	0	0	0	0	0	0	0
KIF1B	1.87	2.75	2.43	0.58	0.86	1.07	1.11	1.78	1.46	1.22	1.87	0.96	1.71	1.09	1.56	1.01	1.04	1.17	0.71	1.46	1.31	0.75	1.67	1.31	1.53	1.21	1.6	1.24	0.61	0.76	0.84	2.26	5.94	0.53	0.39	1.04	0.79	0.28	0.3	0.24	0.47	0.26	0.37	0.2	0.13	0.11	0.56	0.26	0.19
MIR1273D	0	0	0	0	0	0	0	0	0	0	0	0	0	0	0	0	0	0	0	0	0	0	0	0	0	0	0	0	0	0	0	0	0	0	0	0	0	0	0	0	0	0	0	0	0	0	0	0	0
RNU6-37P	0	0	0	0	0	0	0	0	0	0	0	0	0	0	0	0	0	0	0	0	0	0	0	0	0	0	0	0	0	0	0	0	0	0	0	0	0	0	0	0	0	0	0	0	0	0	0	0	0
RN7SL731P	0	0	0	0	0	0	0	0	0	0	0	0	0	0	0	0	0	0	0	0	0	0	0	0	0	0	0	0	0	0	0	0	0	0	0	0	0	0	0	0	0	0	0	0	0	0	0	0	0
AL139424.3	0.05	0.05	0.03	0.01	0.04	0.02	0.02	0.07	0.05	0.02	0.07	0.1	0.04	0.15	0.03	0.03	0	0.01	0	0	0	0	0.1	0.27	0	0	0	0.06	0	0	0.01	0	0	0.02	0.01	0.01	0.13	0	0	0.01	0	0	0	0	0	0.11	0.01	0	0.02
AL139424.2	0.05	0.11	0.04	0.06	0.05	0.04	0.04	0.1	0.04	0.03	0.04	0.05	0.04	0	0.07	0	0.1	0.06	0.07	0	0	0.04	0.04	0	0	0	0.4	0.08	0	0	0.04	0.07	0.01	0.02	0.01	0.01	0.04	0.01	0	0	0	0	0	0	0	0	0	0.01	0
PGD	0.71	0.83	1.1	0.34	0.46	0.24	0.21	0.21	0.18	0.34	0.13	0.23	0.26	0.19	0.33	0.2	0	0.37	0.18	0.3	0.59	0.45	0.56	1.73	0.6	0.59	0	0.47	0.11	0.29	0.54	1.18	0.95	0.23	0.27	0.36	0.22	0.93	0.17	0.55	0.44	0.58	2	0.21	0.17	0.47	0.21	0.68	0.85
AL139424.1	0	0.01	0	0.01	0	0	0	0	0	0	0	0	0	0	0	0	0	0	0	0	0	0	0	0	0	0	0	0	0	0	0.07	0	0	0	0	0	0	0	0	0	0	0	0	0	0	0	0	0	0
CENPS-CORT	0.01	0.02	0	0	0	0.01	0.02	0	0.01	0.01	0	0	0.01	0	0	0	0	0.01	0	0	0	0	0	0	0	0	0	0	0	0	0	0.03	0.01	0.01	0.01	0	0	0	0	0	0	0	0	0	0	0	0	0.01	0.02
CENPS	0.26	0.31	0.35	0.05	0.03	0.11	0.07	0.12	0.1	0.12	0.03	0.04	0.14	0	0.11	0.07	0	0.01	0	0	0	0	0.13	0	0	0	0	0	0	0	0.01	0.06	0.06	0.09	0.16	0.15	0.08	0.02	0.06	0.09	0.06	0.04	0	0	0.04	0	0.06	0.13	0.11
CORT	0	0	0	0	0	0	0	0	0	0	0	0	0	0	0	0	0.14	0	0.09	0	0	0	0	0	0	0	0	0	0	0	0	0	0	0	0	0	0	0	0.01	0	0	0	0	0	0	0	0	0	0
DFFA	0.48	1.08	1.23	0.36	0.31	0.35	0.4	0.42	0.39	0.46	0.12	0.39	0.3	0.34	0.29	0.4	0.38	0.57	0.22	0.09	0	0.39	0.3	0.29	0.42	0.27	0.44	0.37	0.41	0	0.23	0.18	0.23	0.3	0.23	0.29	0.39	0.16	0.39	0.29	0.22	0.15	0.08	0.17	0.11	0.23	0.28	0.32	0.32
AL354956.1	0	0	0	0	0	0	0	0	0	0	0	0	0	0	0	0	0	0	0	0	0	0	0	0	0	0	0	0	0	0	0	0	0	0	0	0	0	0	0	0	0	0	0	0	0	0	0	0	0
PEX14	2.33	1.02	1.11	0.46	0.35	0.29	0.33	0.24	0.27	0.41	0.46	0.18	0.32	0.23	0.34	0.3	0.65	0.5	0.16	0.41	0.59	0.33	0.33	1.01	0.05	0.42	0.07	0.16	0.32	0	0.4	0.26	0.21	0.27	0.39	0.43	0.36	0.13	0.16	0.22	0.11	0.06	0	0.26	0.08	0	0.16	0.21	0.14
RN7SL614P	0	0	0	0	0	0	0	0	0	0	0	0	0	0	0	0	0	0	0	0	0	0	0	0	0	0	0	0	0	0	0	0	0	0	0	0	0	0	0	0	0	0	0	0	0	0	0	0	0
CASZ1	1.16	2.17	3.27	0.81	0.58	0.05	0.05	0.05	0.07	0.1	0.17	0	0.08	0.02	0.06	0.11	0.13	0.03	0.07	0.19	0	0	0.09	0	0	0.7	0	0	0.11	0	0.08	0.02	0.4	0.12	0.12	0.53	0.04	0.01	0.01	0.02	0.05	0.03	0.16	0.18	0.1	0	0.12	0	0.01
AL139423.1	0.02	0.01	0	0.01	0.01	0	0.01	0	0	0.02	0.03	0	0.01	0	0.01	0	0	0	0	0	0	0.08	0	0	0	0	0	0	0	0	0	0	0	0.01	0	0.01	0.02	0	0	0	0	0	0	0	0	0	0	0.01	0.01
HSPE1P24	0	0	0	0	0	0	0	0	0	0	0	0	0	0	0	0	0	0	0	0	0	0	0	0	0	0	0	0	0	0	0	0	0	0	0	0	0	0	0	0	0	0	0	0	0	0	0	0	0
C1orf127	0	0	0	0	0	0	0	0	0	0	0	0	0	0	0	0	0	0	0	0	0	0	0	0	0	0	0	0	0	0	0	0	0	0	0	0	0	0	0	0	0.02	0.02	0	0	0	0	0	0	0
CFL1P6	0	0	0	0	0	0	0	0	0	0	0	0	0	0	0	0	0	0	0	0	0	0	0	0	0	0	0	0	0	0	0	0	0	0	0	0	0	0	0	0	0	0	0	0	0	0	0	0	0
TARDBP	0.83	0.57	0.53	0.9	0.84	0.88	0.83	0.73	0.95	0.84	1.14	0.57	0.84	0.67	0.9	0.53	0.78	0.66	0.47	0.37	0.59	0.28	0.76	0.69	1.03	0.6	0.74	0.32	0.64	0.31	0.59	0.79	0.15	0.67	0.56	0.81	0.61	0.47	1.11	0.41	0.59	0.69	0.41	0.59	0.48	0.52	0.57	0.77	0.77
AL109811.4	0	0	0	0	0	0	0	0	0	0	0	0	0	0	0	0	0	0	0	0	0	0	0	0	0	0	0	0	0	0	0	0	0	0	0	0	0	0	0	0	0	0	0	0	0	0	0	0	0
MASP2	0	0	0	0	0	0	0	0	0	0	0	0	0	0	0	0	0	0	0	0	0	0	0	0	0	0	0	0	0	0	0	0	0	0	0	0	0	0	0	0	0	0	0	0	0	0	0	0	0.01
AL109811.3	0.02	0.01	0.07	0.04	0.03	0.02	0.05	0.01	0.04	0.05	0.03	0.07	0.11	0	0.03	0.04	0	0.02	0	0	0	0.02	0.06	0.15	0	0.07	0	0	0.11	0	0.02	0.06	0	0.03	0.01	0.01	0.01	0	0.03	0	0	0	0	0	0	0.09	0	0.03	0.01
SRM	0.28	0.48	0.56	0.85	0.88	0.64	0.51	0.44	0.4	0.58	0.48	0.57	0.53	0.52	0.63	0.65	0.36	1.44	1.13	1.46	0.29	1.08	1.28	1.05	0.73	0.39	0.99	1.83	1.69	0.91	0.73	0.94	0.38	0.23	0.45	0.51	0.61	0.62	1.03	0.52	0.82	0.93	0.59	1.3	1.01	0.5	0.62	0.86	1.16
EXOSC10	0.32	0.47	0.53	0.23	0.21	0.17	0.17	0.2	0.23	0.2	0.16	0.25	0.27	0.2	0.18	0.17	0.26	0.15	0.69	0.25	0	0.23	0.55	0.1	0	0.35	0.57	0.26	0.09	0	0.45	0.18	0.28	0.14	0.08	0.2	0.24	0.1	0.16	0.06	0.21	0.13	0.16	0.17	0.14	0	0.16	0.17	0.19
AL109811.1	0.01	0.01	0.03	0.01	0.01	0.01	0	0	0	0.01	0	0	0	0	0	0	0	0.02	0	0	0	0	0	0	0	0	0	0	0	0	0.01	0	0	0	0	0	0	0	0	0	0	0	0	0	0	0	0	0	0
AL109811.2	0.01	0.01	0.02	0	0.01	0	0	0.01	0.01	0	0	0	0	0	0	0	0	0.02	0.06	0	0	0	0	0	0	0	0	0	0	0	0.02	0	0.34	0	0	0	0.06	0.01	0	0	0	0	0	0	0	0	0	0	0.01
MTOR	0.15	0.3	0.24	0.17	0.2	0.12	0.17	0.13	0.11	0.16	0.03	0.09	0.15	0.1	0.15	0.17	0.06	0.24	0.74	0.12	0.59	0.14	0.17	0.31	0.39	0.13	0	0	0.45	0.34	0.18	0.3	0.3	0.07	0.06	0.12	0.18	0.12	0.13	0.1	0.13	0.07	0.05	0.11	0.08	0	0.09	0.07	0.08
MTOR-AS1	0	0	0	0	0	0	0	0	0	0	0	0	0	0	0	0	0	0	0	0	0	0	0	0	0	0	0	0	0	0	0	0	0	0	0	0	0	0	0	0	0	0	0	0	0	0	0	0	0
RNU6-537P	0	0	0	0	0	0	0	0	0	0	0	0	0	0	0	0	0	0	0	0	0	0	0	0	0	0	0	0	0	0	0	0	0	0	0	0	0	0	0	0	0	0	0	0	0	0	0	0	0
ANGPTL7	0	0	0	0	0	0	0	0	0	0	0	0	0	0	0	0	0	0	0	0	0	0.04	0	0	0	0	0	0	0	0	0	0	0.02	0	0	0	0.17	0.04	0.1	0	0	0	0	0	0	0	0	0.15	0.05
RNU6-291P	0	0	0	0	0	0	0	0	0	0	0	0	0	0	0	0	0	0	0	0	0	0	0	0	0	0	0	0	0	0	0	0	0	0	0	0	0	0	0	0	0	0	0	0	0	0	0	0	0
UBIAD1	0.23	0.24	0.34	0.16	0.1	0.17	0.26	0.23	0.17	0.2	0.17	0.3	0.2	0	0.18	0.23	0.08	0.12	0.06	0.06	0.7	0.1	0.09	0	0.17	0.18	0	0	0.07	0	0.11	0.07	0.28	0.14	0.14	0.17	0.14	0.17	0.22	0.08	0.12	0.17	0	0.28	0.23	0	0.35	0.1	0.1
UBE2V2P3	0	0	0	0	0	0	0	0	0	0	0	0	0	0	0	0	0	0	0	0	0	0	0	0	0	0	0	0	0	0	0	0	0	0	0	0	0	0	0	0	0	0	0	0	0	0	0	0.01	0
AL031291.1	0	0	0	0	0	0	0	0	0	0	0	0	0	0	0	0	0	0	0	0	0	0	0	0	0	0	0	0	0	0	0	0	0	0	0	0	0	0	0	0	0	0	0	0	0	0	0	0	0
MTCYBP45	0	0	0	0	0	0	0	0	0	0	0	0	0	0	0	0	0	0	0	0	0	0	0	0	0	0	0	0	0	0	0	0	0	0	0	0	0	0	0	0	0	0	0	0	0	0	0	0	0
DISP3	0.05	0.01	0	0.24	0.43	0.02	0.07	0.07	0.12	0.13	0	0.04	0.05	0	0	0.03	0.42	0.39	0.66	0	0.13	0.58	0.16	0.44	0.15	0.17	0	0.13	0.49	0	0.35	0.06	0	0.02	0	0.02	0	0	0	0	0.01	0	0	0	0	0	0	0	0
LINC01647	0	0	0	0	0	0	0	0	0	0	0	0	0	0	0	0	0	0	0	0	0	0	0	0	0	0	0	0	0	0	0	0	0	0	0	0	0	0	0	0	0	0	0	0	0	0	0	0	0
AL031731.1	0	0	0	0	0.02	0	0.02	0	0.01	0	0	0.03	0	0	0.01	0.02	0.06	0	0	0.06	0	0	0.02	0	0	0	0	0	0.09	0.26	0.07	0	0	0.01	0	0.02	0	0	0	0.03	0.02	0	0	0	0	0	0	0.05	0.03
FBXO2	0.03	0.09	0.04	1.09	1.26	0.15	0.12	0.11	0.13	0.38	0.26	0.16	0.07	0.23	0.15	0.4	0.86	0.32	0.64	2.11	0.27	0.83	1.47	1.26	1.36	0.5	1.43	0.24	0.76	1.41	1.32	5.48	4.51	0.58	1.08	0.78	0.67	0.4	0.5	0.03	0.08	0.02	0	0.45	0.28	0	0.18	0.61	0.51
FBXO44	0.15	0.22	0.24	1.22	1.12	0.48	0.63	0.58	0.73	1.05	0.8	0.63	0.39	0.35	0.41	0.86	1.2	1.36	2.07	1.04	1.05	1.52	1.42	2.38	0.73	1.57	0.81	0.81	1.5	1.89	1.42	0.88	0.28	0.25	0.23	0.23	0.58	0.26	0.28	0.17	0.14	0.16	0	0.52	0.27	0	0	0.31	0.33
FBXO6	0.08	0.07	0.19	0.15	0.08	0.08	0.06	0.07	0.1	0.12	0.09	0.22	0.06	0	0.11	0.19	0	0.16	0	0.03	0	0	0.01	0	0	0.09	0	0.06	0.11	0.26	0.03	0.39	0.02	0.09	0.15	0.14	0.07	0.12	0.13	0.06	0.22	0.35	0.26	0.85	0.28	0.11	0.03	0.48	0.43
MAD2L2	0.09	0.1	0.15	0.18	0.17	0.15	0.13	0.1	0.1	0.18	0.13	0.09	0.06	0.09	0.11	0.17	0.38	0.28	0	0.32	0.16	0.24	0.4	0.39	0.59	0	0.53	0.06	0	0	0.24	0.13	0.03	0.16	0.33	0.26	0.16	0.36	0.63	0.3	0.64	1.02	1.14	1.6	0.48	0.78	0.23	0.32	0.37
DRAXIN	0	0	0	0	0.01	0	0.02	0	0	0	0	0	0	0	0.01	0.06	0	0	0.12	0.04	0	0.25	0.02	0	0.09	0	0	0	0.17	0.09	0	0	0.14	0	0	0	0.02	0	0	0	0.01	0	0	0.09	0.09	0	0	0.02	0.01
AGTRAP	0.1	0.24	0.32	0.05	0.1	0.1	0.02	0.03	0.01	0.03	0	0.05	0.01	0	0.01	0	0	0.02	0	0	0	0	0.11	0	0	0	0	0.04	0	0	0	0.03	0.01	0.18	0.27	0.15	0.53	0.25	0.32	0.43	0.44	0.2	1.68	1.6	0.8	1.12	0.27	0.45	0.41
C1orf167	0	0	0	0	0	0	0	0	0	0	0	0	0	0	0	0	0	0	0	0	0	0.01	0	0	0	0.03	0	0	0	0	0	0	0.01	0.01	0	0	0	0.03	0.02	0.02	0.04	0.03	0	0	0.03	0	0.04	0.33	0.27
AL953897.1	0	0	0	0	0	0	0	0	0	0	0	0	0	0	0	0	0	0	0	0	0	0	0	0	0	0	0	0	0	0	0	0	0	0	0	0	0	0	0	0	0	0	0	0	0	0	0	0	0
MTHFR	0.14	0.26	0.34	0.16	0.14	0.15	0.1	0.16	0.1	0.15	0.15	0.18	0.12	0.27	0.18	0.16	0.25	0.16	0.06	0.52	0	0.34	0.09	0.85	0.11	0.03	0.33	0	0.27	0.29	0.13	0.68	0.91	0.15	0.06	0.14	0.18	0.24	0.18	0.42	0.7	1.04	0.54	0.17	0.2	0.21	0.23	0.66	0.62
CLCN6	0.08	0.17	0.19	0.14	0.22	0.14	0.13	0.16	0.15	0.16	0.25	0.14	0.2	0.1	0.11	0.12	0.1	0.46	0.26	0.51	0	0.26	0.63	0.39	0.22	0.31	0.38	0.32	0.12	0.14	0.4	1.75	1.44	0.09	0.05	0.08	0.08	0.16	0.1	0.13	0.14	0.04	0.26	0.2	0.03	0	0.14	0.09	0.09
NPPA-AS1	0.01	0.01	0	0.01	0.02	0.01	0.01	0.02	0	0	0.04	0	0	0.05	0.01	0.03	0	0	0	0	0	0.04	0	0	0.15	0.12	0	0	0	0	0	0.02	0.04	0.01	0.01	0.02	0	0	0.01	0.08	0	0.04	0	0	0	0	0	0	0.01
NPPA-AS1_1	0	0	0	0	0	0	0	0	0	0	0	0	0	0	0	0	0	0	0	0	0	0	0	0	0	0	0	0	0	0	0	0	0	0	0	0	0	0	0	0	0	0	0	0	0	0	0	0	0
NPPA-AS1_2	0	0	0	0	0	0	0	0	0	0	0	0	0	0	0	0	0	0	0	0	0	0	0	0	0	0	0	0	0	0	0	0	0	0	0	0	0	0	0	0	0	0	0	0	0	0	0	0	0
NPPA	0	0	0	0.01	0	0	0.02	0	0	0.01	0	0	0.01	0	0	0	0	0	0	0	0	0.01	0	0.15	0	0	0	0	0	0	0	0	0	0	0	0	0	0	0	0	0	0	0	0	0	0	0	0	0
NPPA-AS1_3	0	0	0	0	0	0	0	0	0	0	0	0	0	0	0	0	0	0	0	0	0	0	0	0	0	0	0	0	0	0	0	0	0	0	0	0	0	0	0	0	0	0	0	0	0	0	0	0	0
NPPB	0	0	0.02	0	0	0	0	0	0	0	0	0	0	0	0.01	0.03	0.1	0	0	0	0	0.03	0	0.12	0	0	0.12	0	1.59	0	0.05	0.05	0.43	0	0	0	0	0	0	0	0	0	0	0	0	0	0	0	0
AL021155.1	0	0	0	0	0	0	0	0	0	0	0	0	0	0	0	0	0	0	0	0	0	0	0	0	0	0	0	0	0	0	0	0	0	0	0	0	0	0	0	0	0	0	0	0	0	0	0	0	0
RNU5E-1	0	0	0	0.01	0	0	0	0	0.01	0	0.03	0	0.03	0.05	0	0	0	0	0	0	0	0	0	0	0	0	0	0	0	0	0	0	0	0.02	0	0	0.02	0.02	0.02	0.13	0.16	0	0.18	0	0.03	0	0.06	0.05	0.04
RNU5E-4P	0	0	0	0	0	0	0	0.01	0.01	0	0	0	0.01	0	0.01	0	0	0	0	0	0	0	0	0	0	0	0	0	0	0	0	0	0	0.02	0	0	0.07	0	0.06	0.04	0.04	0.05	0.09	0	0	0	0	0.01	0.03
KIAA2013	0.15	0.18	0.16	0.28	0.3	0.25	0.29	0.28	0.18	0.29	0.13	0.28	0.28	0.25	0.22	0.41	0.09	0.39	0.23	0.89	0.78	0.37	0.21	0.39	0.31	0.36	0.64	0.45	0.21	0.61	0.29	0.35	0.58	0.16	0.08	0.13	0.18	0.44	0.37	0.26	0.38	0.29	0.67	0.21	0.29	0.1	0.37	0.38	0.53
PLOD1	0.01	0.02	0	0.11	0.13	0.06	0.08	0.06	0.03	0.13	0	0	0.05	0.04	0.05	0.09	0	0.11	0.23	0.04	0.41	0.17	0.12	0.22	0.05	0.17	0.14	0.16	0.25	0.33	0.16	0.14	0.16	0.14	0.12	0.2	0.14	0.08	0.19	0.16	0.21	0.1	0.06	0.46	0.03	0	0.86	0.25	0.28
MFN2	0.29	0.61	0.72	0.29	0.48	0.33	0.27	0.37	0.43	0.24	0.38	0.39	0.4	0.44	0.37	0.21	0.12	0.41	0.48	0.63	0	0.62	0.49	0.7	0.78	0.2	0.53	0.25	0.46	0.4	0.27	1.21	0.84	0.18	0.2	0.2	0.15	0.43	0.35	0.16	0.31	0.16	0.42	0.23	0.11	0	0.31	0.2	0.16
AL096840.1	0	0	0	0	0	0	0	0	0	0	0	0	0	0	0	0	0	0	0	0	0	0	0	0	0	0	0	0	0	0	0	0	0	0	0	0	0	0	0	0	0	0	0	0	0	0	0	0	0
MIIP	0.24	0.14	0.2	0.2	0.19	0.24	0.23	0.26	0.23	0.3	0.21	0.31	0.31	0.2	0.15	0.35	0.58	0.44	1.02	0.29	0.13	0.33	0.23	0	0.31	0.47	0.97	0.17	0.59	0.4	0.31	0.19	0.29	0.14	0.16	0.21	0.24	0.2	0.28	0.32	0.58	0.65	0.5	0.49	0.53	0.21	0.19	0.31	0.3
Y_RNA-3	0	0	0	0	0	0	0	0	0	0	0	0	0	0	0.01	0	0	0	0	0	0	0	0	0	0	0	0	0	0	0	0	0	0	0	0	0	0	0	0	0	0	0	0	0	0	0	0	0	0
MIR6729	0	0	0	0	0	0	0	0	0	0	0	0	0	0	0	0	0	0	0	0	0	0	0	0	0	0	0	0	0	0	0	0	0	0	0	0	0	0	0	0	0	0	0	0	0	0	0	0	0
RN7SL649P	0	0	0	0	0	0	0	0	0	0	0	0	0	0	0	0	0	0	0	0	0	0	0	0	0	0	0	0	0	0	0	0	0	0	0	0	0	0	0	0	0	0	0	0	0	0	0.05	0	0
TNFRSF8	0	0	0	0	0	0	0	0	0	0	0	0	0	0	0	0	0	0	0	0	0	0	0	0	0	0	0	0	0	0	0	0	0	0	0	0	0	0	0	0.04	0.03	0.06	0.1	0	0	0	0	0.01	0
RNU6-777P	0	0	0	0	0	0	0	0	0	0	0	0	0	0	0	0	0	0	0	0	0	0	0	0	0	0	0	0	0	0	0	0	0	0	0	0	0	0	0	0	0	0	0	0	0	0	0	0	0
MIR7846	0	0	0	0	0	0	0	0	0	0	0	0	0	0	0	0	0	0	0	0	0	0	0	0	0	0	0	0	0	0	0	0	0	0	0	0	0	0	0	0	0	0	0	0	0	0	0	0	0
TNFRSF1B	0	0	0	0	0	0	0	0	0	0	0	0	0	0	0	0	0	0.01	0	0	0	0	0	0	0	0	0	0.25	0	0	0	0	0	0	0	0	0.03	0.01	0.04	1.07	2.2	2.27	4.93	1.33	1.55	0	0.04	0.17	0.35
MIR4632	0	0	0	0	0	0	0	0	0	0	0	0	0	0	0	0	0	0	0	0	0	0	0	0	0	0	0	0	0	0	0	0	0	0	0	0	0	0	0	0	0	0	0	0	0	0	0	0	0
SNORA70	0	0	0	0	0	0	0	0	0	0	0	0	0	0	0	0	0	0	0	0	0	0	0	0	0	0	0	0	0	0	0	0	0	0	0	0	0	0	0	0	0	0	0	0	0	0	0	0	0
VPS13D	0.22	0.75	0.6	0.17	0.32	0.26	0.23	0.41	0.28	0.35	0.28	0.09	0.3	0.32	0.26	0.46	0.07	0.52	0.44	1.04	0.13	0.66	0.21	0.39	0.05	0.5	0.61	0.39	0.58	0.6	0.28	0.48	0.82	0.31	0.28	0.21	0.44	0.41	0.26	0.42	0.24	0.12	0.22	0	0.25	0.81	0.34	0.42	0.38
SNORA59A	0	0	0	0	0	0	0	0	0	0	0	0	0	0	0	0	0	0	0	0	0	0	0	0	0	0	0	0	0	0	0	0	0	0	0	0	0	0	0	0	0	0	0	0	0	0	0	0	0
AC243836.1	0	0	0	0	0	0	0	0	0	0	0	0	0	0	0	0	0	0	0	0	0	0	0	0	0	0	0	0	0	0	0	0	0	0	0	0	0	0	0	0	0	0	0	0	0	0	0	0	0
DHRS3	0.01	1	1.12	0.03	0.01	0.01	0.01	0.01	0.06	0.44	0	0	0.13	0	0.01	0.07	0.13	0.06	0.16	0.09	0	0	0.08	0	0	0	0	0	0	0	0	0	0	0.35	0.58	0.33	0.32	3.2	0.08	0.72	0.6	0.48	0.15	1.04	0.78	0	0.3	4.27	4.93
RNU6ATAC18P	0	0	0	0	0	0	0	0	0	0	0	0	0	0	0	0	0	0	0	0	0	0	0	0	0	0	0	0	0	0	0	0	0	0	0	0	0	0	0	0	0	0	0	0	0	0	0	0	0
MIR6730	0	0	0	0	0	0	0	0	0	0	0	0	0	0	0	0	0	0	0	0	0	0	0	0	0	0	0	0	0	0	0	0	0	0	0	0	0	0	0	0	0	0	0	0	0	0	0	0	0
AC254633.1	0	0.02	0.07	0	0	0	0	0	0	0	0	0	0	0	0	0.04	0	0	0	0	0	0	0	0	0	0	0	0	0	0	0	0	0	0	0	0	0	0.03	0	0.04	0.01	0.04	0	0	0	0	0	0.03	0.04
AADACL4	0	0	0	0	0	0	0	0	0	0	0	0	0	0	0	0	0	0	0	0	0	0	0	0	0	0	0	0	0	0	0	0	0	0	0	0	0	0.02	0	0	0	0	0	0	0	0	0	0	0
AC244670.1	0	0	0	0	0	0	0	0	0	0	0	0	0	0	0	0	0	0	0	0	0	0	0	0	0	0	0	0	0	0	0	0	0	0	0	0	0	0	0	0	0	0	0	0	0	0	0	0	0
AADACL3	0	0	0	0	0	0	0	0	0	0	0	0	0	0	0	0	0	0	0	0	0	0	0	0	0	0	0	0	0	0	0	0	0	0	0	0	0	0	0	0	0	0	0	0	0	0	0	0	0
C1orf158	0	0	0	0	0	0	0	0	0	0	0	0	0	0	0	0	0	0	0	0	0	0	0	0	0	0	0	0	0	0	0	0	0	0	0	0	0	0	0	0	0	0	0	0	0	0	0	0	0
PRAMEF12	0	0	0	0	0	0	0	0	0	0	0	0	0	0	0	0	0	0	0	0	0	0	0	0	0	0	0	0	0	0	0	0	0	0	0	0	0	0	0	0	0	0	0	0	0	0	0	0	0
PRAMEF1	0	0	0	0	0	0	0	0	0	0	0	0	0	0	0	0	0	0	0	0	0	0	0	0	0	0	0	0	0	0	0	0	0	0	0	0	0	0	0	0	0	0	0	0	0	0	0	0	0
LINC01784	0	0	0	0	0	0	0	0	0	0	0	0	0	0	0	0	0	0	0	0	0	0	0	0	0	0	0	0	0	0	0	0	0	0	0	0	0	0	0	0	0	0	0	0	0	0	0	0	0
PRAMEF11	0	0	0	0	0	0	0	0	0	0	0	0	0	0	0	0	0	0	0	0	0	0	0	0	0	0	0	0	0	0	0	0	0	0	0	0	0	0	0	0	0	0	0	0	0	0	0	0	0
PRAMEF30P	0	0	0	0	0	0	0	0	0	0	0	0	0	0	0	0	0	0	0	0	0	0	0	0	0	0	0	0	0	0	0	0	0	0	0	0	0	0	0	0	0	0	0	0	0	0	0	0	0
HNRNPCL1	0	0	0	0	0	0	0	0	0	0	0	0	0	0	0	0	0	0	0	0	0	0	0	0	0	0	0	0	0	0	0	0	0	0	0	0	0	0	0	0	0	0.01	0	0	0	0	0	0	0
PRAMEF2	0	0	0	0	0	0	0	0	0	0	0	0	0	0	0	0	0	0	0	0	0	0	0	0	0	0	0	0	0	0	0	0	0	0	0	0	0	0	0	0	0	0	0	0	0	0	0	0	0
PRAMEF4	0	0	0	0	0	0	0	0	0	0	0	0	0	0	0	0	0	0	0	0	0	0	0	0	0	0	0	0	0	0	0	0	0	0	0	0	0	0	0	0	0	0	0	0	0	0	0	0	0
PRAMEF10	0	0	0	0	0	0	0	0	0	0	0	0	0	0	0	0	0	0	0	0	0	0	0	0	0	0	0	0	0	0	0	0	0	0	0	0	0	0	0	0	0	0	0	0	0	0	0	0	0
PRAMEF7	0	0	0	0	0	0	0	0	0	0	0	0	0	0	0	0	0	0	0	0	0	0	0	0	0	0	0	0	0	0	0	0	0	0	0	0	0	0	0	0	0	0	0	0	0	0	0	0	0
RNU6-1072P	0	0	0	0	0	0	0	0	0	0	0	0	0	0	0	0	0	0	0	0	0	0	0	0	0	0	0	0	0	0	0	0	0	0	0	0	0	0	0	0	0	0	0	0	0	0	0	0	0
PRAMEF29P	0	0	0	0	0	0	0	0	0	0	0	0	0	0	0	0	0	0	0	0	0	0	0	0	0	0	0	0	0	0	0	0	0	0	0	0	0	0	0	0	0	0	0	0	0	0	0	0	0
PRAMEF6	0	0	0	0	0	0	0	0	0	0	0	0	0	0	0	0	0	0	0	0	0	0	0	0	0	0	0	0	0	0	0	0	0	0	0	0	0	0	0	0	0	0	0	0	0	0	0	0	0
PRAMEF28P	0	0	0	0	0	0	0	0	0	0	0	0	0	0	0	0	0	0	0	0	0	0	0	0	0	0	0	0	0	0	0	0	0	0	0	0	0	0	0	0	0	0	0	0	0	0	0	0	0
PRAMEF27	0	0	0	0	0	0	0	0	0	0	0	0	0	0	0	0	0	0	0	0	0	0	0	0	0	0	0	0	0	0	0	0	0	0	0	0	0	0	0	0	0	0	0	0	0	0	0	0	0
HNRNPCL3	0	0	0	0	0	0	0	0	0.01	0	0	0	0	0	0	0	0	0	0	0	0	0	0	0	0	0	0	0	0	0	0	0	0	0	0	0	0	0	0	0	0	0	0	0	0	0	0	0	0
PRAMEF25	0	0	0	0	0	0	0	0	0	0	0	0	0	0	0	0	0	0	0	0	0	0	0	0	0	0	0	0	0	0	0	0	0	0	0	0	0	0	0	0	0	0	0	0	0	0	0	0	0
PRAMEF34P	0	0	0	0	0	0	0	0	0	0	0	0	0	0	0	0	0	0	0	0	0	0	0	0	0	0	0	0	0	0	0	0	0	0	0	0	0	0	0	0	0	0	0	0	0	0	0	0	0
PRAMEF35P	0	0	0	0	0	0	0	0	0	0	0	0	0	0	0	0	0	0	0	0	0	0	0	0	0	0	0	0	0	0	0	0	0	0	0	0	0	0	0	0	0	0	0	0	0	0	0	0	0
HNRNPCL2	0	0	0	0	0	0	0	0	0	0	0	0	0	0.04	0	0	0	0	0	0	0	0	0	0	0	0	0	0	0	0	0	0	0	0	0	0	0	0	0	0	0	0	0	0	0	0	0	0	0
PRAMEF36P	0	0	0	0	0	0	0	0	0	0	0	0	0	0	0	0	0	0	0	0	0	0	0	0	0	0	0	0	0	0	0	0	0	0	0	0	0	0	0	0	0	0	0	0	0	0	0	0	0
AC245056.1	0	0	0	0	0	0	0	0	0	0	0	0	0	0	0	0	0	0	0	0	0	0	0	0	0	0	0	0	0	0	0	0	0	0	0	0	0	0	0	0	0	0	0	0	0	0	0	0	0
PRAMEF26	0	0	0	0	0	0	0	0	0	0	0	0	0	0	0	0	0	0	0	0	0	0	0	0	0	0	0	0	0	0	0	0	0	0	0	0	0	0	0	0	0	0	0	0	0	0	0	0	0
HNRNPCL4	0	0	0	0	0	0	0	0	0	0	0	0	0	0	0	0	0	0	0	0	0	0	0	0	0	0	0	0	0	0	0	0	0	0	0	0	0	0	0	0	0	0.03	0	0	0	0	0	0	0
PRAMEF9	0	0	0	0	0	0	0	0	0	0	0	0	0	0	0	0	0	0	0	0	0	0	0	0	0	0	0	0	0	0	0	0	0	0	0	0	0	0	0	0	0	0	0	0	0	0	0	0	0
PRAMEF13	0	0	0	0	0	0	0	0	0	0	0	0	0	0	0	0	0	0	0	0	0	0	0	0	0	0	0	0	0	0	0	0	0	0	0	0	0	0	0	0	0	0	0	0	0	0	0	0	0
PRAMEF18	0	0	0	0	0	0	0	0.01	0	0	0	0	0	0	0	0	0	0	0	0	0	0	0	0	0	0	0	0	0	0	0	0	0	0	0	0	0	0	0	0	0	0	0	0	0	0	0	0	0
PRAMEF31P	0	0	0	0	0	0	0	0	0	0	0	0	0	0	0	0	0	0	0	0	0	0	0	0	0	0	0	0	0	0	0	0	0	0	0	0	0	0	0	0	0	0	0	0	0	0	0	0	0
PRAMEF5	0	0	0	0	0	0	0	0	0	0	0	0	0	0	0	0	0	0	0	0	0	0	0	0	0	0	0	0	0	0	0	0	0	0	0	0	0	0	0	0	0	0	0	0	0	0	0	0	0
PRAMEF32P	0	0	0	0	0	0	0	0	0	0	0	0	0	0	0	0	0	0	0	0	0	0	0	0	0	0	0	0	0	0	0	0	0	0	0	0	0	0	0	0	0	0	0	0	0	0	0	0	0
RNU6-443P	0	0	0	0	0	0	0	0	0	0	0	0	0	0	0	0	0	0	0	0	0	0	0	0	0	0	0	0	0	0	0	0	0	0	0	0	0	0	0	0	0	0	0	0	0	0	0	0	0
PRAMEF8	0	0	0	0	0	0	0	0	0	0	0	0	0	0	0	0	0	0	0	0	0	0	0	0	0	0	0	0	0	0	0	0	0	0	0	0	0	0	0	0	0	0	0	0	0	0	0	0	0
PRAMEF33	0	0	0	0	0	0	0	0	0	0	0	0	0	0	0	0	0	0	0	0	0	0	0	0	0	0	0	0	0	0	0	0	0	0	0	0	0	0	0	0	0	0	0	0	0	0	0	0	0
PRAMEF15	0	0	0	0	0	0	0	0	0	0	0	0	0	0	0	0	0	0	0	0	0	0	0	0	0	0	0	0	0	0	0	0	0	0	0	0	0	0	0	0	0	0	0	0	0	0	0	0	0
AC243961.1	0	0	0	0	0	0	0	0	0	0	0	0	0	0	0	0	0	0	0	0	0	0	0	0	0	0	0	0	0	0	0	0	0	0	0	0	0	0	0	0	0	0	0	0	0	0	0	0	0
PRAMEF14	0	0	0	0	0	0	0	0	0	0	0	0	0	0	0	0	0	0	0	0	0	0	0	0	0	0	0	0	0	0	0	0	0	0	0	0	0	0	0	0	0	0	0	0	0	0	0	0	0
PRAMEF19	0	0	0	0	0	0	0	0	0	0	0	0	0	0	0	0	0	0	0	0	0	0	0	0	0	0	0	0	0	0	0	0	0	0	0	0	0	0	0	0	0	0	0	0	0	0	0	0	0
PRAMEF17	0	0	0	0	0	0	0	0	0	0	0	0	0	0	0	0	0	0	0	0	0	0	0	0	0	0	0	0	0	0	0	0	0	0	0	0	0	0	0	0	0	0	0	0	0	0	0	0	0
PRAMEF20	0	0	0	0	0	0	0	0	0	0	0	0	0	0	0	0	0	0	0	0	0	0	0	0	0	0	0	0	0	0	0	0	0	0	0	0	0	0	0	0	0	0	0	0	0	0	0	0	0
LRRC38	0	0.01	0	0	0.02	0	0.01	2.06	0	0	0	0	2.7	0	0.02	0	0	0	0	0	0	0	0	0	0	0	0	0	0	0	0	0.03	0	0	0	0	0.01	0	0	0	0	0	0	0	0	0	0	0	0
AL354712.1	0	0	0	0	0	0	0	0.13	0	0	0.03	0	0.07	0	0	0	0	0	0	0	0	0	0	0	0	0	0	0	0	0	0	0	0	0	0	0	0	0	0	0	0	0	0	0	0	0	0	0	0
BRWD1P1	0	0	0	0	0	0	0	0	0	0	0	0	0	0	0	0	0	0	0	0	0	0	0	0	0	0	0	0	0	0	0	0	0	0	0	0	0	0	0	0	0	0	0	0	0	0	0	0	0
PDPN	0.01	0.02	0	0.04	0.01	0.01	0.01	0.01	0.02	0	0.04	0	0	0	0.01	0.08	0	0.02	0	0	0	0	0	0	0	0	0	0	0	0	0	0.04	0	1.31	1.38	1	1.2	1.89	0.02	1.34	0.06	0.02	0	0.1	0.03	0	0.03	1.13	1.36
RNA5SP41	0	0	0	0	0	0	0	0	0	0	0	0	0	0	0	0	0	0	0	0	0	0	0	0	0	0	0	0	0	0	0	0	0	0	0	0	0	0	0	0	0	0	0	0	0	0	0	0	0
AL359771.1	0	0	0	0	0	0	0	0	0	0	0	0	0	0	0	0	0	0	0.05	0	0	0	0	0	0	0	0	0	0	0	0	0	0	0	0	0	0	0	0	0	0	0	0	0	0	0	0	0	0
SCARNA11	0	0	0	0	0	0	0	0	0	0	0	0	0	0	0	0	0	0	0	0	0	0	0	0	0	0	0	0	0	0	0	0	0	0	0	0	0	0	0	0	0	0	0	0	0	0	0	0	0
PRDM2	0.64	0.64	0.84	0.54	0.81	0.57	0.9	0.58	0.68	0.54	0.73	0.37	0.82	0.56	0.56	1.02	0.88	0.77	1.6	0.45	0.76	0.97	0.55	1.08	1.12	0.77	1.66	0.26	0.59	1.52	1.01	0.76	0.44	0.29	0.23	0.23	0.18	0.25	0.62	0.62	0.46	0.28	0.32	0.78	0.69	0.66	0.32	0.51	0.44
KAZN	0.01	0.16	0	0.01	0.01	0.01	0.01	0.01	0.01	0.04	0	1.27	0.02	0.11	0.08	0.48	0.53	0.07	0.05	0.9	0	0.4	0.19	0.26	0	0.18	0.43	0.12	0	0.05	0.29	0.54	0.79	0.86	0.57	0.79	1.06	0.08	0.32	0	0.02	0.04	0	0	0.05	0	0.3	0.49	0.69
RNU6-1265P	0	0	0	0	0	0	0	0	0	0	0	0	0	0	0	0	0	0	0	0	0	0	0	0	0	0	0	0	0	0	0	0	0	0	0	0	0	0	0	0	0	0	0	0	0	0	0	0	0
AL357873.1	0	0	0	0	0	0	0	0	0	0	0	0	0	0	0	0	0	0	0	0	0	0	0	0	0	0	0	0	0	0	0	0	0	0	0	0	0	0	0	0	0	0	0	0	0	0	0	0	0
AL359873.1	0	0	0	0	0	0	0	0	0	0	0	0	0	0	0	0	0	0	0	0	0	0	0	0	0	0	0	0	0	0	0	0	0	0	0	0	0	0	0	0	0	0	0	0	0	0	0	0	0
TBCAP2	0	0	0	0	0	0	0	0	0	0	0	0.11	0	0	0	0.02	0	0	0	0	0	0	0	0	0	0	0	0	0	0	0.01	0	0	0.03	0	0.01	0.01	0	0	0	0	0	0	0	0	0	0	0	0
TMEM51-AS1	0	0	0	0	0	0	0	0	0	0	0	0	0	0	0	0	0.05	0.03	0	0	0	0	0	0	0	0	0	0	0	0	0	0	0	0	0	0.01	0	0	0.02	0	0	0.06	0.19	0	0	0	0	0.01	0.03
TMEM51	0	0	0	0	0.01	0	0	0	0	0.04	0	0	0	0	0	0	0.07	0.21	0	0	0	0	0	0	0	0	0	0.04	0	0	0	0	0	0	0	0	0	0.24	0.42	0.55	0.46	0.46	0.2	0	0.02	0	0.32	0.4	0.54
C1orf195	0	0	0	0	0	0	0	0	0	0	0	0	0	0	0	0	0	0	0	0	0	0	0	0	0	0	0	0	0	0	0	0	0	0	0	0	0	0	0	0	0	0	0	0	0	0	0	0	0
AL035405.1	0	0	0	0	0	0	0	0	0	0	0	0	0	0	0	0	0	0	0	0	0	0	0	0	0	0	0	0	0	0	0	0	0	0	0	0	0	0	0	0	0	0	0	0	0	0	0	0.01	0
AL391094.1	0	0	0	0	0	0	0	0	0	0	0	0	0	0	0	0	0	0	0	0	0	0	0	0	0	0	0	0	0	0	0	0	0	0	0	0	0	0	0	0	0	0	0	0	0	0	0	0	0
FHAD1	0	0	0.19	0.01	0.01	0	0	0	0	0.01	0	0	0	0	0	0	0	0	0	0	0	0	0	0	0	0	0	0	0	0	0	0	0	0	0	0	0.01	0	0.02	0.04	0.04	0.02	0	0	0	0	0	0.06	0.12
AL031283.2	0	0	0	0	0	0	0	0	0	0	0	0	0	0	0	0	0	0	0	0	0	0	0	0	0	0	0	0	0	0	0	0	0	0	0	0	0.03	0	0	0	0	0	0	0	0	0	0	0.01	0
AL031283.3	0	0	0	0	0	0	0	0	0	0	0	0	0	0	0	0	0	0	0	0	0	0	0	0	0	0	0	0	0	0	0	0	0	0	0	0	0	0	0	0	0	0	0	0	0	0	0	0	0.02
AL031283.1	0	0.01	0	0	0	0	0	0	0	0	0	0	0	0	0	0	0	0.01	0	0	0	0.01	0	0	0	0	0	0	0	0	0	0	0	0	0	0	0	0	0	0	0	0	0	0	0	0.1	0	0	0.01
EFHD2	0.06	0.34	0.27	0.02	0.02	0.01	0	0.01	0	0	0.06	0	0.02	0	0.02	0.03	0	0.04	0	0.37	0	0.15	0.05	0.51	0.08	0	0	0.18	3.26	0.09	0.15	0.08	0.22	0.04	0.05	0	0.04	0.13	0.14	1.1	1.96	3.05	4.57	6.02	0.88	0.45	0.51	0.18	0.17
CTRC	0	0	0	0	0	0	0	0.01	0	0	0	0	0	0	0	0	0	0	0	0	0	0	0	0	0	0	0	0	0	0	0	0	0	0	0	0	0	0.01	0	0.02	0.03	0	0	0	0.05	0	0	0.01	0
CELA2A	0	0	0	0	0	0	0	0	0	0	0	0	0	0	0	0	0	0	0	0	0	0	0	0	0	0	0	0	0	0	0	0	0	0	0	0	0	0	0	0	0.04	0	0	0	0	0	0	0	0.01
CELA2B	0	0	0	0	0	0	0	0	0	0	0	0	0	0	0	0	0	0	0	0	0	0	0	0	0	0	0	0	0	0	0	0	0	0	0	0	0	0	0	0	0	0	0	0	0	0	0	0	0
CASP9	0.06	0.05	0	0.04	0.03	0.03	0.01	0.01	0.01	0.02	0	0	0.02	0.05	0.05	0.07	0	0.05	0	0	0	0.06	0.09	0	0	0	0	0.11	0	0	0.03	0.06	0.05	0.07	0.06	0.09	0.11	0.02	0.07	0.08	0.03	0.07	0.22	0.1	0	0	0.05	0.07	0.06
DNAJC16	0.19	0.36	0.29	0.31	0.27	0.16	0.23	0.3	0.16	0.26	0.23	0.12	0.17	0.15	0.22	0.34	0.64	0.43	0.11	0.15	0.17	0.41	0.22	0.82	0.59	0.14	0.26	0.14	0.69	0.34	0.4	0.6	0.39	0.15	0.09	0.16	0.13	0.22	0.16	0.08	0.16	0.04	0.17	0	0.15	0	0.1	0.2	0.16
SCARNA21B	0	0	0	0	0	0	0	0	0	0	0	0	0	0	0	0	0	0	0	0	0	0	0	0	0	0	0	0	0	0	0	0	0	0	0	0	0	0	0	0	0	0	0	0	0	0	0	0	0
AL121992.3	0	0	0	0	0	0	0	0	0	0	0	0	0	0	0	0	0	0	0	0	0	0	0	0	0	0	0	0	0	0	0	0	0	0	0	0	0	0	0	0	0	0	0	0	0	0	0	0	0
AGMAT	0.02	0.01	0.05	0	0.01	0.01	0.01	0.02	0	0	0	0	0.03	0	0.02	0	0	0.03	0	0.03	0	0	0	0.17	0	0	0	0.06	0	0	0.08	0.01	0.06	0.02	0.01	0.01	0.04	0.01	0	0.02	0.03	0	0	0	0.03	0	0	0.03	0.03
AL121992.1	0.01	0.01	0	0.01	0	0	0.01	0.01	0	0	0	0	0.01	0.03	0	0	0	0	0	0	0	0	0	0	0	0	0	0	0	0	0	0	0	0	0.01	0.02	0	0	0	0	0	0	0	0	0	0	0	0.02	0.01
CHCHD2P6	0.01	0.01	0	0.02	0.02	0.01	0	0	0.01	0.01	0	0	0.01	0.07	0.01	0	0	0.01	0	0	0	0	0	0	0.11	0	0	0	0.1	0	0	0.01	0	0.01	0	0	0	0.02	0	0	0.02	0.01	0	0.1	0.07	0	0	0.01	0.05
RNU7-179P	0	0	0	0	0	0	0	0	0	0	0	0	0	0	0	0	0	0	0	0	0	0	0	0	0	0	0	0	0	0	0	0	0	0	0	0	0	0	0	0	0	0	0	0	0	0	0	0	0
CD24P1	0	0	0	0	0	0	0	0	0	0	0	0	0	0	0	0	0	0	0	0	0	0	0	0	0	0	0	0	0	0	0	0	0	0	0	0	0	0	0	0	0	0	0	0	0	0	0	0	0
DDI2	0.21	0.17	0.22	0.12	0.08	0.12	0.12	0.12	0.14	0.2	0.07	0.15	0.31	0.44	0.18	0.13	0.31	0.21	0.14	0.2	0.32	0.12	0.2	0.29	0.08	0.22	0.36	0	0.24	0.62	0.16	0.21	0.19	0.1	0.07	0.1	0.19	0.53	0.18	0.14	0.24	0.17	0.27	0.07	0.12	0	0.14	0.13	0.19
RSC1A1	0	0	0	0	0	0	0	0	0	0	0	0	0	0	0	0	0	0	0	0	0	0	0	0	0	0	0	0	0	0	0	0	0	0	0	0	0	0	0	0	0	0	0	0	0	0	0	0	0
AL121992.2	0	0	0	0	0	0	0.01	0	0	0	0	0	0	0	0	0	0	0	0	0	0	0	0	0	0	0	0	0	0	0	0	0	0	0	0	0	0	0	0	0	0	0	0	0	0	0	0	0	0
PLEKHM2	0.07	0.1	0.22	0.1	0.12	0.12	0.13	0.13	0.1	0.14	0.14	0.3	0.16	0.1	0.1	0.18	0.17	0.27	0.26	0.32	0	0.11	0.26	0.37	0.17	0.18	0.31	0.41	0.05	0	0.2	0.45	0.69	0.11	0.08	0.12	0.19	0.3	0.4	0.17	0.65	0.21	0.26	0.42	0.29	0	0.1	0.29	0.25
AL450998.3	0	0	0	0	0	0	0	0	0	0	0	0	0	0	0	0	0	0	0	0	0.27	0	0	0	0	0	0	0	0	0	0	0	0	0	0	0	0	0	0	0	0	0	0	0	0	0	0	0	0
SLC25A34	0	0.01	0	0.01	0.06	0.01	0.01	0.01	0.02	0	0.04	0	0.04	0	0	0	0	0.05	0	0	0	0.15	0	0	0	0	0	0	0	0	0	0.02	0	0.01	0	0.04	0	0.05	0.06	0.02	0.01	0	0.1	0	0	0	0.02	0	0
AL450998.2	0	0	0	0	0	0	0	0	0	0	0	0	0	0	0	0	0	0	0	0	0	0	0	0	0	0	0	0	0	0	0	0	0	0	0	0	0	0	0	0	0	0	0	0	0	0	0.02	0	0
TMEM82	0	0	0	0	0	0	0	0	0	0	0	0	0	0	0	0	0	0	0	0	0	0	0	0	0	0	0	0	0	0	0	0	0	0	0	0	0	0	0	0	0	0	0	0	0	0	0	0	0.01
FBLIM1	0.01	0.02	0.05	0.01	0.01	0.02	0.02	0.03	0.04	0.01	0.03	0	0.02	0	0.01	0.03	0	0	0	0	0	0	0.02	0	0	0	0	0	0.09	0	0.03	0	0.06	0.12	0.09	0.08	0	0.02	0.08	0.02	0.09	0.13	0	0	0	0.22	1.23	0.28	0.89
UQCRHL	0.51	0.93	0.63	0.1	0.1	0.32	0.39	0.52	0.41	0.48	0.13	0.16	0.41	0.33	0.31	0.09	0.12	0.28	0.14	0.21	0	0.08	0.28	0.07	0.14	0.07	0.12	0	0	0	0.19	0.3	0.14	0.12	0.17	0.15	0.12	0.4	0.3	0.2	0.4	0.28	0.57	0.49	0.46	0.56	0.15	0.15	0.36
AL450998.1	0.05	0.06	0	0	0.02	0.02	0.01	0.03	0.02	0.04	0.03	0	0.04	0	0.03	0	0	0	0	0	0	0	0	0	0	0	0	0	0	0	0.01	0.03	0	0.03	0.06	0.02	0	0.22	0.27	0.07	0.38	0.59	0.28	0.72	1.07	0.63	0.05	0.18	0.4
FLJ37453	0.57	0.47	0.41	0.37	0.16	0.41	0.39	0.66	0.6	0.47	0.37	0.38	0.46	0.62	0.32	0.24	0.07	0.45	0.45	0.19	0.29	0.38	0.1	0.19	0.17	0.11	0.12	0.59	0.1	0.32	0.16	0.12	0.03	0.54	0.27	0.36	0.42	0.08	0.18	0.31	0.44	0.33	0.32	0.16	0.22	0.29	0.06	0.28	0.23
SPEN	0.53	0.62	0.58	0.69	0.57	0.52	0.73	0.7	0.68	0.66	0.55	0.35	0.91	0.38	0.56	0.63	0.79	0.93	0.74	0.26	0.48	0.56	0.83	1.06	0.94	0.33	0.21	1.11	1.02	0.29	0.59	0.25	0.22	0.32	0.16	0.43	0.44	0.37	0.48	0.35	0.58	0.49	0.72	0.35	0.55	0.7	0.48	0.25	0.34
AL034555.1	0	0	0	0	0	0	0	0	0	0	0	0	0	0	0	0	0	0	0	0	0	0	0	0	0	0	0	0	0	0	0	0	0	0	0	0	0	0	0	0	0	0	0	0	0	0	0	0	0
ZBTB17	0.13	0.12	0.11	0.21	0.23	0.1	0.15	0.11	0.11	0.17	0.05	0.16	0.04	0.06	0.07	0.07	0.26	0.14	0.11	0.23	0	0.3	0.2	0.63	0.19	0.19	0.42	0	0.18	0.09	0.08	0.12	0.25	0.11	0.09	0.14	0.12	0.24	0.12	0.06	0.11	0.15	0	0.09	0.1	0	0.19	0.16	0.15
AL355994.4	0	0	0	0	0	0	0	0	0	0	0	0	0	0	0	0	0	0	0	0	0	0	0	0	0	0	0	0	0	0	0	0	0	0.01	0	0	0	0	0.01	0	0.01	0	0.05	0	0.02	0	0	0	0.01
AL355994.1	0	0	0	0	0	0	0	0	0	0	0	0	0	0	0	0	0	0	0	0	0	0	0	0	0	0	0	0	0	0	0	0	0	0	0	0	0	0	0	0	0	0	0	0	0	0	0	0	0
AL355994.5	0	0	0	0	0	0	0	0	0	0	0	0	0	0	0	0	0	0	0	0	0	0	0	0	0	0	0	0	0	0	0	0	0	0	0	0	0	0	0	0	0	0	0	0	0	0	0	0	0
TBC1D3P6	0	0	0	0	0	0	0	0	0	0	0	0	0	0	0	0	0	0	0	0	0	0	0	0	0	0	0	0	0	0	0	0	0	0	0	0	0	0	0	0	0	0	0	0	0	0	0	0	0
C1orf64	0	0	0	0	0	0	0	0	0	0	0	0	0	0	0	0	0	0	0	0	0	0	0	0	0	0	0	0	0	0	0	0	0	0	0	0	0.01	0	0	0	0	0	0	0	0	0	0.03	0	0.01
AL355994.3	0	0	0	0	0	0	0	0	0	0	0	0	0	0	0	0	0	0	0	0	0	0	0	0	0	0	0	0	0	0	0	0	0	0	0	0	0	0	0	0	0	0	0	0	0	0	0	0	0
HSPB7	0	0	0	0.08	0.09	0	0	0	0	0.01	0	0	0.01	0	0	0.06	0	0.3	0	0	0	0	0	0	0	0	0	0	0	0	0	0.19	0.18	0.06	0.13	0.08	0.07	0	0.02	0	0	0	0	0	0	0	0.19	0.03	0.07
CLCNKA	0	0	0	0.75	0.46	0	0	0.03	0.01	0	0	0	0	0	0.01	0.2	0	1.93	0.11	0	0	0.09	0	0	0.08	0.11	0.07	0	0	0	0	0.02	0	0.02	0.02	0.02	0.02	0	0	0	0	0	0	0	0	0	0	0.04	0.05
AL355994.2	0	0	0	0	0	0	0	0	0	0	0	0	0	0	0	0	0	0	0	0	0	0	0	0	0	0	0	0	0	0	0	0	0	0	0	0	0	0	0	0	0	0	0	0	0	0	0	0	0
CLCNKB	0	0.01	0	0.39	0.21	0	0	0.02	0	0	0	0	0	0	0.01	0.09	0	1.2	0.11	0	0	0.06	0.02	0	0	0	0	0	0	0	0	0.01	0	0.04	0.05	0.02	0.04	0	0.02	0	0	0	0	0	0	0	0	0.07	0.06
FAM131C	0.01	0.01	0	0.66	0.64	0.01	0.02	0.2	0.01	0	0	0	0	0	0.02	0.84	0.05	2.67	0.22	0.1	0	0.78	0.22	0.27	0.28	0.23	0.6	0.09	0	0.05	0.03	0.04	0.05	0.16	0.18	0.13	0.14	0	0	0	0	0	0	0	0	0	0.03	0	0.01
EPHA2	0.04	0.07	0.07	0.01	0.01	0.01	0	0	0	0.02	0.02	0.04	0.08	0.12	0.06	0.11	0	0.01	0	0.3	0	0	0	0	0	0	0	0	0	0	0	0	0.01	0.44	0.1	0.27	0.11	0.23	0.06	0	0	0	0.16	0	0	0	0.12	0.22	0.11
AL451042.2	0	0	0	0	0	0	0	0	0	0.01	0	0	0	0	0	0	0	0	0	0	0	0	0	0	0	0	0	0	0	0	0	0.01	0	0.01	0	0	0.01	0	0	0	0	0	0	0.08	0	0	0	0.01	0
AL451042.1	0	0	0	0	0	0	0	0	0	0	0	0	0	0	0	0	0	0	0	0	0	0	0	0	0	0	0	0	0	0	0	0	0	0.01	0	0	0	0	0	0	0	0	0	0	0	0	0.02	0	0
ARHGEF19-AS1	0	0	0	0	0	0	0	0	0	0	0	0	0	0	0	0	0	0	0	0	0	0	0	0	0	0	0	0	0	0	0	0	0	0	0	0	0	0	0	0	0	0	0	0	0	0	0	0	0
ARHGEF19	0	0	0	0.02	0	0	0	0	0	0	0	0	0	0	0	0.15	0	0.16	0	0	0	0	0	0	0	0	0	0	0	0	0.02	0	0	0.08	0.09	0.06	0.06	0.05	0.03	0.02	0.02	0.02	0	0	0.1	0	0.01	0.19	0.17
ANO7L1	0	0	0	0	0	0	0	0	0	0	0	0	0	0	0	0	0	0.04	0	0	0	0	0	0	0	0	0	0	0	0	0	0	0	0	0.01	0	0	0	0.01	0	0.01	0	0	0	0	0	0	0.02	0.01
RSG1	0.01	0.01	0	0	0.03	0	0	0.01	0	0.01	0	0	0	0	0	0.02	0	0.04	0	0	0	0.05	0	0	0	0	0	0	0	0	0	0	0	0.01	0.02	0.03	0.04	0.02	0	0	0	0	0	0	0	0	0	0.07	0.04
MT1XP1	0	0.01	0	0.03	0.01	0	0.03	0.02	0	0	0	0.06	0.02	0	0.01	0	0	0.05	0.1	0.06	0	0.02	0.08	0	0	0	0	0	0	0	0	0	0	0.02	0.04	0.01	0.03	0.25	0.02	0	0.16	0	0	0	0.05	0	0.09	0.02	0.07
FBXO42	0.15	0.27	0.23	0.42	0.19	0.18	0.22	0.18	0.14	0.17	0.39	0.38	0.23	0.41	0.12	0.13	0.1	0.29	0.27	0.1	0.27	0.38	0.16	0.1	0.09	0	0.19	0.34	0.43	0.05	0.12	0.22	0.28	0.18	0.08	0.14	0.15	0.2	0.09	0.1	0.13	0.13	0	0	0.03	0	0.2	0.15	0.18
SZRD1	0.33	0.46	0.36	0.45	0.44	0.37	0.45	0.44	0.33	0.36	0.61	0.39	0.36	0.64	0.36	0.44	0.44	0.36	0.28	0	0.23	0.64	0.36	0.5	1.7	0.34	0.07	0.65	0.33	0.15	0.4	0.63	0.25	0.33	0.46	0.34	0.29	0.35	0.63	0.41	0.56	0.5	1.25	0.71	0.66	0.23	0.83	0.38	0.56
AL358794.1	0	0	0	0	0	0	0	0	0	0	0	0	0	0	0	0	0	0	0	0	0	0	0	0	0	0	0	0	0	0	0	0	0	0	0	0	0	0.01	0	0	0	0	0	0	0.03	0	0.06	0.01	0
SPATA21	0	0	0	0.02	0	0	0	0.01	0.01	0	0	0	0	0	0.01	0	0	0	0	0	0	0	0.01	0	0	0	0	0	0	0	0	0	0	0	0	0	0.03	0	0.01	0	0	0	0	0	0.02	0	0	0	0.02
NECAP2	0.29	0.29	0.29	0.23	0.13	0.15	0.2	0.16	0.28	0.29	0.17	0.15	0.15	0.27	0.2	0.19	0.06	0.16	0.27	0.52	0.48	0.16	0.36	0.56	0.12	0.43	0	0.24	0.1	0.09	0.16	0.06	0.02	0.32	0.29	0.43	0.42	0.14	0.33	0.43	0.72	0.88	1.4	0.53	1.18	0	0.46	0.48	0.34
LINC01772	0.04	0.02	0.12	0.03	0	0.01	0.02	0.03	0.04	0.02	0.09	0.04	0.03	0.04	0.03	0.06	0	0	0	0	0	0	0.08	0	0	0.07	0	0	0	0	0	0	0	0.03	0	0.01	0.04	0	0.02	0.03	0	0.02	0	0	0	0	0.01	0.01	0.02
CROCCP3	0.1	0.04	0	0.11	0.02	0.07	0.15	0.14	0.13	0.12	0.02	0.07	0.04	0	0.15	0.12	0	0.06	0.06	0.08	0.16	0.16	0.16	0	0	0	0	0	0	0	0.1	0.05	0.03	0.05	0.01	0.1	0.07	0	0.02	0	0.01	0	0	0	0.05	0.19	0.05	0.09	0.03
RNU1-1	0	0	0	0	0	0	0	0	0	0	0	0	0	0	0	0	0	0	0	0	0	0	0	0	0	0	0	0	0	0	0	0	0	0	0	0	0	0	0	0	0	0	0	0	0	0	0	0	0
AL137802.2	0.13	0.07	0.14	0.13	0.1	0.13	0.09	0.15	0.21	0.18	0.1	0.16	0.1	0.17	0.12	0.15	0.14	0.13	0.09	0	1	0.21	0.06	0.07	0	0.07	0	0.16	0.08	0.34	0.05	0.04	0.02	0.09	0.05	0.1	0.05	0	0.02	0	0	0	0	0	0.03	0	0	0.01	0.01
AL137802.1	0	0	0.02	0	0	0	0	0	0	0	0	0	0	0	0	0	0	0	0	0	0	0	0	0	0	0	0	0	0	0	0	0	0	0	0.01	0.03	0	0	0	0	0	0	0	0	0.03	0	0	0	0
LINC01783	0	0	0	0	0	0	0	0	0	0	0	0	0	0	0	0	0	0	0	0	0	0	0	0	0	0	0	0	0	0	0	0	0	0	0	0	0	0.01	0	0	0	0	0	0	0	0	0	0	0
RNU1-6P	0	0	0	0	0	0	0	0	0	0	0	0	0	0	0	0	0	0	0	0	0	0	0	0	0	0	0	0	0	0	0	0	0	0	0	0	0	0	0	0	0	0	0	0	0	0	0	0	0
FAM231B	0	0	0	0	0	0	0	0	0	0	0	0	0	0	0	0	0	0	0	0	0	0	0	0	0	0	0	0	0	0	0	0	0	0	0	0	0	0	0	0	0	0	0	0	0	0	0	0	0
AL355149.1	0	0	0	0	0	0	0	0	0	0	0	0	0	0	0	0	0	0	0	0	0	0	0	0	0	0	0	0	0	0	0	0	0	0	0	0	0	0	0	0	0	0	0	0	0	0	0	0	0
NBPF1	0.19	0.16	0.35	0.12	0.12	0.15	0.08	0.04	0.22	0.33	0.25	0.13	0.16	0.42	0.19	0.2	0.29	0.3	0.13	0.17	0	0.45	0.2	0.7	0.43	0.05	0.54	0.1	0	0.23	0.3	0.34	0.19	0.2	0.19	0.25	0.26	0.28	0.42	0.28	0.42	0.18	0.14	0	0.21	0.11	0.09	0.31	0.28
AL137798.1	0	0	0	0	0	0	0	0	0	0.01	0	0	0	0	0	0	0	0	0	0	0	0	0	0	0	0	0	0	0	0	0	0	0	0	0.01	0	0	0	0	0	0	0	0	0	0	0	0	0	0
CROCCP2	0.67	0.29	0.52	0.41	0.27	0.35	0.55	0.43	0.51	0.58	0.97	0.66	0.64	0.51	0.49	0.6	0.58	0.59	1.25	0.13	0.13	0.35	0.16	0.55	0.62	0.73	0	0.89	0.76	0.05	0.55	0.33	0.12	0.29	0.17	0.25	0.53	0.14	0.14	0.12	0.11	0.13	0.05	0.38	0.47	0	0.39	0.12	0.21
AL137798.3	0	0	0	0	0	0	0	0	0	0	0	0	0	0	0	0	0	0	0	0	0	0	0	0	0	0	0	0	0	0	0	0	0	0	0	0	0	0	0	0	0	0	0	0	0	0	0	0	0
MST1P2	0	0.01	0	0.03	0.02	0.01	0	0	0	0.01	0	0	0	0	0	0	0	0	0	0.06	0	0	0.06	0	0	0	0	0.11	0	0	0	0.02	0.03	0.05	0.01	0.07	0.2	0.01	0.01	0	0	0	0	0	0	0	0	0	0
AL137798.2	0	0	0	0	0	0	0	0	0	0	0	0	0	0	0	0	0	0	0	0	0	0	0	0	0	0	0	0	0	0	0	0	0	0	0	0	0	0	0	0	0	0	0	0	0	0	0	0	0
RNU1-3	0	0	0	0	0	0	0	0	0	0	0	0	0	0	0	0	0	0	0	0	0	0	0	0	0	0	0	0	0	0	0	0	0	0	0	0	0	0	0	0	0	0	0	0	0	0	0	0	0
FAM231A	0	0	0	0	0	0	0	0	0	0	0	0	0	0	0	0	0	0	0	0	0	0	0	0	0	0	0	0	0	0	0	0	0	0	0	0	0	0	0	0	0	0	0	0	0	0	0	0	0
AL021920.2	0	0	0	0	0	0	0	0	0	0	0	0	0	0	0	0	0	0	0	0	0	0	0	0	0	0	0	0	0	0	0	0	0	0	0	0	0	0	0	0	0	0	0	0	0	0	0	0	0
EIF1AXP1	0.03	0.03	0.04	0.02	0.03	0.03	0.06	0.05	0.04	0.06	0.03	0.05	0.05	0	0.03	0	0	0.04	0	0	0	0.01	0.02	0	0	0	0	0	0	0	0.02	0.03	0	0.02	0.02	0.02	0.04	0.05	0.03	0	0.05	0.12	0	0	0.1	0	0.01	0.1	0.09
ESPNP	0	0	0	0	0	0	0	0	0	0	0	0	0	0	0	0	0	0	0	0	0	0	0	0	0	0	0	0	0	0	0	0	0	0	0	0	0	0	0	0	0	0	0	0	0	0	0	0	0
AL021920.1	0	0	0	0	0	0	0	0	0	0	0	0	0	0	0	0	0	0	0	0	0	0	0	0	0	0	0	0	0	0	0	0	0	0	0	0	0	0	0	0	0	0	0	0	0	0	0	0	0
FAM231C	0	0	0	0	0	0	0	0	0	0	0	0	0	0	0	0	0	0	0	0	0	0	0	0	0	0	0	0	0	0	0	0	0	0	0	0	0	0	0	0	0	0	0	0	0	0	0	0	0
AL021920.3	0	0	0	0	0	0	0	0	0	0	0	0	0	0	0	0	0	0	0	0	0	0	0	0	0	0	0	0	0	0	0	0	0	0	0	0	0	0	0	0	0	0	0	0	0	0	0	0	0
CROCC	0.5	0.08	0.05	0.17	0.12	0.09	0.11	0.23	0.13	0.09	0.16	0.18	0.15	0.05	0.12	0.08	0.15	0.11	0.3	0.3	0	0.1	0.04	0	0.05	0.19	0	0.13	0	0.05	0.12	0.13	0.04	0.11	0.12	0.19	0.16	0.19	0.15	0.15	0.04	0.03	0.05	0.09	0.17	0.23	0.08	0.17	0.16
CROCCP4	0	0	0	0	0	0	0	0	0.01	0	0	0	0	0	0	0	0	0	0	0	0	0	0	0	0	0	0	0	0	0	0	0	0	0	0	0	0	0	0	0	0	0	0	0	0	0	0	0	0.01
RNU1-4	0	0	0	0	0	0	0	0	0	0	0	0	0	0	0	0	0	0	0	0	0	0	0	0	0	0	0	0	0	0	0	0	0	0	0	0	0	0	0	0	0	0	0	0	0	0	0	0	0
MST1L	0	0.01	0	0	0.01	0.01	0	0	0.01	0.01	0	0	0	0	0	0	0.13	0	0	0	0	0	0	0.08	0	0	0	0	0	0	0	0	0	0.05	0.01	0.01	0.13	0.02	0	0	0	0	0	0	0	0	0	0.01	0
BX284668.1	0	0	0	0	0	0	0	0	0	0	0	0	0	0	0	0	0	0	0	0	0	0	0	0	0	0	0	0	0	0	0	0	0	0	0	0	0	0	0	0	0	0	0	0	0	0	0	0	0
BX284668.3	0	0	0	0	0	0	0	0	0	0	0	0	0	0	0	0	0	0	0	0	0	0	0	0	0	0	0	0	0	0	0	0	0	0	0	0	0	0	0	0	0	0	0	0	0	0	0	0	0
MIR3675	0	0	0	0	0	0	0	0	0	0	0	0	0	0	0	0	0	0	0	0	0	0	0	0	0	0	0	0	0	0	0	0	0	0	0	0	0	0	0	0	0	0	0	0	0	0	0	0	0
BX284668.2	0	0	0	0	0	0	0	0	0	0	0	0	0.02	0	0	0	0	0	0	0	0	0	0	0	0	0	0	0	0	0	0	0	0	0	0	0	0	0	0	0	0	0	0	0	0	0	0	0	0
RNU1-5P	0	0	0	0	0	0	0	0	0	0	0	0	0	0	0	0	0	0	0	0	0	0	0	0	0	0	0	0	0	0	0	0	0	0	0	0	0	0	0	0	0	0	0	0	0	0	0	0	0
BX284668.5	0.1	0.11	0.09	0.08	0.07	0.24	0.2	0.11	0.16	0.21	0.19	0.35	0.27	0.37	0.18	0.31	0.06	0.12	0.4	0	0	0.16	0.01	0.08	0	0.31	0.36	0.18	0	0.26	0.03	0	0	0.28	0.79	0.47	0.28	0.06	0.41	0.29	1.05	0.57	0.65	0.36	0.21	0.86	0.11	0.19	0.22
BX284668.4	0	0	0	0	0	0	0	0	0	0	0	0	0	0	0	0	0	0	0	0	0	0	0	0	0	0	0	0	0	0	0	0	0	0	0	0	0	0	0	0	0	0.01	0	0	0	0	0	0	0
RNU1-2	0	0	0	0	0	0	0	0	0	0	0	0	0	0	0	0	0	0	0	0	0	0	0	0	0	0	0	0	0	0	0	0	0	0	0	0	0	0	0	0	0	0	0	0	0	0	0	0	0
BX284668.6	0.04	0.02	0	0.02	0	0.02	0.07	0.03	0.05	0.08	0.03	0	0.04	0	0.02	0	0	0.01	0	0	0	0.08	0.04	0	0	0	0	0	0	0	0.02	0	0.02	0.11	0.02	0.1	0.08	0.01	0	0.02	0	0	0	0	0.03	0	0	0.05	0.04
MFAP2	0.01	0	0	0	0	0	0.01	0.01	0.01	0	0	0	0.02	0.05	0.01	0.08	0	0	0	0	0	0	0	0	0	0	0	0	0.13	0	0.03	0	0	0.53	0.56	0.65	0.01	0.01	0.39	0	0.01	0	0	0	0.03	0.14	0.09	0.53	0.36
AL049569.1	0	0	0	0	0	0	0	0	0	0	0	0	0	0	0	0	0	0	0	0	0	0	0	0	0	0	0	0	0	0	0	0	0	0	0	0	0.01	0	0	0	0	0	0	0	0	0	0	0	0
ATP13A2	0.19	0.37	0.29	0.42	0.59	0.22	0.26	0.33	0.29	0.4	0.3	0.17	0.21	0.28	0.26	0.87	0.25	0.25	0.48	0.59	0.89	1.35	1.46	1.15	0.71	0.8	0.88	1.16	0.68	0.51	0.56	7.51	7.29	0.46	0.4	0.5	0.15	0.22	0.24	0.19	0.23	0.1	0.21	0.17	0.14	0.3	0.09	0.12	0.16
SDHB	1.85	0.95	1.32	1.17	0.89	1.68	1.34	1.39	1.14	1.54	1.4	1.52	1.3	1.88	1.28	0.55	0.68	1.31	1.09	0.66	1.43	0.84	0.95	1	1.05	0.76	0.62	0.28	1.71	0.05	0.67	0.78	0.75	0.78	1.35	0.91	1.08	0.87	1.41	0.86	0.75	0.89	1.37	0.84	0.68	1.39	1.15	0.91	0.87
PADI2	0.22	0.93	0.1	0.03	0.02	0.03	0	0.06	0.04	0.02	0.09	0	0.06	0	0.01	0.09	0	0.03	0	0.04	0	0.02	0	0	0	0.11	0	0	0	0	0.03	0	0	0.5	0.5	0.62	0.07	0.26	0.07	2.04	0.01	0.25	0	0	0.03	0.08	0.02	0.01	0
AL590644.1	0	0	0	0	0	0	0	0	0	0	0	0	0	0	0	0	0	0	0	0	0	0	0	0	0	0	0	0	0	0	0	0	0	0	0	0	0	0	0	0	0	0	0	0	0	0	0	0	0
AL590644.3	0	0	0	0	0	0	0	0	0	0	0	0	0	0	0	0	0	0	0	0	0	0	0	0	0	0	0	0	0	0	0	0	0	0	0	0	0	0	0	0	0	0	0	0	0	0	0	0	0
PADI1	0	0	0	0	0	0	0.04	0.06	0.07	0	0	0	0	0	0	0	0	0	0	0	0	0	0	0	0	0	0	0	0	0	0	0.01	0.05	0	0	0	0	0.02	0	0.03	0	0	0	0	0	0	0	0	0
PADI3	0	0	0	0	0	0	0	0	0	0	0	0	0	0	0	0	0	0	0	0	0	0	0	0	0	0	0	0	0	0	0	0	0	0	0	0	0	0	0	0	0	0	0	0	0	0	0	0	0
MIR3972	0	0	0	0	0	0	0	0	0	0	0	0	0	0	0	0	0	0	0	0	0	0	0	0	0	0	0	0	0	0	0	0	0	0	0	0	0	0	0	0	0	0	0	0	0	0	0	0	0
PADI4	0	0	0	0	0	0	0	0	0	0	0	0	0	0	0	0	0	0	0	0	0	0	0	0	0	0	0	0	0	0	0	0	0	0	0	0	0	0	0	0	0	0.11	0	0	0	0.8	0	0	0
PADI6	0	0	0	0	0	0	0	0	0	0	0	0	0	0	0	0	0	0	0	0	0	0	0	0	0	0	0	0	0	0	0	0	0	0	0	0	0	0	0	0	0	0	0	0	0	0	0	0	0
AC004824.1	0	0	0	0	0	0	0	0	0	0	0	0	0	0	0	0	0	0	0	0	0	0	0	0	0	0	0	0	0	0	0	0	0	0	0	0	0	0	0	0	0	0	0	0	0	0	0	0	0
RCC2	0.03	0.04	0	0.06	0.03	0.07	0.03	0.04	0.05	0.04	0.14	0.05	0.03	0	0.06	0.2	0.07	0.02	0	0	0	0.02	0.03	0.22	0.09	0.11	0	0	0	0.1	0.06	0.12	0.39	0.11	0.06	0.11	0.09	0.21	0.28	0.37	0.48	0.8	0.2	0.24	0.31	0.48	0.03	0.13	0.09
ARHGEF10L	0.02	0.14	0.07	0.09	0.1	0.09	0.17	0.21	0.11	0.09	0.06	0.03	0.17	0.02	0.13	0.1	0.06	0.09	0.32	0.06	0	0.08	0.13	0.22	0.09	0.04	0.12	0.17	0.09	0.05	0.05	0.29	0.03	0.1	0.06	0.09	0.05	0.33	0.06	0.28	0.28	0.2	0.24	0.08	0.03	0	0.07	0.12	0.11
AL136529.1	0	0	0	0	0	0	0	0	0	0	0	0	0	0	0	0	0	0	0	0	0	0	0	0	0	0	0	0	0	0	0	0	0	0	0.01	0	0	0	0	0	0	0	0	0	0	0	0	0	0
ACTL8	0	0	0	0	0	0	0	0	0	0	0	0	0	0	0	0	0	0	0	0	0	0	0	0	0	0	0	0	0	0	0	0	0	0	0	0	0	0	0	0	0	0	0	0	0	0	0	0	0
AL357509.1	0	0	0	0	0	0	0	0	0	0	0	0	0	0	0	0	0	0	0	0	0	0	0	0	0	0	0	0	0	0	0	0	0	0	0	0	0	0	0	0	0	0	0	0	0	0	0	0	0
LINC01654	0	0	0	0	0	0	0	0	0	0	0	0	0	0	0	0	0	0	0	0	0	0	0	0	0	0	0	0	0	0	0	0	0	0	0	0	0	0	0	0	0	0	0	0	0	0	0	0	0
IGSF21	0.19	0.08	0.35	0.05	0.05	2.74	2.27	2.11	4.29	5.29	3.51	4.46	3.65	2.2	4.31	0.16	0	0.01	0.14	0	0	0	0	0.14	0.2	0.06	0.18	0	0	0.48	0	0.01	0	0.03	0.01	0.02	0.02	0.03	0	0.92	2.47	0.38	0	0	0.05	0	0.05	0	0
AL365209.1	0.02	0.02	0.05	0	0.01	0.25	0.16	0.23	0.31	0.53	0.21	0.6	0.27	0.27	0.36	0.04	0	0	0	0	0	0	0	0	0	0	0	0	0	0	0	0	0	0	0	0.01	0	0	0	0.07	0.23	0.04	0	0	0	0	0.02	0	0
AL359738.1	0	0	0	0	0	0	0	0	0	0	0	0	0	0	0	0	0	0	0	0	0	0	0	0	0	0	0	0	0	0	0	0	0	0	0	0	0	0	0	0	0	0	0	0	0	0	0	0	0
AL591896.1	0	0	0	0	0	0	0	0	0	0	0	0	0	0	0	0	0	0	0	0	0	0	0	0	0	0	0	0	0	0	0	0	0	0	0	0	0	0	0	0	0	0	0	0	0	0	0	0	0
KLHDC7A	0	0	0	0	0	0	0	0	0	0	0	0	0	0	0	0	0	0	0	0	0.43	0	0	0	0	0	0	0	0	0	0	0	0	0	0	0.02	0	0.06	0	0	0.01	0	0	0	0	0	0	0.01	0
DYNLL1P3	0	0	0	0	0	0	0	0	0	0	0	0	0	0	0	0	0	0	0	0	0	0	0	0	0	0	0	0	0	0	0	0	0	0	0	0	0	0	0	0	0	0	0	0	0	0	0	0	0
AL031737.1	0	0	0	0	0	0	0	0	0	0	0	0	0	0	0	0	0	0	0	0	0	0	0	0	0	0	0	0	0	0	0	0	0	0	0	0	0	0	0	0	0	0	0	0	0	0	0	0	0
PAX7	0	0	0	0	0	0	0	0	0	0	0	0	0	0	0	0	0	0	0	0.06	0	0	0	0	0	0	0	0	0	0	0.01	0.01	0	0	0	0	0	0	0	0	0	0	0	0	0	0	0	0	0
TAS1R2	0	0	0	0	0	0	0	0	0	0	0	0	0	0	0	0	0	0	0	0	0	0	0	0	0	0	0	0	0	0	0	0	0	0	0	0	0	0	0	0	0	0	0	0	0	0	0	0	0
AL080251.1	0	0	0	0	0	0	0	0	0	0	0	0	0	0	0	0	0	0	0	0	0	0	0	0	0	0	0	0	0	0	0	0	0	0	0	0	0	0	0	0	0	0	0	0	0	0	0	0	0
ALDH4A1	0.06	0.08	0.08	0.28	0.35	0.03	0.08	0.03	0.02	0.03	0	0.08	0.02	0	0.06	0.03	0.08	0.06	0.1	0.33	0	0.02	0	0.42	0.09	0.1	0	0.06	0	0	0.05	0.36	0.27	0.19	0.14	0.14	0.1	0.9	0.05	0.02	0.04	0.07	0.1	0	0	0.1	0.05	0.07	0.08
MIR4695	0	0	0	0	0	0	0	0	0	0	0	0	0	0	0	0	0	0	0	0	0	0	0	0	0	0	0	0	0	0	0	0	0	0	0	0	0	0	0	0	0	0	0	0	0	0	0	0	0
MIR1290	0	0	0	0	0	0	0	0	0	0	0	0	0	0	0	0	0	0	0	0	0	0	0	0	0	0	0	0	0	0	0	0	0	0	0	0	0	0	0	0	0	0	0	0	0	0	0	0	0
IFFO2	0	0	0.03	0.13	0.08	0.03	0.04	0.01	0.04	0.01	0	0.11	0.02	0.04	0.04	0.19	0.06	0.03	0	0	0	0.05	0.07	0	0	0.16	0	0	0.27	0	0.04	0.09	0.01	0.07	0.02	0.09	0.08	0.03	0.06	0.01	0.02	0.07	0.11	0.17	0.1	0.24	0.18	0.04	0.04
AL137127.1	0	0.01	0	0.01	0.01	0	0.01	0	0	0	0	0	0	0	0	0	0.06	0	0	0	0	0	0	0.19	0	0	0	0	0	0	0	0	0.03	0	0.01	0	0	0.03	0.02	0.03	0	0	0	0	0	0	0	0.01	0.01
UBR4	0.12	0.37	0.34	0.14	0.17	0.16	0.15	0.17	0.16	0.13	0.28	0.21	0.14	0.13	0.24	0.18	0.11	0.17	0.53	0.04	0.32	0.14	0.1	0.07	0	0.21	0.07	0.5	0	0.29	0.15	0.53	0.47	0.13	0.06	0.1	0.13	0.34	0.14	0.1	0.13	0.21	0.22	0.08	0.37	0.22	0.21	0.27	0.26
AL035413.1	0.01	0.02	0	0.01	0.02	0.02	0.01	0.01	0.01	0.05	0.04	0	0.01	0	0.01	0.07	0	0	0	0	0	0	0	0	0	0	0	0	0	0	0	0	0	0.04	0.12	0.06	0.03	0.08	0.01	0.02	0.01	0	0	0	0	0.1	0	0.01	0.03
EMC1	0.65	0.24	0.21	0.22	0.22	0.17	0.19	0.22	0.23	0.21	0.25	0.13	0.26	0.31	0.27	0.32	0.16	0.21	0	0.42	0.16	0.16	0.48	0.47	0.2	0.29	0.07	0	0.21	0.29	0.39	0.15	0.15	0.21	0.14	0.41	0.2	0.17	0.22	0.07	0.26	0.15	0.05	0.17	0.12	0.13	0.09	0.19	0.25
MRTO4	0.31	0.26	0.2	0.32	0.34	0.45	0.27	0.38	0.28	0.34	0.39	0.17	0.25	0.19	0.36	0.36	0.62	0.47	0.33	0.89	0.43	1.11	0.4	0.22	0.25	0.21	0.26	0.55	0.57	0.3	0.39	0.46	0.15	0.29	0.36	0.34	0.32	0.14	0.49	0.33	0.21	0.13	0.06	0.16	0.33	0	0.25	0.23	0.3
AKR7L	0.01	0.01	0	0	0.03	0.02	0.07	0.04	0.04	0	0.06	0.07	0.05	0	0.02	0.03	0	0.03	0.1	0	0	0.08	0.08	0	0.07	0	0	0.22	0	0.05	0.07	0	0	0.02	0.01	0.01	0	0.02	0	0	0.01	0	0	0	0	0	0	0	0
AKR7A3	0.01	0.01	0	0.01	0.03	0.01	0.02	0.01	0	0.01	0	0	0	0	0.01	0	0	0.01	0	0	0	0	0	0.42	0	0	0	0.28	0	0	0	0	0.01	0.04	0.05	0.02	0.09	0.09	0	0	0	0.02	0	0	0	0	0	0	0
AL035413.2	0	0.01	0	0.02	0	0	0	0.01	0.01	0.01	0	0	0.01	0	0.01	0	0	0	0	0	0	0	0	0	0	0	0	0	0	0	0	0	0	0.01	0.01	0.01	0.02	0	0	0	0	0	0	0	0	0	0	0	0
AKR7A2	0.36	0.32	0.47	0.71	0.89	0.62	0.45	0.74	0.49	0.58	0.76	0.64	0.47	0.96	0.68	0.41	0.52	0.66	0.17	0.49	0.98	0.86	0.75	2.14	0.4	0.68	0.36	3.63	0.07	0.19	0.51	0.6	0.61	0.98	1.67	1.38	1.63	1.03	1.04	0.53	0.47	0.67	0.45	0.71	0.41	0.11	0.87	0.73	0.68
RNU6-1099P	0.01	0.01	0.02	0.01	0	0.01	0.01	0.02	0.01	0	0	0.04	0.03	0	0.01	0	0	0	0	0	0	0	0.05	0	0	0	0	0	0	0	0	0	0	0	0	0.01	0.02	0.01	0	0	0.01	0	0	0	0	0	0	0.01	0.01
PQLC2	0.18	0.16	0.05	0.36	0.3	0.22	0.19	0.23	0.3	0.33	0.26	0.17	0.25	0.08	0.28	0.18	0.17	0.14	0.51	0.25	0.16	0.14	0.16	0.13	0.18	0.17	0	0.45	0.13	0.38	0.26	0.26	0.13	0.16	0.12	0.11	0.15	0.17	0.14	0.18	0.09	0.06	0	0.18	0.03	0.11	0.03	0.12	0.09
CAPZB	3.2	1.58	2.13	3.04	2.71	3.69	4.16	3.03	4.35	4.13	3.96	4.1	2.89	2.35	3.99	2.04	2.72	3.58	2.74	1.99	2.46	1.73	2.1	2.27	1.98	1.97	2.5	1.78	2.85	2.5	1.7	2.67	3.58	1.75	3.19	2.2	2.19	0.92	2.66	5.21	6.05	4.46	4.65	6.11	4.76	2.34	3.29	2.15	2.23
RN7SL277P	0	0	0	0.01	0	0	0	0	0	0	0	0	0	0	0	0	0	0	0	0	0	0	0	0	0	0	0	0	0	0	0	0	0	0	0	0	0	0	0	0	0	0	0	0	0	0	0	0	0
RNU4-28P	0	0	0	0	0	0	0	0	0	0	0	0	0	0	0	0	0	0	0	0	0	0	0	0	0	0	0	0	0	0	0	0	0	0	0	0	0	0	0	0	0	0	0	0	0	0	0	0	0
AL031727.2	0	0	0	0	0	0	0	0	0	0	0	0	0	0	0	0	0	0	0	0	0	0	0	0	0	0	0	0	0	0	0	0	0	0	0	0	0	0	0	0	0	0	0	0	0	0	0	0	0
MINOS1	2.97	4.37	3.56	3.15	2.91	3.22	2.34	3.66	2.75	3.66	2.27	2.28	2.32	1.7	2.76	2.35	2.01	2.99	1.85	2.28	2.49	1.51	2.42	1.87	2.54	1.29	2.6	2.54	2.16	1.08	2.66	3.64	3.03	1.21	3.25	1.92	1.55	2.42	4.59	2.88	3.22	2.4	4.13	2.43	3.56	3.72	3.32	1.93	2.39
MINOS1-NBL1	0	0	0	0	0	0	0	0	0	0	0	0	0	0	0	0	0	0	0	0	0	0	0	0	0	0	0	0	0	0	0	0	0	0	0	0	0	0	0	0	0	0	0	0	0	0	0	0	0
AL031727.1	0.11	0.11	0.04	0.07	0.06	0.09	0.05	0.07	0.09	0.08	0.12	0.08	0.08	0.17	0.09	0.1	0.19	0.09	0.07	0	0	0	0.01	0	0.08	0.05	0	0	0.08	0.05	0	0.02	0	0.07	0.18	0.12	0.18	0.51	0.97	0.25	1.14	1.8	1.62	1.15	3.26	2	0.21	0.51	0.8
NBL1	0.12	0.01	0	0.81	0.1	0.2	2.64	0.72	1	1.72	2.28	1.52	0.06	0.06	2.51	0.46	5.31	1.36	1.07	0.29	0.89	0.84	2.46	1.55	1.58	0.57	3.2	0.47	0.29	0.33	1.03	0.79	0.56	0.12	0.33	0.21	0.1	0	2.62	0.29	0.24	0.02	0	0.1	0.33	0	3.07	1.86	0.93
HTR6	0	0	0	0	0	0	0	0	0	0	0	0	0	0	0	0	0	0	0	0	0	0	0	0	0	0	0	0	0	0	0.02	0	0	0	0	0	0	0	0	0	0	0	0	0	0	0	0	0	0
TMCO4	0	0.01	0	0	0	0	0	0	0	0	0.03	0.04	0	0	0	0	0	0.03	0	0	0	0	0	0	0	0	0	0	0	0.29	0.03	0	0	0.03	0.03	0.08	0.13	0.03	0.09	0.04	0.11	0.1	0.11	0.18	0.06	0	0.13	0.05	0.11
RNF186	0	0	0	0	0	0	0	0	0	0	0	0	0	0	0	0	0	0	0	0	0	0	0	0	0	0	0	0	0	0	0	0	0	0	0	0	0	0	0	0	0	0	0	0	0	0	0	0	0
AL391883.1	0	0	0	0	0	0	0	0	0	0	0	0	0	0	0	0	0	0	0	0	0	0	0	0	0	0	0	0	0	0	0	0	0	0	0	0	0	0	0.03	0	0	0	0	0	0	0	0	0	0
OTUD3	0.11	0.14	0.22	0.19	0.17	0.12	0.1	0.14	0.1	0.16	0.02	0.22	0.16	0.04	0.11	0.18	0.05	0.2	0.29	0	1.42	0.31	0.33	0	0.29	0.4	0	0.57	0	0.28	0.16	0.07	0.36	0.07	0.05	0.06	0.14	0.04	0.02	0.11	0.04	0.03	0	0	0.07	0.11	0.04	0.06	0.07
PLA2G2E	0	0	0	0	0	0	0	0	0	0	0	0	0	0	0	0	0	0	0	0	0	0	0	0	0	0	0	0	0	0	0	0	0	0	0	0	0	0	0	0	0	0	0	0	0	0	0	0	0
RN7SL304P	0	0	0	0	0	0	0	0	0	0	0	0	0	0	0	0	0	0	0	0	0	0	0	0	0	0	0	0	0	0	0	0	0	0	0	0	0	0	0	0	0	0	0	0	0	0	0	0	0
PLA2G2A	0	0.01	0	0	0.01	0	0.01	0.41	0	0	0.03	0	0.01	0	0	0	0	0	0	0	0	0	0.02	0	0	0	0	0	0	0	0	0	0	0	0.01	0	0.01	1.46	0.72	0	1.18	1.1	0.39	0.67	1.05	0.5	0.1	53.49	66.64
PLA2G5	0.63	2.45	0.61	0.01	0.06	0.1	0.18	0.73	0.35	0.64	0.58	0.33	0.15	0.2	0.16	0.06	0	0.01	0.09	0	0	0	0	0	0	0.03	0	0	0.07	0	0.04	0.02	0	0.25	0.46	0.38	0.32	5.75	0	0	0.04	0.08	0	0	0.11	0	0.06	0.17	0.54
PLA2G2D	0	0	0	0	0	0	0	0	0	0	0	0	0	0	0	0	0	0	0	0	0	0	0	0	0	0	0	0	0	0	0	0	0	0	0	0	0	0	0	0	0	0	0	0	0	0	0	0	0
PLA2G2F	0	0	0	0	0	0	0	0	0	0	0	0	0	0	0	0	0	0	0	0	0	0	0	0	0	0	0	0	0	0	0	0	0	0	0	0	0	0	0	0	0	0	0	0	0	0	0	0	0
Z98257.1	0	0	0	0	0	0	0	0	0	0	0	0	0	0	0	0	0	0	0	0	0	0	0	0	0	0	0	0	0	0	0	0	0	0	0	0.01	0	0	0	0.07	0	0	0.05	0	0	0	0	0	0
PLA2G2C	0	0	0	0	0	0	0	0	0	0	0	0	0	0	0	0	0	0	0	0.03	0	0	0	0	0	0	0	0	0	0	0	0	0	0	0	0	0	0	0	0.06	0	0.02	0.07	0	0	0	0	0	0
UBXN10-AS1	0.01	0	0	0	0.01	0	0	0.01	0.01	0.02	0	0	0	0	0	0	0	0	0.07	0	0	0	0.03	0	0	0	0	0.32	0	0	0	0.06	0.03	0.02	0.08	0.01	0	0	0.09	0.02	0.01	0	0	0.15	0.08	0.24	0	0.01	0.03
UBXN10	0.07	0.03	0.05	0	0	0.01	0	0.01	0.01	0	0.03	0	0.03	0.02	0	0	0	0	0	0.03	0	0	0	0	0	0	0	0.1	0	0	0.02	0.02	0.03	0.02	0.02	0.04	0.04	0.01	0.01	0.06	0	0	0	0	0.02	0.27	0	0	0.01
LINC01757	0	0	0	0	0	0	0	0	0	0	0	0	0	0	0	0	0	0	0	0	0	0	0	0	0	0	0	0	0	0	0	0	0	0	0	0	0	0	0	0	0	0	0	0	0	0	0	0	0
Z98257.2	0	0	0	0	0	0	0	0	0	0	0	0	0	0	0	0	0	0	0	0	0	0	0	0	0	0	0	0	0	0	0	0	0	0	0	0	0	0	0	0	0	0	0	0	0	0	0	0	0
VWA5B1	0	0	0	0	0	0	0	0.01	0	0.02	0	0	0	0	0	0	0	0	0	0	0	0	0	0	0	0	0	0	0	0	0	0	0	0	0	0	0	0	0	0	0	0	0	0	0	0	0	0	0
AL020998.1	0	0	0	0	0	0	0	0	0	0	0	0	0	0	0	0	0	0	0	0	0	0	0	0	0	0	0	0	0	0	0	0	0	0	0	0	0	0	0	0	0	0	0	0	0	0	0	0	0
LINC01141	0	0	0	0	0	0	0	0	0	0	0	0	0	0	0	0	0	0	0	0	0	0	0	0	0	0	0	0	0	0	0	0	0	0	0	0	0	0	0	0.03	0	0	0	0	0	0	0	0	0
AL139254.1	0	0	0	0	0	0	0	0	0	0	0	0	0	0	0	0	0	0	0	0	0	0	0	0	0	0	0	0	0	0	0	0	0	0	0	0	0	0	0	0	0	0	0	0	0	0	0	0	0
AL139254.2	0	0	0	0	0	0	0	0	0	0	0	0	0	0	0	0	0	0	0	0	0	0	0	0	0	0	0	0	0	0	0	0	0	0	0	0	0	0	0	0	0	0	0	0	0	0	0	0	0
AL139254.3	0	0	0	0	0	0	0	0	0	0	0	0	0	0	0	0	0	0	0	0	0	0	0	0	0	0	0	0	0	0	0	0	0	0	0	0	0	0	0	0	0	0	0	0	0	0	0	0	0
CAMK2N1	0.29	0.05	0.06	1.64	0.95	3.68	5.85	6.77	4.3	8.18	5.75	4.35	0.53	3.2	1.19	5.94	18.39	0.77	16.27	9.67	2.79	3.32	4.98	1.81	3.99	0.04	0.34	16.57	3.31	14.49	0.98	5.95	2.48	0.51	0.74	0.6	0.31	0.03	0.25	0.22	0.05	0	0	0.07	0.12	0	3.21	0.93	1.08
MUL1	0.21	0.18	0.13	0.24	0.21	0.2	0.13	0.15	0.18	0.22	0.12	0.21	0.15	0.27	0.14	0.17	0.26	0.22	0.19	0.04	0	0.22	0.13	0.07	0	0.17	0	0.07	0.07	0.38	0.14	0.16	0.31	0.22	0.11	0.26	0.32	0.27	0.13	0.12	0.18	0.07	0.1	0.16	0.28	0.63	0.25	0.23	0.26
FAM43B	0	0	0	0	0	0	0	0	0	0	0	0	0	0	0	0.35	0.23	0.18	0.47	0.52	0.4	0.38	0.32	0.34	0.09	0.12	0	0.35	0.2	1.15	0.19	0.01	0.09	0.02	0	0.03	0.1	0	0	0	0	0	0	0	0	0	0	0.02	0.02
CDA	0	0	0	0	0	0	0	0	0	0	0	0	0	0	0	0	0	0	0	0	0	0	0	0	0	0	0	0	0	0	0	0	0	0	0	0	0	0	0	0.02	0.03	0	1.05	0	0	0	0.03	0	0
PINK1	0.88	2.26	3.56	0.92	0.71	0.76	0.71	1.34	0.89	1.12	0.54	0.67	1.16	1.59	0.79	0.79	0.28	1.11	1.04	0.61	0.97	1.21	1.39	1.16	1.36	0.73	0.59	1.25	1.14	1.76	1.05	2.29	2.18	0.44	0.39	0.49	0.39	0.63	0.29	0.27	0.22	0.19	0.22	0	0.05	0	0.5	0.66	0.58
MIR6084	0	0	0	0	0	0	0	0	0	0	0	0	0	0	0	0	0	0	0	0	0	0	0	0	0	0	0	0	0	0	0	0	0	0	0	0	0	0	0	0	0	0	0	0	0	0	0	0	0
PINK1-AS	0.02	0.02	0.03	0.03	0.02	0.02	0.04	0	0.02	0.02	0	0	0.03	0	0.03	0.05	0	0	0	0	0	0	0.06	0	0.07	0	0	0	0	0	0.02	0.03	0	0.02	0.01	0.02	0	0.01	0.01	0.01	0.01	0	0.06	0	0	0	0.05	0.02	0.02
DDOST	0.44	0.3	0.42	0.51	0.52	0.46	0.33	0.29	0.3	0.41	0.35	0.35	0.37	0.13	0.53	0.37	0.21	0.31	0.16	0.49	0.57	0.27	0.32	0.33	0.09	0.45	0	0.27	0.35	0	0.42	0.19	0.22	0.62	0.64	0.59	0.51	0.48	0.75	0.75	0.89	1.21	0.99	1.75	0.94	1.04	0.64	0.86	1.18
KIF17	0	0.03	0	0	0	0	0	0	0	0	0	0	0	0	0	0.03	0	0	0	0.3	0	0.02	0.02	0	0	0	0	0.05	0	0	0	0.01	0	0	0	0	0	0	0.01	0.07	0.01	0.01	0	0	0	0	0.18	0	0
AL663074.2	0	0	0	0	0	0	0	0	0	0	0	0	0	0	0	0	0	0	0	0	0	0	0	0	0	0	0	0	0	0	0	0	0	0	0	0	0	0	0	0	0	0	0	0	0	0	0	0	0
SH2D5	0	0	0	0	0	0	0	0.01	0	0	0	0	0	0	0	0.03	0.25	0.06	0.16	0.28	0.39	0.11	0.09	0.22	0	0	0.19	0	0	0.1	0	0.04	0.12	0	0	0.01	0	0	0	0	0	0	0	0	0	0	0	0	0
AL663074.1	0	0	0	0	0	0	0	0	0	0	0	0	0	0	0	0	0	0	0	0	0	0	0	0	0	0	0	0	0	0	0	0	0	0	0	0	0	0	0	0	0	0	0	0	0	0	0	0	0
HP1BP3	1.82	2.17	1.77	2.3	2.15	1.93	2.61	2.68	2.25	1.73	2.36	2.3	2.78	2.48	2.46	2.96	2.44	3.1	1.99	1.97	3.56	3.12	3.05	2.5	4.84	2.11	3.22	3.01	2.11	3.04	3.39	1.02	1.35	1.88	1.94	2.06	1.42	1.13	3.46	0.86	0.82	0.74	1	1.56	1.54	2.04	2.02	1.36	1.23
EIF4G3	0.23	0.67	0.64	0.35	0.55	0.76	0.67	0.84	0.53	0.54	0.58	0.62	0.49	0.89	0.53	0.83	0.56	0.87	0.84	1.13	0.73	0.69	0.73	0.76	1.48	0.46	0.3	0.84	0.39	0.8	0.77	0.96	1.46	0.24	0.11	0.25	0.29	0.64	0.27	0.33	0.47	0.21	0.19	0.33	0.38	0.48	0.44	0.39	0.45
RNU7-200P	0	0	0	0	0	0	0	0	0	0	0	0	0	0	0	0	0	0	0	0	0	0	0	0	0	0	0	0	0	0	0	0	0	0	0	0	0	0	0	0	0	0	0	0	0	0	0	0	0
MIR1256	0	0	0	0	0	0	0	0	0	0	0	0	0	0	0	0	0	0	0	0	0	0	0	0	0	0	0	0	0	0	0	0	0	0	0	0	0	0	0	0	0	0	0	0	0	0	0	0	0
AL627311.1	0	0	0	0	0	0	0	0	0	0	0	0	0	0	0	0	0	0	0	0	0	0	0	0	0	0	0	0	0	0	0	0	0	0	0	0	0	0	0	0	0	0	0	0	0.02	0	0	0	0
HSPE1P27	0	0	0	0	0	0	0	0	0	0	0	0	0	0	0	0	0	0	0	0	0	0	0	0	0	0	0	0	0	0	0	0	0	0	0	0	0	0	0	0	0	0	0	0	0	0	0	0	0
ECE1	0.01	0.06	0.02	0	0.01	0.05	0.03	0.15	0.02	0.02	0	0.15	0.02	0.04	0.05	0.32	0	0.45	0	0	0.27	0.03	0.09	0.21	0	0.41	0	0	0	0.19	0.19	0.04	0.04	0.51	0.41	0.66	0.33	0.03	0.1	0.03	0.04	0.16	0.15	0.37	0.16	0.12	0.53	1.15	0.72
AL031005.1	0	0	0	0	0	0	0	0	0	0	0	0	0	0	0	0	0	0	0	0	0	0	0	0	0	0	0	0	0	0	0	0	0	0	0	0	0	0	0	0	0	0	0	0	0	0	0	0.01	0
AL031728.1	0	0	0	0	0	0	0	0	0	0	0	0	0	0	0	0	0	0	0	0	0	0	0	0	0	0	0	0	0	0	0	0	0	0	0	0	0	0	0	0	0.01	0.02	0	0	0	0	0	0	0
PPP1R11P1	0	0	0	0	0	0	0	0	0	0	0	0	0	0	0	0	0	0	0	0	0	0	0	0	0	0	0	0	0	0	0	0	0	0	0	0	0	0	0	0	0	0	0	0	0	0	0	0	0
AL592309.1	0	0	0	0	0	0	0	0	0	0	0	0	0	0	0	0	0	0	0	0	0	0	0	0	0	0	0	0	0	0	0	0	0	0	0	0	0	0	0	0	0	0	0	0	0	0	0	0	0
AL592309.2	0	0	0	0	0	0	0	0	0	0	0	0	0	0	0	0	0	0	0	0	0	0	0	0	0	0	0	0	0	0	0	0	0	0	0	0	0	0	0	0	0	0	0	0	0	0	0	0	0
NBPF2P	0	0	0	0	0	0	0	0	0	0	0	0	0	0	0	0	0	0	0	0	0	0	0	0	0	0	0	0	0	0	0	0	0	0	0	0	0	0	0	0	0	0	0	0	0	0	0	0	0
HS6ST1P1	0	0	0	0	0	0	0	0	0	0	0	0	0	0	0	0	0	0	0	0	0	0	0	0	0	0	0	0	0	0	0	0	0	0	0	0	0	0	0	0	0	0	0	0	0	0	0	0	0
CROCCP5	0	0	0	0	0	0	0	0	0	0	0	0	0	0	0	0	0	0	0	0	0	0	0	0	0	0	0	0	0	0	0	0	0	0	0	0	0	0	0	0	0	0	0	0	0	0	0	0	0
NBPF3	0.01	0.01	0.05	0.02	0.02	0.02	0.02	0	0.03	0.02	0	0	0	0	0.02	0.02	0	0.05	0.09	0	0	0.04	0	0	0	0	0	0	0.09	0.05	0	0.01	0	0.02	0.02	0.03	0.04	0.01	0.03	0	0.04	0	0	0	0	0	0.01	0.05	0.05
PFN1P10	0	0	0	0	0	0	0	0	0	0	0	0	0	0	0	0	0	0	0	0	0	0	0	0	0	0	0	0	0	0	0	0	0	0	0	0	0	0	0	0	0	0	0	0	0	0	0	0	0
ALPL	0.72	0.03	0.11	0.01	0.03	0.04	0.03	0.05	0.04	0.03	0	0	0.04	0.05	0.03	0	0.05	0.21	0	0	0	0	0.03	0	0	0.02	0	0	0	0.33	0.01	0	0	0.05	0.13	0.18	0.49	0	0	0.02	0.01	0.01	0	0	0	0	0.04	0.06	0.1
AL359815.1	0	0	0	0	0	0	0	0	0	0	0	0	0	0	0	0	0	0	0	0	0	0	0	0	0	0	0	0	0	0	0	0	0	0	0	0	0	0	0	0	0	0	0	0	0	0	0	0	0
RAP1GAP	0.03	0.02	0.15	0.77	1.12	2.04	0.68	0.59	0.05	0.06	0.78	0.12	0.05	0.09	0.22	0.31	0.35	0.97	0.9	1.56	1.86	2.15	2.66	1.67	1.27	1.33	1.25	1.4	0.55	0.46	1.4	1.08	0.77	0.15	0.11	0.17	0.01	0.03	0.05	0.01	0	0	0	0	0	0	0.08	0.02	0.01
USP48	0.52	0.43	0.29	0.67	0.59	0.97	0.86	0.97	0.83	0.58	1.1	0.43	0.68	0.86	0.61	0.64	0.62	0.74	0.5	0.15	0.64	0.86	0.77	0.78	0.79	0.52	0.31	0.41	0.84	0.5	0.28	0.59	0.42	0.37	0.26	0.38	0.33	0.4	0.89	0.18	0.29	0.34	0.18	0.14	0.4	0.34	0.4	0.68	0.49
AL590103.1	0	0	0	0	0	0	0	0	0	0	0	0	0	0	0	0	0	0	0	0	0	0	0	0	0	0	0	0	0	0	0	0	0	0	0	0	0	0	0	0	0	0	0	0	0	0	0	0	0
LDLRAD2	0	0	0	0	0	0	0	0	0	0	0	0	0	0	0	0	0	0	0	0	0	0	0	0	0	0	0	0	0	0	0	0	0	0	0	0	0	0	0	0.01	0	0	0	0	0	0	0.01	0	0.01
HSPG2	0	0	0	0.01	0.02	0	0.01	0	0	0	0	0.03	0	0	0	0	0	0.02	0	0	0	0.02	0	0	0	0	0	0.08	0	0	0	0	0	0.01	0	0	0.02	0.06	0.26	0	0	0	0	0	0.05	0	0.22	0.41	0.36
AL590556.1	0.01	0.01	0	0	0	0	0.03	0.01	0	0	0.02	0	0	0	0	0	0	0	0	0	0	0	0	0	0	0	0	0	0	0	0	0	0	0	0.01	0	0	0.06	0.03	0	0.05	0.03	0	0.26	0.08	0	0.01	0.05	0.03
AL590556.2	0	0	0	0	0	0	0	0	0	0	0	0	0	0	0	0	0	0	0	0	0	0	0	0	0	0	0	0	0	0	0	0	0	0	0	0	0	0	0	0	0	0	0	0	0	0	0	0	0
CELA3B	0	0	0	0	0	0	0	0	0	0	0	0	0	0	0	0	0	0	0	0	0	0	0	0	0	0	0	0	0	0	0	0	0	0	0	0	0	0	0	0	0	0	0	0	0	0	0	0	0
RN7SL386P	0	0	0	0	0	0	0	0	0	0	0	0	0	0	0	0	0	0	0	0	0	0	0	0	0	0	0	0	0	0	0	0	0	0	0	0	0	0	0	0	0	0	0	0	0	0	0	0	0
RNU6-1022P	0	0	0	0	0	0	0	0	0	0	0	0	0	0	0	0	0	0	0	0	0	0	0	0	0	0	0	0	0	0	0	0	0	0	0	0	0	0	0	0	0	0	0	0	0	0	0	0	0
CELA3A	0	0	0	0	0	0	0	0	0	0	0	0	0	0	0	0	0	0	0	0	0	0	0	0	0	0	0	0	0	0	0	0	0	0	0	0	0	0	0	0	0	0	0	0	0	0	0	0	0
RN7SL186P	0	0	0	0	0	0	0	0	0	0	0	0	0	0	0	0	0	0	0	0	0	0	0	0	0	0	0	0	0	0	0	0	0	0	0	0	0	0	0	0	0	0	0	0	0	0	0	0	0
RNU6-776P	0	0	0	0	0	0	0	0	0	0	0	0	0	0	0	0	0	0	0	0	0	0	0	0	0	0	0	0	0	0	0	0	0	0	0	0	0	0	0	0	0	0	0	0	0	0	0	0	0
LINC01635	0	0	0	0	0	0	0	0	0	0	0	0	0	0	0	0	0	0	0	0.03	0	0	0	0	0	0	0	0	0	0	0	0.03	0	0	0.01	0	0	0	0	0	0.03	0	0	0	0	0	0	0	0
LINC00339	0.15	0.1	0.02	0.15	0.16	0.13	0.18	0.09	0.15	0.2	0.15	0.22	0.24	0.13	0.11	0.08	0.06	0.18	0.24	0.06	0.4	0.16	0.22	0	0	0	0.26	0.24	0.17	0.16	0.05	0.16	0.01	0.11	0.11	0.09	0.09	0.05	0.25	0.12	0.15	0.23	0.1	0	0.13	0	0.08	0.05	0.1
CDC42	1.97	1.62	1.91	3.88	3.98	2.64	3.44	2.56	3.35	4.03	3.67	3.76	6.75	2.12	4.14	2.55	2.4	3.29	2.43	5.63	2.15	4.56	5.01	3.24	4.27	4.13	2.76	4.62	3.82	3.79	2.78	3.39	3.51	1.39	2.34	1.73	1.39	1.28	2.48	3.29	5.98	6.2	7.36	8.13	4.85	5.47	2.64	3.32	2.42
CDC42-IT1	0.01	0.01	0	0	0.02	0.01	0	0	0.01	0.02	0	0	0.01	0	0	0	0.15	0.02	0	0	0	0.02	0.04	0	0	0.05	0	0	0	0	0.01	0.01	0	0.01	0	0	0	0	0.01	0.03	0.07	0.02	0	0	0.02	0	0.01	0	0.02
AL031281.1	0	0	0	0	0	0	0	0	0	0	0	0	0	0	0	0	0	0	0	0	0	0	0	0	0	0	0	0	0	0	0	0	0	0	0	0	0	0	0	0	0	0	0	0	0	0	0	0	0
AL031281.2	0	0	0	0	0	0	0	0.01	0	0	0	0	0.01	0	0	0	0	0	0	0	0	0	0	0	0	0	0	0	0	0	0	0	0	0	0	0	0	0	0	0.02	0	0	0	0	0	0	0	0	0
WNT4	0	0	0	0	0	0	0	0	0	0	0	0	0	0	0	0	0	0	0.06	0	0	0	0.02	0	0	0.02	0	0	0	0.05	0	0	0	0	0	0	0	0	0.05	0	0	0	0	0	0	0	0	0	0
MIR4418	0	0	0	0	0	0	0	0	0	0	0	0	0	0	0	0	0	0	0	0	0	0	0	0	0	0	0	0	0	0	0	0	0	0	0	0	0	0	0	0	0	0	0	0	0	0	0	0	0
AL591122.1	0	0	0	0	0	0	0	0	0	0	0	0	0	0	0	0	0	0	0	0	0	0	0	0	0	0	0	0	0	0	0	0	0	0	0	0	0	0	0	0	0	0	0	0	0	0	0	0	0
AL591122.2	0	0	0	0	0	0	0	0	0	0	0	0	0	0	0	0	0	0	0	0	0	0	0	0	0	0	0	0	0	0	0	0	0	0	0	0	0	0	0	0	0	0	0	0	0	0	0	0	0
ZBTB40	0.09	0.15	0.08	0.12	0.16	0.06	0.05	0.13	0.08	0.1	0.16	0.04	0.07	0.15	0.11	0.16	0	0.17	0.29	0.19	0.32	0.1	0.03	0.22	0	0.09	0	0.06	0	0	0.05	0.1	0.06	0.05	0.02	0.09	0.07	0.1	0.14	0.14	0.05	0.08	0.05	0.07	0.29	0.08	0.11	0.07	0.11
ZBTB40-IT1	0	0	0	0	0	0	0	0	0	0	0	0	0	0	0	0	0	0	0	0	0	0	0	0	0	0	0	0	0	0	0	0	0	0	0	0	0	0	0	0	0	0	0	0	0	0	0	0	0
EPHA8	0.04	0	0	0.04	0.08	0	0	0	0.01	0.03	0.07	0.04	0	0.06	0.01	0.08	0.06	0.3	0.22	0.06	0	0.31	0.01	0.32	0	0.24	0	0.06	0.57	0	0.02	0.01	0.11	0	0.01	0	0	0.01	0	0.01	0	0	0	0	0	0	0	0	0
MIR6127	0	0	0	0	0	0	0	0	0	0	0	0	0	0	0	0	0	0	0	0	0	0	0	0	0	0	0	0	0	0	0	0	0	0	0	0	0	0	0	0	0	0	0	0	0	0	0	0	0
C1QA	0.01	0	0	0	0.01	0	0	0.01	0.01	0	0.03	0	0.01	0.05	0	0	0	0	0	0	0	0	0	0	0	0	0	0	0	0	0	0	0	0.01	0	0	0	0.22	0.06	23.49	61.33	11.44	8.23	0	0.54	0	0.01	0.13	0.17
C1QC	0	0	0	0	0.01	0	0	0.01	0.01	0	0	0	0.03	0	0	0	0	0.02	0	0	0	0	0	0	0	0	0	0	0	0	0.01	0	0.02	0.01	0	0	0	0.12	0.03	24.52	38.06	10.04	3.56	0	0.6	0.11	0	0.02	0.07
C1QB	0.01	0.01	0	0	0	0.01	0.01	0	0.01	0	0.03	0	0.02	0	0	0.03	0	0.04	0	0.13	0	0	0	0	0	0.04	0	0	0	0	0	0	0	0.02	0	0	0	0.09	0.04	42.05	50.18	10.2	9.8	0.18	0.55	0.18	0.02	0.03	0.09
EPHB2	0	0.01	0	0.01	0	0.12	0.07	0.03	0.01	0.05	0.16	0.12	0.04	0	0.07	0.19	0.14	0.37	0.58	0.3	0.23	0.11	0.52	0.86	0.22	0.33	0.33	0	0	0.49	0.23	0.05	0.06	0.3	0.21	0.22	0.24	0.02	0	0.14	0.22	0	0.05	0	0.02	0	0	0.03	0.08
MIR4684	0	0	0	0	0	0	0	0	0	0	0	0	0	0	0	0	0	0	0	0	0	0	0	0	0	0	0	0	0	0	0	0	0	0	0	0	0	0	0	0	0	0	0	0	0	0	0	0	0
AL512444.1	0	0	0	0	0	0	0	0	0	0	0	0	0	0	0	0	0	0	0	0	0	0	0	0	0	0	0	0	0	0	0	0	0	0	0	0	0	0	0	0	0	0	0	0	0	0	0	0	0
MIR4253	0	0	0	0	0	0	0	0	0	0	0	0	0	0	0	0	0	0	0	0	0	0	0	0	0	0	0	0	0	0	0	0	0	0	0	0	0	0	0	0	0	0	0	0	0	0	0	0	0
LACTBL1	0	0	0	0	0	0.01	0	0.04	0.02	0.02	0	0.04	0.01	0	0.04	0	0	0	0	0	0	0	0	0	0	0	0	0	0	0	0	0	0	0	0	0	0.03	0	0	0	0	0	0	0	0	0	0	0	0
TEX46	0	0	0	0.02	0.01	0	0	0	0	0.01	0	0	0	0	0	0	0.06	0	0	0	0	0	0	0	0	0	0	0.05	0	0	0	0	0	0	0	0	0	0	0	0	0	0	0	0	0	0	0	0	0
KDM1A	0.14	0.19	0.42	0.4	0.21	0.37	0.24	0.28	0.29	0.38	0.44	0.23	0.31	0.36	0.37	0.32	0.18	0.29	0.69	0.24	0.32	0.22	0.64	0.68	0.33	0.42	0.53	0.34	0.34	0.05	0.35	0.23	0.12	0.15	0.13	0.16	0.19	0.18	0.18	0.11	0.19	0.3	0.1	0.09	0.09	0	0.16	0.3	0.25
AL031428.1	0	0	0	0	0	0	0	0	0	0	0	0	0	0	0	0	0	0	0	0	0	0	0	0	0	0	0	0	0	0	0	0	0	0	0	0	0	0	0	0	0	0	0	0	0	0	0	0	0
MIR3115	0	0	0	0	0	0	0	0	0	0	0	0	0	0	0	0	0	0	0	0	0	0	0	0	0	0	0	0	0	0	0	0	0	0	0	0	0	0	0	0	0	0	0	0	0	0	0	0	0
MIR4419A	0	0	0	0	0	0	0	0	0	0	0	0	0	0	0	0	0	0	0	0	0	0	0	0	0	0	0	0	0	0	0	0	0	0	0	0	0	0	0	0	0	0	0	0	0	0	0	0	0
LUZP1	0.09	0.01	0.02	0.32	0.64	0.28	0.3	0.21	0.17	0.34	0.28	0.26	0.48	0.48	0.37	1.02	1.07	0.63	0.33	0.89	0.59	0.52	0.84	1.49	0.38	1.48	0.56	0.15	1.03	1.04	0.75	2.15	2.24	0.4	0.22	0.35	0.29	0.09	0.75	0.63	0.4	0.46	0.09	0.24	0.57	0.66	0.31	0.5	0.52
AL161672.1	0	0	0	0	0	0	0	0	0	0	0	0	0	0	0	0	0	0	0	0	0	0	0	0	0	0	0	0	0	0	0	0	0	0	0	0	0	0	0	0	0	0	0	0	0	0	0	0	0
RNU6-514P	0	0	0	0	0	0	0	0	0	0	0	0	0	0	0	0	0	0	0	0	0	0	0	0	0	0	0	0	0	0	0	0	0	0	0	0	0	0	0	0	0	0	0	0	0	0.14	0	0	0
RNU6-135P	0	0	0	0	0	0	0	0	0	0	0	0	0	0	0	0	0	0	0	0	0	0	0	0	0	0	0	0	0	0	0	0	0	0	0	0	0	0	0	0	0	0	0	0	0	0	0	0	0
HTR1D	0	0	0	0	0	0	0	0	0	0	0	0	0	0	0	0	0	0	0	0	0	0	0	0	0	0	0	0	0	0	0	0	0	0	0	0	0	0	0	0	0	0	0	0	0	0	0	0	0
AL109936.1	0	0	0	0	0	0	0	0	0	0	0	0	0	0	0	0	0	0	0	0	0	0	0	0	0	0	0	0	0	0	0	0	0	0	0	0	0	0	0	0	0.01	0	0	0	0	0	0	0.01	0.01
LINC01355	0.05	0.04	0.07	0.12	0.08	0.08	0.05	0.15	0.15	0.16	0.07	0.2	0.14	0.1	0.15	0.15	0.05	0.06	0	0.06	0	0.05	0.02	0.27	0	0.09	0	0	0	0	0.03	0.03	0.01	0.1	0.01	0.05	0.12	0.02	0.08	0.02	0.06	0.02	0	0	0.07	0	0.06	0.08	0.07
AL109936.8	0	0	0	0	0.01	0	0.01	0.01	0.01	0	0	0	0	0	0.01	0	0	0	0	0	0	0	0.02	0	0	0	0	0	0	0	0	0	0	0	0	0	0	0	0	0	0	0.02	0	0	0.02	0	0	0	0
HNRNPR	1.87	1.31	1.24	2.39	1.81	2.65	2.78	2.03	2.59	2.3	2.47	2.57	2.48	2.85	2.79	2.12	1.85	1.66	1.88	0.97	2.64	1.12	1.3	1.56	1.44	1.9	1.33	1.22	1.51	1.1	1.67	0.93	0.89	1.88	1.88	1.74	1.29	0.78	2.03	1.03	0.93	1.17	1.07	2.33	1.8	1.25	1.25	1.94	2.01
ZNF436	0.04	0.06	0.03	0.07	0.06	0.05	0.06	0.07	0.05	0.07	0	0.02	0.06	0	0.06	0.06	0.05	0.13	0	0.03	0.16	0.07	0.14	0	0	0.12	0.07	0	0	0	0.08	0.03	0	0.14	0.1	0.15	0.33	0.04	0.03	0	0.02	0	0	0.09	0.06	0.24	0.12	0.15	0.12
ZNF436-AS1	0.2	0.39	0.19	0.53	0.48	0.77	0.57	0.6	0.64	1.04	0.56	0.51	0.46	0.77	0.45	0.21	0.24	0.41	0.09	0.3	0.51	0.37	0.49	0.58	0.37	0.21	0.07	0.05	0.32	0.51	0.31	0.11	0	0.34	0.65	0.56	0.58	0.11	0.15	0.02	0.04	0	0	0.1	0	0	0.03	0.13	0.09
Y_RNA-4	0	0	0	0	0	0	0	0	0	0	0	0	0	0	0	0	0	0	0	0	0	0	0	0	0	0	0	0	0	0	0	0	0	0	0	0	0	0	0	0	0	0	0	0	0	0	0	0	0
AL109936.2	0	0	0	0	0.01	0	0	0	0	0	0	0	0	0	0	0	0	0	0	0	0	0	0.02	0	0	0	0	0	0	0	0	0	0	0	0	0.01	0	0.01	0	0	0	0	0	0	0	0	0	0	0.01
TCEA3	0.01	0.01	0	1.26	1.01	0.02	0.09	0.03	0.13	0.15	0.1	0.12	0.1	0.2	0.09	1.4	0.58	0.95	0.36	0.52	0.29	0.57	0.46	0.19	1.12	1.03	0.12	0.05	0.6	0	0.22	0.03	0	0.1	0.2	0.23	0.2	0.26	0.26	0.02	0.01	0.03	0.08	0.08	0.11	0	0.35	0.93	0.62
AL357134.1	0	0	0	0	0	0	0	0	0	0	0	0	0	0	0	0	0	0	0	0	0	0	0	0	0	0	0	0	0	0	0	0	0	0	0	0	0	0.01	0	0	0	0	0	0	0	0	0	0	0
ASAP3	0	0.01	0	0.05	0.01	0	0.04	0	0.01	0.03	0.03	0	0.01	0	0.02	0	0	0.03	0	0	0	0	0	0.14	0.31	0.03	0	0	0	0	0	0.06	0.06	0.09	0.09	0.11	0.1	0.07	0.07	0	0.04	0.03	0.09	0	0	0	0	0.23	0.23
E2F2	0	0	0	0	0	0	0	0	0	0	0	0	0	0	0	0	0	0	0	0	0	0	0	0	0	0	0	0	0	0	0	0	0	0	0	0	0	0	0	0	0	0	0	0	0.03	0	0	0	0.01
AL021154.1	0.01	0.01	0	0	0	0.01	0	0	0	0	0	0.04	0	0	0	0	0	0	0	0	0	0	0	0	0	0	0	0	0	0	0	0	0	0.01	0.01	0.01	0	0	0	0	0	0	0	0	0	0	0	0.01	0.01
ID3	0.08	0.05	0.03	0.11	0.09	0.05	0.04	0.06	0.08	0.06	0.1	0.1	0.05	0	0.09	0.06	0.16	0.08	0	0	0	0.02	0.02	0	0	0	0	0.16	0.09	0.31	0	0.06	0	8.54	3.99	5.13	1.59	0.38	1.57	0.08	1.06	1.18	0.24	0.81	0.61	0.39	12.27	15	13.67
MDS2	0	0	0	0	0	0	0	0	0.01	0	0	0	0	0	0	0	0	0	0	0	0	0	0	0	0	0	0	0	0	0	0	0	0	0	0	0	0	0	0	0	0	0	0	0	0.08	0	0	0	0
AL451000.1	0	0	0	0	0	0	0	0	0	0	0	0	0	0	0	0	0	0	0	0	0	0	0	0	0	0	0	0	0	0	0	0	0	0	0	0	0	0	0	0	0	0	0	0	0	0	0	0	0
ELOA	0.29	0.32	0.29	0.26	0.33	0.4	0.48	0.37	0.56	0.27	0.48	0.35	0.45	0.39	0.31	0.36	0.33	0.51	0.43	0.33	0	0.27	0.42	0.19	0.67	0.02	0.37	0.23	0.11	0.38	0.14	0.12	0.05	0.24	0.22	0.29	0.27	0.11	0.39	0.28	0.28	0.21	0.21	0	0.34	0.1	0.2	0.22	0.28
ELOA-AS1	0.17	0.18	0.29	0.04	0.07	0.09	0.16	0.07	0.13	0.09	0	0.19	0.09	0.13	0.11	0	0.14	0.02	0	0	0	0	0.06	0	0	0.02	0	0.07	0	0	0	0.02	0.04	0.12	0.29	0.25	0.05	0.05	0.1	0.03	0.05	0	0.05	0	0.06	0	0.03	0.04	0.08
PITHD1	0.51	0.5	0.57	1.9	1.97	1.33	1.37	1.27	1.73	1.9	2.45	1.52	1.17	1.77	1.1	1.67	1.62	2.23	3.04	2.37	0.56	2.67	2.99	2.5	1.94	2.65	3.87	3.3	2.21	0.81	2.76	3.1	2.54	1	1.56	1.09	0.94	0.37	1.44	0.45	0.76	0.51	0.38	0.81	0.9	0.95	0.83	1.17	1.04
LYPLA2	0.38	0.39	0.56	0.6	0.57	0.6	0.74	0.52	0.59	0.58	0.41	0.43	0.38	0.52	0.53	0.25	0.77	0.68	0.67	0.27	0.54	0.54	0.44	0.7	1.03	0.37	0.07	0.3	0.41	0.09	0.39	0.39	0.8	0.28	0.33	0.38	0.2	0.29	0.35	0.18	0.4	0.32	0.43	1.11	0.88	0.3	0.32	0.12	0.18
GALE	0.18	0.15	0.11	0.37	0.21	0.28	0.23	0.22	0.27	0.35	0.33	0.3	0.21	0.28	0.26	0.29	0.13	0.27	0.13	0.5	0	0.13	0.14	0.46	0.14	0.09	0.51	0.36	0.39	0	0.28	0.18	0.48	0.19	0.12	0.22	0.14	0.19	0.5	0.26	0.2	0.09	0.34	0.11	0.15	0.22	0	0.13	0.11
HMGCL	0.3	0.28	0.71	0.88	0.61	0.64	0.6	0.65	0.71	0.72	0.59	0.5	0.51	0.63	0.58	0.39	0.24	0.71	0.08	0.23	0.35	0.45	0.43	0.41	0.33	0.23	0.12	0.41	0.27	0.89	0.22	0.42	0.25	0.34	0.42	0.28	0.53	0.41	0.63	0.33	0.28	0.18	0	0.47	0.26	0.11	0.51	0.49	0.55
FUCA1	0.1	0.04	0.02	0.13	0.1	0.09	0.08	0.07	0.08	0.15	0.13	0.04	0.13	0.03	0.08	0.11	0.2	0.12	0	0.3	0	0.02	0.4	0.07	0.07	0.05	0	0.08	0	0	0.06	0.11	0.05	0.23	0.16	0.21	0.34	0.41	0.18	0.39	1.46	0.39	0.09	0.05	0.12	0.13	0.12	0.54	0.51
CNR2	0	0	0.09	0	0	0	0.01	0.01	0	0	0	0	0	0.05	0	0	0	0.01	0	0	0	0	0	0	0	0	0	0	0	0	0	0	0	0	0	0	0	0.01	0	0	0	0	0	0	0	0	0	0	0
BTBD6P1	0	0	0	0	0	0	0	0	0	0	0	0	0	0	0	0	0	0	0	0	0	0	0	0	0	0	0	0	0	0	0	0	0	0	0	0	0	0	0	0	0	0	0	0	0	0	0	0	0
AL590609.3	0	0	0	0	0	0	0	0	0	0	0	0	0	0	0	0	0	0	0	0	0	0	0	0	0	0	0	0	0	0	0	0	0	0	0	0	0	0	0	0	0	0	0	0	0	0	0	0	0
MIR378F	0	0	0	0	0	0	0	0	0	0	0	0	0	0	0	0	0	0	0	0	0	0	0	0	0	0	0	0	0	0	0	0	0	0	0	0	0	0	0	0	0	0	0	0	0	0	0	0	0
AL590609.2	0	0	0	0	0	0	0	0	0	0	0	0	0	0	0	0	0	0	0	0	0	0	0	0	0	0	0	0	0	0	0	0	0	0	0	0	0	0	0	0	0	0	0	0	0	0	0	0	0
PNRC2	1	0.67	0.4	0.84	0.45	0.94	1.24	1.4	1.2	0.82	1.34	0.94	1.32	1.29	1.24	0.77	0.28	0.74	0.5	0.43	0	0.32	0.43	0.43	0.46	0.1	0.14	0.48	0.69	0.2	0.37	0.36	0.17	0.91	1.15	1.07	0.85	0.8	1.93	1.21	0.89	0.89	1.07	1.37	1.43	1.57	1.42	0.75	0.9
SRSF10	2.74	1.55	1.41	1.47	0.98	1.8	2	1.69	1.93	2.16	2.68	2.31	2.11	1.69	1.86	2.23	2.75	1.3	1.79	0.32	1.05	1.89	1.23	2.6	1.63	1.73	1.31	2.09	1.92	1.49	1.06	0.5	0.55	2.11	1.26	1.99	1.6	0.54	1	1.21	1.03	1.03	0.91	0.57	1.39	0.78	1.72	1.12	1.02
AL590609.1	0	0	0	0	0	0	0	0	0	0	0	0	0	0	0	0	0	0	0	0	0	0	0	0	0	0	0	0	0	0	0	0	0	0	0	0	0	0	0	0	0	0	0	0	0	0	0	0	0
AL591178.1	0.1	0	0	0	0	0.01	0	0.01	0.01	0.01	0.04	0	0	0	0	0	0	0	0	0	0	0	0	0	0	0	0	0	0	0	0	0.23	0	0.01	0.02	0	0.02	0	0	0	0	0	0	0	0	0	0	0	0
MYOM3	0	0	0	0	0	0	0	0	0	0	0	0	0	0	0	0	0	0	0	0	0	0	0	0	0	0	0	0	0	0	0	0	0	0	0	0	0.06	0	0	0	0	0	0	0	0.04	0	0	0	0
AL591178.2	0	0	0	0	0	0	0	0	0	0	0	0	0	0	0	0	0	0	0	0	0	0	0	0	0	0	0	0	0	0	0	0	0	0	0	0	0	0	0	0	0	0	0	0	0	0	0	0	0
IL22RA1	0	0	0	0	0	0	0	0	0	0	0	0	0	0	0	0	0	0	0	0	0	0	0	0	0	0	0	0	0	0	0	0	0	0.01	0	0	0.05	0	0	0	0	0	0	0	0	0	0	0	0
IFNLR1	0.01	0.01	0	0	0	0.01	0.01	0.01	0.02	0.02	0.07	0	0.01	0.05	0	0	0.11	0	0	0	0.43	0	0.05	0	0	0	0	0	0	0.14	0.02	0.03	0.02	0.03	0.03	0.06	0.04	0.02	0	0.03	0.01	0	0	0	0	0	0	0.04	0.02
AL590683.1	0	0	0	0	0	0	0	0	0	0	0	0	0	0	0	0	0	0	0	0	0	0	0	0	0	0	0	0	0	0	0	0	0	0	0	0	0	0	0	0	0	0	0	0	0	0	0	0	0
AL138902.1	0	0	0	0	0	0	0	0	0	0	0	0	0	0	0	0	0	0	0	0	0	0	0	0	0	0	0	0	0	0	0	0	0	0	0	0	0	0	0	0	0	0	0	0	0	0	0	0	0
GRHL3	0	0	0	0	0	0	0	0	0	0.01	0	0	0	0	0	0	0	0	0	0	0	0	0	0	0	0	0	0	0	0	0	0	0	0	0	0	0	0	0	0.03	0	0	0	0	0	0	0	0	0
STPG1	0.44	0.51	0.58	0.18	0.27	0.17	0.29	0.24	0.28	0.27	0.29	0.26	0.32	0.23	0.26	0.3	0.5	0.34	0.49	0.23	0.32	0.15	0.23	0.33	0.23	0.41	0.19	0.22	0.18	0.97	0.36	0.56	0.34	0.12	0.1	0.13	0.15	0.23	0.12	0.08	0.01	0.03	0	0.06	0.13	0	0	0.11	0.1
NIPAL3	0.31	1.42	0.76	0.11	0.31	0.27	0.39	0.55	0.61	0.57	0.54	0.82	0.35	0.37	0.34	0.38	2.65	0.49	1.06	0.74	2.24	0.21	0.46	0.86	0.68	0.25	0.14	0.2	0.25	0.25	0.54	2.1	3.03	0.2	0.16	0.2	0.23	0.14	0.07	0.01	0.07	0.07	0	0.46	0.55	0	0.07	0.08	0.07
RCAN3	0.45	1.69	1.16	0.1	0.19	0.65	1	0.82	1.15	0.66	1.13	0.8	0.41	0.25	0.11	0.31	1.21	0.24	0.64	0.4	0.39	0.01	0.26	0.08	0.31	0.11	0.43	0.27	0.17	0.26	0.63	0.4	0.9	0.14	0.13	0.14	0.16	0.03	0.17	0.2	0.03	0.19	0.09	0.5	2.4	0	0.02	0.07	0.03
AL445686.2	0.13	0.45	0.47	0.08	0.16	0.22	0.23	0.31	0.44	0.31	0.46	0.55	0.23	0.12	0.03	0.05	0.3	0.11	0.12	0	0	0.02	0	0.07	0	0.07	0.12	0	0	0.3	0.1	0.05	0.03	0.04	0.05	0.11	0.03	0.01	0.16	0	0.02	0.02	0	0.09	0.62	0	0	0.03	0.02
NCMAP	0	0.03	0	0	0	0	0.02	0	0	0	0	0	0	0	0	0	0	0	0	0	0	0	0	0	0	0	0	0	0	0	0	0	0	0.06	0.1	0.05	0	0.03	0.04	0	0.02	0	0	0	0	0	0	0	0.01
AL445686.1	0	0	0	0	0	0	0	0	0	0	0	0	0	0	0	0	0	0	0	0	0	0	0	0	0	0	0	0	0	0	0	0	0	0	0	0.01	0	0	0	0	0	0	0	0	0	0	0	0	0
Y_RNA-5	0	0	0	0	0	0	0	0	0	0	0	0	0	0	0	0	0	0	0	0	0	0	0	0	0	0	0	0	0	0	0	0	0	0	0	0	0	0	0	0	0	0	0	0	0	0	0	0	0
SRRM1	4.26	2.86	2.96	2.85	2.56	3.96	4.05	3.52	4.81	4.1	4.49	3.66	4.46	3.56	4	3.18	2.96	3.49	4.21	3.19	1.55	2.13	2.15	3.18	4.71	2.13	3.49	2.89	2.76	2.36	2.85	1.62	1.46	3.41	2.53	3.02	2.1	1.6	3.84	2.09	1.99	2	2.51	2.38	2.33	2.68	2.46	1.61	1.63
AL445648.1	0	0	0	0	0	0	0	0	0	0	0	0	0	0	0	0	0	0	0	0	0	0	0	0	0	0	0	0	0	0	0	0	0	0	0	0	0	0	0	0	0	0	0	0	0	0	0	0	0
CLIC4	0.94	0.41	0.42	0.03	0.02	0.04	0.04	0.07	0.05	0.08	0.03	0.15	0.06	0.06	0.05	0.02	0.05	0	0	0.3	0	0	0.02	0.08	0.07	0	0.24	0	0	0	0.08	0.02	0.17	0.23	0.36	0.49	1	0.72	1.96	0.38	0.44	0.31	0.27	0.23	0.13	0.34	1.82	1.81	1.13
RNU6-1208P	0	0	0	0	0	0	0	0	0	0	0	0	0	0	0	0	0	0	0	0	0	0	0	0	0	0	0	0	0	0	0	0	0	0	0	0	0	0	0.01	0	0	0	0	0	0	0	0	0	0
RUNX3	0	0	0	0	0	0	0	0	0	0	0	0	0	0	0	0	0	0	0	0	0	0	0	0	0	0	0	0	0	0	0	0	0	0	0	0.01	0	0.01	0.01	0.26	0.03	1.5	1.25	2.86	2.86	0.19	0.07	0.04	0.03
MIR6731	0	0	0	0	0	0	0	0	0	0	0	0	0	0	0	0	0	0	0	0	0	0	0	0	0	0	0	0	0	0	0	0	0	0	0	0	0	0	0	0	0	0	0	0	0	0	0	0	0
AL445471.1	0	0	0	0	0	0	0	0	0	0	0	0	0	0	0	0	0	0	0	0	0	0	0	0	0	0	0	0	0	0	0	0	0	0	0	0	0	0	0	0	0	0	0	0	0	0	0	0	0
AL445471.2	0	0	0	0	0	0	0	0	0	0	0	0	0	0	0	0	0	0	0	0	0	0	0	0	0	0	0	0	0	0	0	0	0	0	0.01	0	0.03	0	0	0	0	0	0	0	0	0	0	0	0
MIR4425	0	0	0	0	0	0	0	0	0	0	0	0	0	0	0	0	0	0	0	0	0	0	0	0	0	0	0	0	0	0	0	0	0	0	0	0	0	0	0	0	0	0	0	0	0	0	0	0	0
AL050344.1	0	0	0	0	0	0	0	0	0	0	0	0	0	0	0	0	0	0	0	0	0	0	0	0	0	0	0	0	0	0	0	0	0	0	0	0	0	0	0	0	0	0	0	0	0	0	0	0	0
AL121994.1	0	0	0	0	0	0	0	0	0	0	0	0	0	0	0	0	0	0	0	0	0	0	0	0	0	0	0	0	0	0	0	0	0	0	0	0	0	0	0	0	0	0	0	0.08	0	0	0	0.01	0.02
AL031432.1	0	0	0	0	0.01	0	0	0.01	0	0	0	0	0	0	0	0	0	0	0	0	0	0	0	0	0	0	0	0	0.09	0.16	0.01	0	0	0	0	0	0	0.01	0	0	0.03	0.01	0	0	0.03	0	0	0.02	0.06
SYF2	1.85	1.19	1.12	2.27	1.44	2.03	2.34	1.83	2.03	1.92	2.29	2.44	2.19	2.03	1.98	1.77	2.32	1.78	2.09	1.52	1.2	1.39	1.12	1.51	2.27	1.16	2.41	2.43	2.29	1.62	1.34	0.88	0.59	1.46	1.67	1.53	1.58	1.53	2.59	1	1.26	1.92	1.44	2.42	2.64	2.47	2.57	2.22	2
AL031432.4	0.03	0.02	0	0.05	0.03	0.06	0.09	0.06	0.1	0.07	0.18	0.09	0.07	0.25	0.03	0.07	0.19	0.02	0	0	0	0.13	0.03	0	0	0	0	0	0	0	0.02	0.01	0	0.07	0.03	0.04	0.1	0.01	0.07	0.01	0.04	0.03	0	0.22	0.05	0	0.05	0.06	0.06
AL031432.5	0	0	0	0	0.01	0.01	0.03	0	0.03	0	0.02	0.1	0.01	0	0.01	0	0	0.01	0	0	0	0	0	0	0	0	0	0	0	0	0	0	0	0	0.01	0.03	0	0	0	0	0	0	0	0	0	0	0	0	0.01
RSRP1	1.83	1.64	1.3	1.32	1.34	1.38	1.24	1.5	1.55	1.17	1.43	1.17	1.36	1.4	0.95	0.53	1.91	1.2	1.3	1.09	1.26	1.18	1.66	0.07	1.49	1.22	0.62	1.27	1.69	0.91	0.82	0.88	0.38	2.02	0.48	1.25	1.2	0.66	4.05	1.83	2.67	2.82	2.43	6.51	6.21	8.76	2.13	2.87	3.21
AL031432.3	0.03	0.02	0.03	0.02	0.03	0.04	0.02	0.04	0.02	0.02	0	0	0.03	0	0.02	0	0.13	0.09	0.06	0.1	0	0.04	0.04	0	0	0	0.26	0	0	0.16	0.07	0.04	0.01	0.02	0.02	0.02	0.03	0.01	0	0	0	0	0	0	0	0	0.01	0	0
AL031432.2	0	0	0	0	0	0	0	0	0	0	0	0	0	0	0	0	0	0	0	0	0	0	0	0	0	0	0	0	0	0	0	0	0	0	0	0	0	0	0	0	0	0	0	0	0	0	0	0	0
RHD	0	0	0	0	0	0	0	0	0	0	0	0	0.01	0	0	0	0	0.01	0	0	0	0	0	0	0	0	0	0	0	0	0	0	0	0.01	0	0.01	0	0	0	0	0	0	0	0	0	0	0	0	0
SDHDP6	0	0	0	0	0	0	0	0	0	0	0	0	0	0	0	0	0	0	0	0	0	0	0	0	0	0	0	0	0	0	0	0	0	0	0	0	0	0	0	0	0	0	0	0	0	0	0	0	0
AL928711.1	0	0	0	0	0	0	0	0	0	0	0	0	0	0	0	0	0	0	0	0	0	0	0	0	0	0	0	0	0	0	0	0	0	0	0	0	0	0	0	0	0	0	0	0	0	0	0	0	0
TMEM50A	1.37	1.01	1.51	0.97	0.86	1.59	1.17	1.12	1.53	1.03	1.01	1.19	0.76	0.9	0.93	0.77	0.62	0.86	1	0.97	0.7	0.81	0.61	0.81	1.43	1.49	0.37	1.15	0.84	1.08	1.01	0.94	1.05	1.2	1.68	1.65	1.81	0.97	1.52	1.57	1.69	1.92	2.31	2.09	1.51	1.34	3.5	2.24	1.72
RHCE	0.03	0.05	0.04	0.06	0.04	0.06	0.05	0.03	0.06	0.07	0.04	0.03	0.04	0.13	0.07	0.03	0	0.07	0	0	0	0.05	0	0	0	0	0	0	0	0	0	0.04	0.02	0.04	0.05	0.03	0.09	0.02	0.01	0	0	0	0	0	0	0	0	0	0.01
AL031284.1	0	0	0	0	0	0	0	0	0	0	0	0	0	0	0	0	0	0	0	0	0	0	0	0	0	0	0	0	0	0	0	0	0	0	0	0	0	0	0	0	0	0	0	0	0	0	0	0	0
TMEM57	0.32	0.34	0.5	0.7	0.39	0.51	0.65	0.61	0.5	0.58	0.44	0.71	0.62	0.52	0.68	0.57	0.57	0.87	0.88	0.46	0	0.62	0.86	0.78	1.23	0.76	0.76	0.76	0.77	0.65	0.74	0.63	0.68	0.39	0.32	0.35	0.4	0.4	0.28	0.2	0.19	0.25	0.3	0.21	0.34	0	0.18	0.42	0.39
LDLRAP1	0.05	0.13	0	0.09	0.53	0.01	0	0.02	0.03	0.03	0	0	0.01	0	0.01	0.03	0.09	0.22	0	0	0	0	0	0	0	0.15	0	0	0	0	0	0.13	0.04	0.06	0.04	0.05	0.05	0.08	0.21	0.03	0.11	0.11	0	0.36	0.6	0	0.23	0.2	0.21
AL606491.1	0.01	0.05	0.09	0.02	0.04	0	0.01	0	0	0	0	0	0	0	0	0.02	0	0.05	0	0	0	0.02	0	0	0	0	0	0	0	0	0	0.06	0.01	0	0.01	0.01	0.01	0.03	0.07	0.02	0.01	0.03	0	0.15	0.18	0	0.05	0.07	0.06
MAN1C1	0.01	1.02	0.84	0.03	0.16	0.47	0.11	0.04	0.24	0.21	0	0.07	0.02	0.2	0.16	0.2	0.38	0.75	0	0	0	0.12	0.07	0.38	0.09	0.19	0	0.14	0	0.23	0.04	0.26	0.75	0.07	0.05	0.09	0.48	0.66	0.04	0.11	0.15	0.05	0.06	0.19	0.07	0	0.21	1.79	1.28
AL031280.1	0.02	0.46	0.38	0.02	0.15	0.17	0.04	0.04	0.08	0.09	0.04	0.05	0.02	0.08	0.16	0.06	0.14	0.34	0.06	0	0	0.04	0	0	0	0.1	0	0.07	0	0	0	0	0	0.06	0.01	0.03	0.08	0.05	0.07	0.02	0.05	0	0	0	0.38	0.1	0.03	0.28	0.35
SELENON	0.03	0.04	0.08	0.2	0.44	0.09	0.07	0.07	0.11	0.16	0.07	0.03	0.05	0	0.06	0.16	0	0.23	0.39	0.45	0.17	0.32	0.38	0	0.19	0.35	0.59	0.11	0.27	0.09	0.06	0.32	0.08	0.23	0.24	0.29	0.51	0.61	0.29	0.13	0.35	0.26	0	0.09	0.16	0.31	0.42	0.41	0.46
AL020996.2	0	0	0	0	0	0	0	0	0	0	0	0	0	0	0	0	0	0	0	0	0	0	0	0	0	0	0	0	0	0	0	0	0	0	0	0	0	0	0	0	0	0	0	0	0	0	0	0	0
AL020996.1	0.03	0.01	0	0.02	0.01	0.04	0.11	0.07	0.06	0.04	0	0.11	0.01	0.06	0.02	0	0	0.02	0	0	0	0	0	0	0	0	0	0	0	0.09	0.04	0	0	0.03	0.04	0.05	0.04	0	0.04	0	0	0.01	0	0	0.04	0	0	0.01	0.03
MTFR1L	0.79	0.96	1.1	0.77	0.77	0.75	0.76	0.91	0.69	0.97	0.73	1.3	0.68	0.7	0.74	0.84	0.75	0.82	0.5	1.8	1.04	0.57	0.73	0.44	1.13	0.65	0.92	0.29	1.11	0.54	0.76	1.09	0.94	0.59	0.94	0.64	0.44	0.35	0.94	0.24	0.19	0.3	0.15	0.09	0.21	0.31	0.7	0.66	0.74
AL020996.3	0	0	0	0	0	0	0	0	0	0	0	0	0	0	0	0	0	0	0	0	0	0	0	0	0	0	0	0	0	0	0	0	0	0	0	0	0	0	0	0	0	0	0	0	0	0	0	0	0
AUNIP	0	0	0	0.01	0.01	0.01	0	0.01	0	0	0	0	0	0	0	0.03	0	0	0	0	0	0	0	0	0	0.02	0	0.09	0	0	0.01	0	0	0	0	0	0	0	0	0	0	0.06	0	0	0	0	0	0.01	0.01
AL033528.2	0	0	0	0	0	0	0	0	0	0	0	0	0	0	0	0	0	0	0	0	0	0	0	0	0	0	0	0	0	0	0	0	0	0	0	0	0.01	0	0	0	0	0.05	0	0	0	0	0	0	0.01
PAQR7	0.01	0.01	0	0	0.01	0.04	0.01	0.02	0.03	0.04	0.05	0.04	0.01	0.09	0.03	0.09	0.08	0.11	0.15	0.59	0.4	0.16	0.18	0.07	0.09	0.08	0	0	0	0	0.1	0.02	0.07	0.03	0.05	0.01	0.03	0.1	0.12	0.06	0.32	0.17	0.08	0	0.02	0.52	0	0.2	0.12
Y_RNA-6	0	0	0	0	0	0	0	0	0	0	0	0	0	0	0	0	0	0	0	0	0	0	0	0	0	0	0	0	0	0	0	0	0	0	0	0	0	0.01	0	0	0	0	0	0	0	0	0	0	0
STMN1	4.45	8.18	6.81	5.97	7.09	8.3	19.2	26.68	8.22	12.52	17.55	20.05	17.5	32.26	21.46	23.4	12.55	11.08	14.94	16.78	13.57	14.22	24.09	20.08	13.99	6.68	18.31	24.31	4.88	14.27	11.21	2.56	2.99	2.35	4.39	2.8	7.65	0.44	2.92	0.46	1.67	1.2	0.26	0.91	0.84	3.25	0.65	1.26	1.55
SNRPFP2	0	0	0	0	0	0	0	0.01	0	0	0	0	0	0	0	0	0	0	0	0	0	0	0	0	0	0	0	0	0	0	0	0	0	0	0	0	0	0	0	0	0.01	0	0	0	0	0	0	0	0
AL033528.1	0	0	0	0	0	0	0	0	0	0	0	0	0	0	0	0	0	0	0	0	0	0	0	0	0	0	0	0	0	0	0	0	0	0	0	0	0	0.01	0.02	0	0.01	0	0	0	0	0	0	0.01	0
MIR3917	0	0	0	0	0	0	0	0	0	0	0	0	0	0	0	0	0	0	0	0	0	0	0	0	0	0	0	0	0	0	0	0	0	0	0	0	0	0	0	0	0	0	0	0	0	0	0	0	0
PAFAH2	0.13	0.38	0.39	0.14	0.11	0.19	0.17	0.2	0.15	0.17	0.06	0.41	0.2	0.09	0.16	0.14	0	0.18	0.08	0.27	0	0.22	0.06	0.31	0.07	0	0	0.21	0	0.51	0.11	0.07	0.02	0.09	0.06	0.06	0.13	0.04	0.05	0.14	0.07	0	0	0.63	0.08	0.11	0.08	0.07	0.04
RNU6-110P	0	0	0	0	0	0	0	0	0	0	0	0	0	0	0	0	0	0	0	0	0	0	0	0	0	0	0	0	0	0	0	0	0	0	0	0	0	0	0	0	0	0	0	0	0	0	0	0	0
SCARNA17	0	0	0	0	0	0	0	0	0	0	0	0	0	0	0	0	0	0	0	0	0	0	0	0	0	0	0	0	0	0	0	0	0	0	0	0	0	0	0	0	0	0	0	0	0	0	0	0	0
SCARNA18	0	0	0	0	0	0	0	0	0	0	0	0	0	0	0	0	0	0	0	0	0	0	0	0	0	0	0	0	0	0	0	0	0	0	0	0	0	0	0	0	0	0	0	0	0	0	0	0	0
EXTL1	0	0.01	0	0.02	0.03	0.01	0.03	0.79	0.02	0.03	0	0.03	0.19	0.1	0.18	0.04	0.06	0.35	0	0	0	0.12	0.09	0	0	0.07	0	0.05	0	0	0.05	0	0	0.02	0.02	0.02	0.07	0	0.26	0.01	0	0.03	0	0	0	0	0	0.01	0.03
SLC30A2	0.01	0	0	0	0	0	0.01	0.07	0.01	0	0	0	0.03	0.04	0.03	0.03	0.05	0.09	0	0	0	0.02	0	0	0	0	0	0	0	0	0	0	0.01	0.01	0	0.01	0.01	0.15	0.09	0	0	0.01	0	0	0	0	0	0	0.02
AL391650.2	0	0	0	0	0	0	0	0	0	0	0	0	0	0	0	0	0	0	0	0	0	0	0	0	0	0	0	0	0	0	0	0	0	0	0	0	0	0.01	0	0	0	0	0	0	0	0	0	0.02	0.01
TRIM63	0	0	0	0	0	0	0	0	0	0	0	0	0	0	0	0	0	0	0	0	0	0	0	0	0	0	0	0	0	0	0	0	0	0	0	0	0	0	1.66	0	0	0	0	0	0.05	0.31	0.04	0.01	0.01
PDIK1L	0.28	0.2	0.25	0.24	0.17	0.2	0.23	0.14	0.21	0.15	0.2	0.19	0.24	0.09	0.22	0.1	0.13	0.26	0.1	0.31	0	0.16	0.17	0.77	0.17	0.04	0.07	0.25	0.11	0.05	0.18	0.11	0.46	0.11	0.12	0.15	0.12	0.06	0.12	0.06	0.12	0.05	0	0	0.05	0	0	0.12	0.11
FAM110D	0.01	0	0	0	0	0.01	0.01	0.01	0.02	0.01	0	0	0.04	0	0.03	0	0	0.03	0	0.03	0	0	0.03	0.07	0	0	0	0	0	0	0.04	0	0	0.03	0.01	0.02	0.04	0.03	0	0	0	0	0	0	0	0	0.05	0	0
C1orf232	0	0	0	0.01	0	0.01	0.02	0.03	0.03	0.02	0.04	0	0.03	0	0.02	0.03	0.08	0.01	0	0	0	0	0	0	0	0	0	0	0	0	0	0	0	0.02	0.01	0.05	0	0	0.01	0	0	0	0	0	0	0	0	0	0
AL391650.1	0.5	0.16	2.26	11.45	9.72	2.88	4.52	4.13	4.76	2.45	4.92	2.27	4.51	2.75	4.33	7.11	9.27	10.19	9.25	4.18	9.7	6.12	4.65	6.26	5.94	7.06	4.21	6.99	6.73	5.32	9.03	2.95	1.91	3.18	4.64	3.12	0.05	0.01	0.02	0.12	0.01	0	0	0.09	0	0	0.09	0	0.01
ZNF593	0.47	0.34	0.32	0.3	0.19	0.83	0.29	0.22	0.33	0.69	0.45	0.63	0.25	0.37	0.46	0.16	0.59	0.36	0.32	0.55	0	0.23	0.43	0.73	0.22	0.49	0.99	0.82	0.72	0.2	0.3	0.16	0.08	0.44	0.54	0.22	0.64	0.66	1.09	0.46	0.41	0.47	1.47	0.08	0.33	0.61	0.66	0.33	0.42
CNKSR1	0.01	0	0.03	0.01	0.01	0.02	0	0.01	0.01	0.01	0	0	0	0.06	0.01	0	0	0	0	0.03	0	0.08	0.07	0	0	0	0	0	0	0	0	0.01	0	0.04	0	0	0.02	0	0.04	0	0	0.03	0	0	0	0	0.05	0.05	0.01
CATSPER4	0	0	0	0	0	0	0	0	0	0	0	0	0	0	0	0	0.06	0	0	0	0	0	0	0	0	0	0	0	0	0	0	0	0	0	0	0	0	0	0	0	0	0	0	0	0	0	0	0	0
AL355877.1	0.03	0.03	0.05	0.18	0.1	0.39	0.15	0.13	0.16	0.16	0.29	0.1	0.15	0.1	0.12	0.12	0.06	0.25	0.27	0.16	0	0.2	0.05	0.12	0.31	0.08	0	0.12	0.05	0	0.24	0.03	0.02	0.09	0.17	0.11	0.05	0.13	0.01	0	0	0.02	0	0.06	0	0	0	0	0.01
AL355877.3	0	0	0	0.01	0	0	0	0	0	0	0	0	0	0	0.01	0	0	0	0	0	0	0	0	0	0	0	0	0	0	0	0	0	0	0	0	0	0	0	0	0	0	0	0	0	0	0	0	0	0
CEP85	0.11	0.07	0.15	0.08	0.15	0.19	0.12	0.11	0.11	0.11	0.16	0.27	0.07	0.07	0.08	0.09	0.1	0.09	0.09	0.03	0	0.01	0	0.26	0.09	0.03	0.4	0	0.21	0	0.05	0.05	0.06	0.03	0.03	0.03	0.03	0.05	0.01	0	0.11	0.06	0	0	0.04	0	0.02	0.04	0.01
AL355877.2	0	0.01	0	0	0	0	0	0	0	0.01	0	0	0	0	0	0	0	0	0	0	0	0	0	0	0	0	0	0	0	0	0	0	0	0	0	0	0	0	0	0	0	0	0	0	0	0	0	0	0
SH3BGRL3	0.23	0.33	0.54	1.09	1.15	0.87	0.43	0.59	0.38	0.62	0.46	0.97	0.41	0.4	0.71	1.09	0.27	1.74	0.43	1.45	1.65	1.71	1.54	1.22	1.71	1.05	1.72	1.51	0.81	0.95	0.87	4.99	3.79	0.61	1.65	0.92	0.88	2.31	1.81	5.07	5.65	17.82	32.2	24.48	22.95	17.46	1.51	2.27	1.92
UBXN11	1.09	1.1	0.85	0.27	0.3	0.32	0.38	0.35	0.3	0.32	0.39	0.5	0.26	0.31	0.33	0.28	0.16	0.35	0.2	0.64	0.47	0.32	0.31	0.41	0.18	0.22	0.12	0.47	0.55	0.44	0.3	0.18	0.48	0.21	0.35	0.5	0.47	0.09	0.33	0.29	0.1	0.31	1.43	0	0.22	0.13	0.21	0.18	0.21
CD52	0	0	0	0	0	0	0	0	0	0	0	0	0	0	0	0	0	0	0	0	0	0	0	0	0	0	0	0	0	0	0	0	0	0	0	0	0	0.04	0.03	0	0.03	3.32	17.6	14.63	28.73	4.78	0	0.03	0.06
CRYBG2	0	0	0	0	0	0	0	0	0	0	0	0	0	0	0	0	0	0	0	0	0	0	0	0	0	0	0	0	0	0	0	0	0	0	0	0	0	0	0	0	0	0	0	0	0.12	0	0	0	0
AL451139.1	0	0	0	0	0	0	0	0	0	0	0	0	0	0	0	0	0	0	0	0	0	0	0	0	0	0	0	0	0	0	0	0	0	0	0	0	0	0	0	0	0	0	0	0	0	0	0	0	0
ZNF683	0	0	0	0	0	0	0	0	0	0	0	0	0	0	0	0	0	0	0	0	0	0	0	0	0	0	0	0	0	0	0	0	0	0	0	0	0	0	0	0	0	0	0	1.13	0.16	0	0	0	0
LIN28A	0	0	0	0	0	0	0	0	0	0	0	0	0	0	0	0	0	0	0	0	0	0	0	0	0	0	0	0	0	0	0	0	0	0	0	0.01	0	0	0	0	0	0	0	0	0	0	0	0	0.01
DHDDS	0.79	2.37	2.68	0.14	0.14	0.17	0.29	0.25	0.29	0.39	0.31	0.28	0.51	0.15	0.21	0.3	0.3	0.37	0	0.14	0.57	0.32	0.25	0	0.18	0.23	0.18	0.19	0.18	0.34	0.24	0.27	0.22	0.17	0.19	0.29	0.22	0.37	0.16	0.1	0.19	0.08	0	0.09	0.05	0	0.16	0.2	0.18
AL513365.1	0.19	0.12	0.3	0.1	0.06	0.12	0.1	0.15	0.1	0.17	0.23	0.2	0.1	0.07	0.11	0.04	0	0.12	0.06	0.03	0	0.02	0.03	0	0.09	0	0.07	0	0	0.09	0.06	0.07	0	0.11	0.18	0.15	0.17	0.29	1.64	0.29	0.98	1.62	1.37	1.81	3.23	2.64	0.2	0.62	0.92
AL513365.2	0	0	0	0	0	0	0	0.01	0	0	0	0	0	0	0.01	0	0	0	0	0	0	0	0	0	0	0	0	0	0	0	0	0	0	0	0	0	0	0	0	0	0	0	0	0	0	0	0	0	0
HMGN2	15.91	10.52	7.8	4.08	3.58	4.62	9.01	7.03	6.82	9.28	8.89	9.87	9.86	9.88	9.03	7.93	6.9	4.43	5.78	2.24	5.28	4.26	4.2	5.42	5.62	2.98	3.78	4.78	4.31	2.59	4.86	1.56	0.62	4.31	7.51	5.65	4.11	3.79	4.5	2.56	3.16	3.94	4.44	4.08	3.5	5.6	4.38	3.84	5.37
DPPA2P2	0	0	0	0	0	0	0	0	0	0	0	0	0	0	0	0	0	0	0	0	0	0	0	0	0	0	0	0	0	0	0	0	0	0	0	0	0	0	0	0	0	0	0	0	0	0	0	0	0.01
MIR1976	0	0	0	0	0	0	0	0	0	0	0	0	0	0	0	0	0	0	0	0	0	0	0	0	0	0	0	0	0	0	0	0	0	0	0	0	0	0	0	0	0	0	0	0	0	0	0	0	0
RN7SL679P	0	0	0	0	0	0	0	0	0	0	0	0	0	0	0	0	0	0	0	0	0	0	0	0	0	0	0	0	0	0	0	0	0	0	0	0	0	0	0	0	0	0	0	0	0	0	0	0	0
Y_RNA-7	0	0	0	0	0	0	0	0	0	0	0	0	0	0	0	0	0	0	0	0	0	0	0	0	0	0	0	0	0	0	0	0	0	0	0	0	0	0	0	0	0	0	0	0	0	0	0	0	0
RNU7-29P	0	0	0	0	0	0	0	0	0	0	0	0	0	0	0	0	0	0	0	0	0	0	0	0	0	0	0	0	0	0	0	0	0	0	0	0	0	0	0	0	0	0	0	0	0	0	0	0	0
AL627313.1	0	0	0	0	0	0	0	0	0	0	0	0	0	0	0	0	0	0	0	0	0	0	0	0	0	0	0	0	0	0	0	0	0	0	0	0	0	0	0	0	0	0	0	0	0	0	0	0	0
snoU13	0	0	0	0	0	0	0	0	0	0	0	0	0	0	0	0	0	0	0	0	0	0	0	0	0	0	0	0	0	0	0	0	0	0	0	0	0	0	0	0	0	0	0	0	0	0	0	0	0
AL627082.1	0	0	0	0	0	0	0	0	0	0	0	0	0	0	0	0	0	0	0	0	0	0	0	0	0	0	0	0	0	0	0	0	0	0	0	0	0	0	0	0	0	0	0	0	0	0	0	0	0
AL512408.1	0	0.01	0	0	0	0	0.01	0.01	0	0	0	0.03	0	0	0	0	0	0.02	0	0	0	0.02	0	0	0	0	0.07	0	0	0	0	0	0	0.01	0	0.01	0	0	0	0	0.03	0	0.06	0	0	0	0	0.01	0
ARID1A	0.49	1.25	0.98	0.59	0.51	0.76	0.75	0.73	0.93	0.96	0.71	0.79	0.85	0.85	0.78	0.77	0.51	0.53	0.56	0.69	0.84	0.72	0.52	0.65	0.7	0.85	0.73	0.71	1.18	0.62	0.92	0.94	0.86	0.54	0.27	0.67	0.39	0.76	0.44	0.66	0.91	0.83	0.85	0.64	0.9	0.51	0.64	0.6	0.74
PIGV	0.03	0.05	0.07	0.16	0.04	0.04	0.02	0.06	0.03	0.07	0.13	0	0.03	0.03	0.03	0	0.05	0.1	0	0.16	0	0	0.03	0	0.09	0.18	0	0.17	0	0	0.03	0.05	0.01	0.14	0.12	0.15	0.15	0.01	0.11	0.06	0.07	0.06	0	0.19	0.09	0	0.01	0.13	0.12
RN7SL165P	0	0	0	0	0	0	0	0	0	0	0	0.04	0	0	0	0	0	0	0	0	0	0	0	0	0	0	0	0	0	0	0	0	0	0	0	0	0.03	0	0	0	0	0	0	0	0	0	0	0.01	0.01
ZDHHC18	0.24	0.26	0.17	0.15	0.26	0.31	0.34	0.2	0.3	0.31	0.28	0.27	0.29	0.28	0.31	0.24	0.35	0.32	0.39	0.5	0.17	0.59	0.31	0.8	0.29	0.63	0.35	0.44	0.29	0	0.2	0.33	0.28	0.04	0.04	0.07	0.04	0.04	0.02	0.02	0.13	0.27	0.2	0.43	0.25	0.2	0.08	0.04	0.06
SFN	0	0	0	0	0.01	0	0	0	0	0	0	0	0	0	0	0	0	0	0	0	0	0	0	0	0	0	0	0	0	0	0	0	0	0	0	0	0	0	0	0	0	0	0	0	0	0	0	0	0
AL034380.1	0	0	0	0	0	0	0	0	0	0	0	0	0	0	0	0	0	0	0	0	0	0	0	0	0	0	0	0	0	0	0	0	0	0	0	0	0	0	0	0	0	0	0	0	0	0	0	0	0
GPN2	0.13	0.15	0.15	0.29	0.21	0.15	0.11	0.19	0.21	0.17	0.22	0.19	0.17	0.1	0.18	0.13	0	0.14	0.28	0.25	0.16	0.24	0.17	0	0.24	0.19	0.19	0.17	0.11	0.05	0.12	0.18	0.12	0.11	0.06	0.15	0.17	0.14	0.08	0	0.13	0.18	0.19	0	0.16	0	0.22	0.09	0.2
GPATCH3	0.14	0.11	0.04	0.24	0.11	0.13	0.21	0.14	0.17	0.21	0.12	0.11	0.22	0.15	0.17	0.09	0.18	0.01	0	0	0	0.17	0.1	0.1	0	0.23	0	0.13	0	0	0.18	0.17	0.08	0.09	0.07	0.13	0.09	0.06	0.27	0.13	0.1	0.16	0.1	0.22	0.14	0	0.2	0.1	0.08
NUDC	2.32	2.06	2.38	3.19	3.03	2.97	2.58	2.99	3.15	3.73	3.35	3.56	2.41	2.86	2.87	2.61	2.44	2.84	2.63	2.58	1.71	2.7	2.45	3.11	2.85	1.78	2.57	2.37	1.78	2.11	1.85	2.71	2.51	1.53	2.38	1.82	1.96	0.95	2.23	0.61	1.04	1.34	0.77	1.46	1.37	1.22	2.75	1.72	1.81
NR0B2	0	0	0	0	0.22	0	0	0	0	0	0	0	0	0	0	0	0	0	0	0	0	0.17	0	0	0.09	0	0	0	0	0	0	0	0	0	0	0	0	0	0	0	0	0	0	0	0	0	0	0	0
KDF1	0.08	0.07	0	0	0	0.08	0.07	0.04	0.01	0.02	0.1	0.12	0	0	0	0	0.05	0	0	0	0	0	0	0	0	0	0	0	0	0.26	0.06	0	0.01	0.01	0.02	0.03	0	0.02	0	0	0	0	0	0	0.03	0	0.03	0	0
AL356390.1	0	0	0	0	0	0	0	0	0	0	0	0	0	0	0	0	0	0	0	0	0	0	0	0	0	0	0	0	0	0	0	0	0	0	0	0	0	0	0	0	0	0	0	0	0.03	0	0	0	0
OSTCP2	0	0	0	0	0	0	0	0	0	0	0	0	0	0	0	0	0	0	0	0	0	0	0	0	0	0	0	0	0	0	0	0	0	0	0	0	0	0	0	0	0	0	0	0	0	0	0	0	0
TRNP1	0.12	0.16	0.05	0.11	0.05	9.07	3.29	2.82	4.66	3.86	2.06	0.39	0.12	0.47	0.2	0.38	0	0.22	0.08	0.35	0	0.53	0.09	0.67	0.32	0.16	0.3	0.12	0.11	0	0.22	1.28	0.85	0.17	0.22	0.22	0	0.02	0.01	0.02	0	0	0	0	0	0	0.04	0	0.02
FAM46B	0.01	0	0	0	0	0	0	0	0	0	0	0	0.01	0	0.01	0	0	0.01	0	0.06	0	0	0	0	0	0	0	0	0.09	0	0.01	0	0	0.37	0.14	0.14	0.03	0	0.07	0	0	0.01	0	0	0	0	0.07	0.01	0.01
SLC9A1	0.03	0.08	0.03	0.08	0.24	0.05	0.08	0.06	0.06	0.07	0.17	0	0.02	0.04	0.07	0.17	0.18	0.15	0.17	0.65	0.13	0.39	0.3	0.15	0.81	0.17	0	0.32	0	0.35	0.15	0.39	0.45	0.08	0.04	0.1	0.05	0.13	0.42	0.02	0.05	0.07	0	0	0.11	0.35	0.17	0.14	0.2
AL590640.2	0	0	0	0	0	0	0	0	0	0	0	0	0	0	0	0	0	0	0	0	0	0	0	0	0	0	0	0	0	0	0	0	0	0	0	0	0	0	0	0	0.01	0	0	0	0	0	0	0	0
CHCHD3P3	0	0	0	0	0	0	0	0	0	0	0	0	0	0	0	0	0	0	0	0	0	0	0	0	0	0	0	0	0	0	0	0	0	0	0	0	0	0	0.01	0	0	0	0	0	0	0	0	0	0
NPM1P39	0.01	0.01	0.03	0.01	0.01	0.02	0.02	0.01	0.04	0	0.02	0	0.02	0.07	0.03	0.1	0	0.02	0	0	0.13	0	0	0	0	0	0	0	0	0	0.04	0	0	0.01	0.02	0.01	0.01	0.03	0.07	0.01	0.03	0.01	0.05	0	0.15	0.1	0	0.06	0.06
SNRPEP7	0	0	0	0	0	0	0	0	0	0	0	0	0	0	0	0	0	0	0	0	0	0	0	0	0	0	0	0	0	0	0	0	0	0	0	0	0	0	0	0	0	0	0	0	0	0	0	0	0
AL590640.1	0	0	0	0	0	0	0	0	0	0	0	0	0	0	0	0	0	0	0	0	0	0	0	0	0	0	0	0	0	0	0	0	0	0	0	0	0	0	0	0	0	0	0	0	0	0	0	0	0
WDTC1	0.95	1.47	1.64	0.31	0.27	0.31	0.54	0.72	0.48	0.5	0.39	0.52	0.46	0.67	0.46	0.29	0.36	0.27	0.23	0.06	0	0.09	0.19	0.07	0.09	0.07	0.07	0.2	0.18	0	0.26	0.33	0.37	0.16	0.2	0.24	0.19	0.29	0.39	0.19	0.24	0.19	0	0.38	0.07	0.08	0.2	0.18	0.19
Y_RNA-8	0	0	0	0	0	0	0	0	0	0	0	0	0	0	0	0	0	0	0	0	0	0	0	0	0	0	0	0	0	0	0	0	0	0	0	0	0	0	0	0	0	0	0	0	0	0	0	0	0
FO393419.3	0.01	0.01	0	0	0	0	0.01	0.05	0.01	0.05	0.04	0	0.01	0	0.01	0.07	0	0	0	0	0	0	0	0	0.08	0	0	0	0	0	0	0.01	0	0	0	0	0	0	0	0	0	0.04	0	0	0	0	0	0.01	0.01
TMEM222	0.28	0.26	0.23	0.97	0.73	0.49	0.82	0.58	0.72	0.59	0.54	0.54	0.51	0.38	0.56	0.91	0.61	1.22	0.36	0.49	1.69	1.65	0.87	0.36	0.51	0.67	0.74	0.65	0.89	1.21	0.78	0.49	0.48	0.45	0.76	0.48	0.66	0.5	0.43	0.18	0.23	0.28	0.05	0.64	0.14	0.09	0.24	0.41	0.43
RNU6-48P	0	0	0	0	0	0	0	0	0	0	0	0	0	0	0	0	0	0	0	0	0	0	0	0	0	0	0	0	0	0	0	0	0	0	0	0	0	0	0	0	0	0	0	0	0	0	0	0	0
ACTG1P20	0	0	0	0	0	0	0	0.01	0	0.01	0	0	0	0.09	0	0	0	0	0	0	0	0	0	0	0	0	0	0	0	0	0	0	0	0	0	0	0	0	0	0	0	0	0	0	0	0	0	0	0
SYTL1	0.01	0	0	0	0	0	0.01	0	0	0	0	0	0	0	0.01	0	0	0	0	0.03	0	0	0.04	0	0	0	0	0	0	0	0	0.03	0	0.04	0.1	0.04	0.04	0.01	0	0	0.02	0.11	0.18	2.31	1.04	0	0	0.01	0.03
MAP3K6	0.01	0.01	0	0.03	0.03	0	0	0	0	0	0	0	0	0	0	0.06	0.05	0.06	0	0.04	0	0.03	0.04	0.15	0	0	0	0	0	0	0.02	0.18	0.24	0.06	0.06	0.05	0.05	0.1	0.41	0.01	0.08	0.07	0.05	0.24	0.08	0	0.16	0.27	0.22
FCN3	0	0	0	0	0	0	0	0	0	0	0	0	0	0	0	0	0	0	0	0	0	0	0	0	0	0	0	0	0	0	0	0	0	0	0	0	0	0	0	0	0.01	0	0	0	0	0	0	0	0.02
CD164L2	0	0	0	0	0	0	0	0	0	0	0	0	0	0	0	0	0	0	0	0	0	0	0	0	0	0	0	0	0	0	0	0	0	0	0	0	0	0	0.04	0	0.02	0	0	0	0	0	0	0	0.01
FO393419.1	0	0	0	0	0	0	0	0	0	0	0	0	0	0	0	0	0	0	0	0	0	0	0	0	0	0	0	0	0	0	0	0	0	0	0	0	0	0	0	0	0	0	0	0	0	0	0	0	0
GPR3	0	0	0	0.01	0.04	0.01	0.01	0.01	0.01	0	0	0	0	0	0.03	0.07	0.14	0.14	0	0	0	0.16	0.02	0	0.16	0	0	0.06	0	0	0.01	0.01	0	0.1	0.05	0.03	0.05	0	0	0.01	0	0	0	0	0	0	0	0.01	0.02
WASF2	0.21	0.2	0.16	0.27	0.4	0.2	0.19	0.28	0.17	0.25	0.18	0.12	0.26	0.47	0.28	0.23	0.36	0.3	0.29	0.34	0.23	0.31	0.29	0.37	0.24	0.28	0	0.04	0.27	0.09	0.25	0.23	0.05	0.59	0.46	0.52	1.14	0.38	1.21	1.5	1.36	1.41	2.25	1.28	1.33	0.92	1.69	1.72	1.07
FO393419.2	0	0	0	0	0	0	0	0	0	0	0	0	0	0	0	0	0	0	0	0	0	0	0	0	0	0	0	0	0	0	0	0	0	0	0	0	0	0	0	0	0	0	0	0	0	0	0	0	0
BX293535.1	0	0	0	0	0	0	0	0	0	0	0	0	0.02	0	0	0	0	0	0	0	0	0	0	0	0	0	0	0	0	0	0	0	0	0	0	0	0	0	0	0	0	0	0	0	0.02	0	0	0	0
AHDC1	0.02	0.11	0.06	0.32	0.34	0.3	0.41	0.47	0.36	0.32	0.51	0.36	0.64	0.79	0.58	1.17	0.62	1.03	0.82	0.49	0.9	1.18	0.55	1.01	1.46	0.56	0.21	0.61	0.17	0.68	0.71	0.78	0.29	0.21	0.12	0.18	0.43	0.27	0.09	0.06	0.06	0.03	0	0.14	0.18	0	0.29	0.25	0.25
FGR	0	0	0	0	0	0	0	0	0	0	0	0	0	0	0	0	0	0	0	0	0	0	0	0	0	0	0	0	0	0	0	0	0	0	0	0	0	0.01	0.03	0.07	0.04	1.21	3.63	1.74	0	0	0	0	0.01
AL031729.1	0.05	0.07	0.05	0	0	0.03	0.05	0	0.02	0.01	0.05	0.07	0.03	0.02	0.02	0	0	0	0	0	0	0	0	0	0	0	0	0	0	0	0.06	0	0	0.01	0.03	0.03	0	0.44	0.09	0.06	0.08	0.1	0.06	0.24	0.43	0.18	0.03	0.13	0.13
AL445490.2	0	0	0	0	0	0	0	0	0	0	0	0	0	0	0	0	0	0	0.06	0	0	0	0	0	0	0	0	0	0	0	0	0	0	0	0	0	0	0	0	0	0.02	0	0	0	0	0	0	0.01	0.02
IFI6	0.06	0.39	0.25	0.72	1.02	1.16	0.49	0.68	0.74	0.45	0.69	0.48	0.36	0.46	0.43	0.67	0.1	0.86	0.61	0.16	3.99	1.19	2.86	1.39	0.9	1.79	1.75	1.12	0.29	0.93	0.47	0.28	0.2	1.24	2.21	1.35	2.25	0.56	2.72	0.65	2.33	1.71	3.04	1	1.62	0.33	0.67	19.83	4.6
AL445490.1	0	0	0	0	0	0	0	0	0	0	0	0	0	0	0	0	0	0	0	0	0	0	0	0	0	0	0	0	0	0	0	0	0	0	0	0	0	0	0	0	0	0	0	0	0	0	0	0	0
RNU6-949P	0	0	0	0	0	0	0	0	0	0	0	0	0	0	0	0	0	0	0	0	0	0	0	0	0	0	0	0	0	0	0	0	0	0	0	0	0	0	0	0	0	0	0	0	0	0	0	0	0
CHMP1AP1	0	0	0	0	0	0	0	0	0	0	0	0	0	0	0	0	0	0	0	0	0	0	0	0	0	0	0	0	0	0	0	0	0	0	0	0	0	0	0	0	0	0	0	0	0	0	0	0	0
RNU6-424P	0	0	0	0	0	0	0	0	0	0	0	0	0	0	0	0	0	0	0	0	0	0	0	0	0	0	0	0	0	0	0	0	0	0	0	0	0	0	0	0	0	0	0	0	0	0	0	0	0
FAM76A	0.44	0.57	0.64	0.33	0.22	0.38	0.43	0.58	0.42	0.46	0.5	0.65	0.58	0.1	0.56	0.57	0.61	0.59	0.54	0.25	0.88	0.32	0.49	0.73	0.89	0.53	0.43	0.27	0.05	0.43	0.77	0.25	0.06	0.26	0.21	0.23	0.22	0.22	0.3	0.2	0.25	0.27	0.16	0.22	0.33	0.1	0.47	0.33	0.27
AL020997.1	0	0	0	0	0	0	0	0	0	0	0.02	0	0	0	0	0	0	0	0	0	0	0	0	0	0	0	0	0	0	0	0	0	0	0	0	0	0	0.03	0.01	0	0	0.09	0	0	0	0	0	0.02	0.01
RPEP3	0	0	0	0	0	0	0	0	0	0.01	0	0	0	0	0	0	0	0	0	0	0	0	0	0	0	0	0	0	0	0	0	0	0	0	0	0	0	0	0	0	0	0	0	0	0	0	0	0	0
STX12	0.99	1.14	0.84	1.01	0.75	0.96	0.79	0.86	0.85	1.01	1	1.37	0.98	1.18	1.11	0.93	0.65	0.98	0.94	0.64	2.18	0.81	1.21	1.43	0.53	0.58	0.92	0.78	0.56	1.78	0.86	1.09	0.65	0.78	0.96	0.76	0.82	0.14	0.54	0.65	1.29	0.8	0.88	0.17	0.4	0.18	0.66	0.57	0.7
AL020997.2	0.01	0.01	0	0.01	0.01	0	0.01	0.01	0	0	0.03	0	0	0	0.01	0	0	0	0	0	0	0	0.05	0	0.08	0	0	0	0	0	0.02	0	0	0.15	0	0.04	0.01	0	0.04	0.02	0	0	0	0	0.02	0	0.04	0.04	0.02
AL020997.3	0	0	0	0	0	0	0	0	0	0	0	0	0	0	0	0	0	0	0	0	0	0	0	0	0	0	0	0	0	0	0	0	0	0	0	0.02	0	0	0	0	0.02	0	0	0	0	0	0	0	0
RNU6-1245P	0	0	0	0	0	0	0	0	0	0	0	0	0	0	0	0	0	0	0	0	0	0	0	0	0	0	0	0	0	0	0	0	0	0	0	0	0	0	0	0	0	0	0	0	0	0	0	0	0
PPP1R8	0.63	0.48	0.74	0.67	0.57	0.73	0.72	0.81	0.84	0.89	0.95	0.84	0.65	0.58	0.69	0.54	0.11	0.63	0.42	0.73	0	0.24	0.29	0	0.16	0.51	0.25	0.51	1.53	0.05	0.36	0.07	0.29	0.41	0.49	0.49	0.54	0.17	0.31	0.19	0.17	0.2	0.16	0.58	0.28	0.48	0.42	0.39	0.28
SCARNA1	0	0	0	0	0	0	0	0	0	0	0	0	0	0	0	0	0	0	0	0	0	0	0	0	0	0	0	0	0	0	0	0	0	0	0	0	0	0	0	0	0	0	0	0	0	0	0	0	0
THEMIS2	0	0	0	0	0	0	0	0	0	0	0	0	0	0	0	0.09	0	0.33	0	0.07	0	0	0	0	0	0	0	0.15	0	0	0	0	0	0	0	0	0	0	0.01	0.76	0.9	0.9	2.44	0.27	0.09	0	0	0	0
RPA2	0.84	0.32	0.53	0.48	0.35	1.12	0.9	0.8	0.95	1.07	1.48	1.09	0.83	0.85	0.67	0.82	0.36	0.74	0.67	0.65	1.1	0.17	0.68	0.51	0.46	0.41	0.14	0.38	0.61	0.34	0.29	0.29	0.53	1.05	1.46	1.09	1.17	0.25	0.7	0.6	0.5	0.55	0.05	1.44	0.74	0.63	0.37	1.08	0.56
SMPDL3B	0	0	0	0	0	0	0	0	0	0	0	0	0	0	0	0	0	0	0	0	0	0	0	0	0	0	0	0	0	0	0	0	0	0	0.01	0	0	0	0	0	0	0	0	0	0	0	0	0	0
AL512288.1	0	0	0	0	0	0	0	0	0	0	0	0	0	0	0	0	0	0	0	0	0	0	0	0	0	0	0	0	0	0	0	0	0	0	0	0	0	0	0	0	0	0	0	0	0	0	0	0	0
XKR8	0.02	0.02	0	0.03	0.06	0.07	0.07	0.05	0.05	0.07	0.1	0.04	0.05	0.12	0.08	0.08	0	0.1	0	0	0	0.05	0.05	0	0	0.02	0.19	0	0	0	0.06	0	0	0.17	0.13	0.09	0.1	0.07	0.09	0.05	0.01	0.17	0.05	0.17	0.16	0	0.06	0.08	0.09
EYA3	0.15	0.22	0.19	0.16	0.19	0.12	0.09	0.12	0.23	0.16	0.23	0.24	0.12	0.12	0.08	0.21	0.05	0.16	0.12	0.27	0.23	0.15	0.44	0	0.23	0.24	0.07	0.32	0.22	0.16	0.26	0.2	0.21	0.13	0.1	0.18	0.14	0.19	0.17	0.09	0.18	0.24	0.05	0.24	0.11	0.25	0.06	0.1	0.11
AL512288.2	0	0	0	0	0	0	0	0	0	0	0	0	0	0	0	0	0	0	0	0	0	0	0	0	0	0	0	0	0	0	0	0	0	0	0	0	0	0	0	0	0	0	0	0	0	0	0	0	0
RN7SL559P	0.02	0.03	0.04	0.02	0.03	0.02	0.02	0.01	0.03	0	0.03	0.04	0.01	0.08	0.01	0.03	0	0.01	0	0	0	0	0	0.19	0	0.05	0	0	0	0	0.02	0.02	0.01	0.01	0	0.01	0	0	0	0	0	0	0	0	0.02	0	0	0.01	0.01
SPCS2P4	0.05	0.06	0.09	0.08	0.02	0.05	0.01	0.07	0.05	0.09	0.07	0.03	0.04	0.09	0.02	0.08	0	0.06	0	0	0	0.05	0	0.08	0	0.01	0	0	0	0	0.02	0	0	0.02	0.03	0.01	0.04	0.07	0.1	0.04	0.19	0.17	0.09	0.42	0.27	0.38	0.04	0.11	0.19
AL137792.2	0	0	0	0	0	0	0	0	0	0	0	0	0	0	0	0	0	0	0	0	0	0	0	0	0	0	0	0	0	0	0	0	0	0	0	0	0	0	0	0	0	0	0	0	0	0	0	0	0
AL137792.1	0	0	0	0	0	0	0	0	0	0	0	0	0	0	0	0	0	0	0	0	0	0	0	0	0	0	0	0	0	0	0	0	0	0	0	0	0	0	0	0	0	0	0	0	0	0	0	0	0
RNU6-176P	0	0	0	0	0	0	0	0	0	0	0	0	0	0	0	0	0	0	0	0	0	0	0	0	0	0	0	0	0	0	0	0	0	0	0	0	0	0	0	0	0	0	0	0	0	0	0	0	0
PTAFR	0.01	0	0.04	0	0	0	0.01	0.02	0.01	0.01	0	0	0	0	0	0	0	0	0	0	0	0	0	0	0	0	0	0	0	0	0	0	0	0	0	0	0	0	0	1.12	0.51	0.7	0.59	0	0	0.66	0	0.01	0.02
DNAJC8	3.61	1.63	1.86	3.12	2.53	3.08	2.9	2.72	2.95	3.16	3.74	3.22	3.17	2.62	3.26	2.95	2.51	3.34	3.52	1.93	1.58	1.99	2.58	3.19	3.7	1.5	2.11	3.6	2.87	2.89	2.51	1.65	2.93	1.56	2.52	2.22	1.23	0.76	2.6	1.25	1.15	1.55	0.97	1.28	2	1.45	2.28	1.59	1.8
ATPIF1	7.09	6.64	6.64	4.05	3.81	14.67	6.71	7.38	9.46	8.86	9.66	9.5	6.3	9.74	8.16	6.43	5.85	7.14	6.79	9.4	3.48	8.88	8.75	8.27	6.22	3.95	6.56	7.13	4.03	5.23	5.93	10.33	5.88	2.31	5.6	3.73	3.76	7.95	3.77	1.7	1.9	1.71	0.57	2.73	3.51	2.12	4	2.96	3.71
AL353622.1	0.13	0.06	0	0.09	0.03	0.22	0.29	0.33	0.25	0.14	0.22	0.13	0.19	0.39	0.17	0.06	0	0.07	0	0	0	0.01	0	0.6	0	0	0	0	0	0.14	0	0	0	0.05	0.01	0.03	0.02	0.04	0.02	0.02	0.02	0	0	0	0	0	0	0.01	0
AL353622.2	0	0	0	0	0	0	0	0	0	0	0	0	0	0	0	0	0	0	0	0	0	0	0	0	0	0	0	0	0	0	0	0	0	0	0	0	0	0	0	0	0	0	0	0	0	0	0	0	0
SESN2	0.1	0.01	0	0.19	0.07	0.07	0.02	0.11	0.04	0.73	0.2	0.15	0.18	0.09	0.19	0.23	0.27	0.2	0.06	0.15	0.65	0.25	0.13	0	0.09	0.02	0.3	0.17	0.09	0.05	0.23	0.08	0.13	0.12	0.05	0.14	0.12	0.25	0.23	0.09	0.13	0.15	0	0.11	0.34	0.15	0.12	0.12	0.18
MED18	0.1	0.03	0.03	0.16	0.08	0.07	0.03	0.05	0.08	0.14	0.09	0.08	0.06	0.04	0.07	0	0.08	0.09	0	0.3	0	0	0	0.19	0	0	0	0.05	0.11	0	0.03	0.01	0.03	0.07	0.04	0.12	0.05	0.01	0.05	0.05	0.02	0	0	0.09	0.04	0	0.06	0.12	0.1
PHACTR4	0.3	0.26	0.08	0.37	0.23	0.32	0.36	0.32	0.41	0.4	0.59	0.41	0.33	0.62	0.39	0.66	0.31	0.4	0.33	0.19	0.57	0.5	0.25	0.15	0.15	0.08	0.33	0.38	0.18	0.29	0.43	0.21	0.44	0.37	0.18	0.32	0.61	0.81	0.54	0.39	0.7	0.34	0.43	0.34	0.13	0.5	0.46	0.33	0.33
Y_RNA-9	0	0	0	0	0	0	0	0	0	0	0	0	0	0	0	0	0	0	0	0	0	0	0	0	0	0	0	0	0	0	0	0	0	0	0	0	0	0	0	0	0	0	0	0	0	0	0	0	0
CR391992.1	0	0	0	0.01	0	0	0.01	0.01	0	0	0	0.04	0.01	0	0.02	0	0	0.01	0	0	0	0	0	0	0	0	0	0	0	0	0.04	0.01	0	0	0	0	0.01	0.01	0	0	0	0	0	0	0	0	0.06	0.01	0.01
RNU6ATAC27P	0	0	0	0	0	0	0	0	0	0	0	0	0	0	0	0	0	0	0	0	0	0	0	0	0	0	0	0	0	0	0	0	0	0	0	0	0	0	0	0	0	0	0	0	0	0	0	0	0
RCC1	0.01	0.01	0	0.02	0.03	0.02	0.04	0.01	0.02	0	0.03	0.16	0.06	0	0.03	0.1	0	0.08	0.13	0.07	0	0	0	0.12	0	0.07	0	0.06	0	0.05	0.1	0.01	0.04	0.02	0.01	0.03	0.01	0.04	0.12	0.07	0.2	0.13	0.1	0.33	0.22	0.31	0.03	0.28	0.24
SNHG3	0.39	0.22	0.33	0.33	0.33	0.59	0.59	0.66	0.68	0.63	0.44	0.4	0.64	0.21	0.37	0.37	0.13	0.42	0.58	0.65	0.75	0.43	0.22	0.24	0	0.35	0.45	0.53	0.62	0.23	0.33	0.13	0.09	0.62	0.69	0.5	0.44	0.3	1.19	0.95	0.49	0.49	0.34	0.64	1.22	0.62	0.37	0.48	0.55
SNORA73A	0	0	0	0	0	0	0	0	0	0	0	0	0	0	0	0	0	0	0	0	0	0	0	0	0	0	0	0	0	0	0	0	0	0	0	0	0	0	0	0	0	0	0	0	0	0	0	0	0
SNORA73B	0	0	0	0	0	0	0	0	0	0	0	0	0	0	0	0	0	0	0	0	0	0	0	0	0	0	0	0	0	0	0	0	0	0	0	0	0	0	0	0	0	0	0	0	0.03	0	0	0	0
PRDX3P2	0	0	0	0	0	0	0	0	0	0	0	0	0	0	0	0	0	0	0	0	0	0	0	0	0	0	0	0	0	0	0	0	0	0	0	0	0	0	0	0	0.01	0	0	0	0	0.1	0	0	0
AL513497.1	0	0	0	0	0	0	0	0	0	0	0	0	0	0	0	0	0	0	0	0	0	0	0	0	0	0	0	0	0	0	0	0	0	0	0	0.01	0	0.01	0	0	0.04	0.02	0	0	0	0	0	0.03	0.05
TRNAU1AP	0.33	0.18	0.33	0.47	0.32	0.45	0.6	0.45	0.62	0.79	0.75	0.41	0.61	0.81	0.68	0.6	0.3	0.49	0.61	0.68	0.32	0.56	0.32	0.56	0.17	0.33	0.57	0.47	0.51	0.35	0.35	0.3	0.16	0.27	0.3	0.32	0.28	0.18	0.32	0.3	0.23	0.21	0.29	0.34	0.41	0.14	0.24	0.29	0.4
SNHG12	0.75	0.48	0.48	0.14	0.08	0.18	0.21	0.13	0.17	0.24	0.11	0.19	0.24	0.22	0.26	0.31	0.21	0.12	0.17	0.51	0.25	0.29	0.15	0.31	0.21	0.04	0	0.3	0.09	0.21	0.11	0.06	0.08	0.19	0.16	0.24	0.29	0.21	0.81	0.31	0.84	0.68	0.73	0.98	0.97	0.78	0.3	0.76	0.8
SNORD99	0	0	0	0	0	0	0	0	0	0	0	0	0	0	0	0	0	0	0	0	0	0	0	0	0	0	0	0	0	0	0	0	0	0	0	0	0	0	0	0	0	0	0	0	0	0	0	0	0
SNORA61	0	0	0	0	0	0	0	0	0	0	0	0	0	0	0	0	0	0	0	0	0	0	0	0	0	0	0	0	0	0	0	0	0	0	0	0	0	0	0	0	0	0	0	0	0	0	0	0	0
SNORA44	0	0	0	0	0	0	0	0	0	0	0	0	0	0	0	0	0	0	0	0	0	0	0	0	0	0	0	0	0	0	0	0	0	0	0	0	0	0	0	0	0	0	0	0	0	0	0	0	0
SNORA16A	0	0	0	0	0	0	0	0	0	0	0	0	0	0	0	0	0	0	0	0	0	0	0	0	0	0	0	0	0	0	0	0	0	0	0	0	0	0	0	0	0	0	0	0	0	0	0	0	0
SNORA16A-1	0	0	0	0	0	0	0	0	0	0	0	0	0	0	0	0	0	0	0	0	0	0	0	0	0	0	0	0	0	0	0	0	0	0	0	0	0	0	0	0	0	0	0	0	0	0	0	0	0
TAF12	0.71	0.49	0.42	0.32	0.32	0.39	0.43	0.49	0.44	0.5	0.59	0.81	0.47	0.62	0.69	0.43	0.33	0.4	0.39	0.4	0	0.14	0.17	0.25	0.53	0.18	0.07	0.05	0.1	0.09	0.31	0.39	0.19	0.26	0.37	0.41	0.32	0.48	0.42	0.36	0.5	0.53	0.51	1.01	0.49	0.41	0.4	0.55	0.48
RAB42	0	0.01	0	0	0	0	0	0.01	0	0	0	0	0	0	0.01	0.02	0	0	0	0	0	0	0	0	0	0	0	0	0	0	0	0.04	0	0.01	0.01	0.02	0.02	0	0	0.08	0.07	0	0	0	0	0	0.02	0.04	0.03
LINC01715	0	0	0	0	0	0	0	0	0	0	0	0	0	0	0	0	0	0	0	0	0	0	0	0	0	0	0	0	0	0	0	0	0	0.01	0.02	0.01	0.03	0	0.01	0	0	0	0	0	0.03	0	0	0	0.02
AL360012.1	0	0	0	0	0	0	0	0	0	0	0	0	0	0	0	0	0	0	0	0	0	0	0	0	0	0	0	0	0	0	0	0	0	0	0	0	0	0	0	0	0	0	0	0	0	0	0	0	0
RNU11	0	0	0	0	0	0	0	0	0	0	0	0	0	0	0	0	0	0	0	0	0	0	0	0	0	0	0	0	0	0	0	0	0	0	0	0	0	0	0	0.03	0.02	0	0	0	0	0	0	0	0
GMEB1	0.41	0.21	0.15	0.28	0.17	0.23	0.24	0.38	0.27	0.31	0.31	0.29	0.44	0.46	0.33	0.24	0.41	0.18	0.27	0.17	0.43	0.27	0.34	0.2	0.3	0.59	0.14	0.32	0.94	0.1	0.12	0.02	0.09	0.21	0.15	0.14	0.28	0.16	0.28	0.16	0.26	0.14	0	0.25	0.36	0.17	0.14	0.14	0.2
SCARNA24	0	0	0	0	0	0	0	0	0	0	0	0	0	0	0	0	0	0	0	0	0	0	0	0	0	0	0	0	0	0	0	0	0	0	0	0	0	0	0	0	0	0	0	0	0	0	0	0	0
YTHDF2	1.11	0.72	0.73	0.96	0.91	1.06	1.12	0.81	0.92	0.93	1.14	0.69	0.82	0.64	0.94	1.09	0.89	0.67	0.37	1.4	1.28	0.92	0.68	1.12	0.4	0.92	0.84	1.03	0.8	0.73	1.01	0.95	1.08	1.21	0.79	0.99	1.03	0.79	1.2	0.79	0.6	0.95	0.55	0.79	0.91	1.01	0.62	0.89	0.9
OPRD1	0	0	0	0.01	0	0.04	0.32	0.07	0.05	0.02	0.07	0	0	0	0	0	0	0	0	0	0	0	0	0	0	0	0	0	0.12	0	0.01	0	0	0	0	0	0	0	0	0	0	0	0	0	0	0	0	0.01	0
AL009181.1	0	0	0	0	0	0.01	0.01	0.01	0	0	0	0	0.03	0	0.01	0	0	0	0	0	0	0	0	0	0	0	0	0	0	0	0	0	0	0	0	0	0	0	0	0	0.01	0	0	0	0	0	0	0.02	0
Y_RNA-10	0	0	0	0	0	0	0	0	0	0	0	0	0	0	0	0	0	0	0	0	0	0	0	0	0	0	0	0	0	0	0	0	0	0	0	0	0	0	0	0	0	0	0	0	0	0	0	0	0
EPB41	1.24	1.57	1.85	0.18	0.18	1.02	2.61	1.36	2.2	0.81	1.83	1.55	4.15	1.34	2.71	1.18	1.21	0.41	0.35	0.89	0.95	0.47	0.42	0.21	0.6	0.77	0.33	0.62	0.25	0.09	0.68	0.53	0.5	0.16	0.14	0.44	0.13	0.22	0.17	0.24	0.12	0.28	0.17	0.2	0.65	0.1	0.19	0.22	0.12
AL138785.1	0	0.01	0	0	0	0	0	0	0	0	0	0	0	0	0.01	0	0	0	0	0	0	0	0	0	0	0	0	0	0	0	0	0	0	0	0.01	0	0	0.04	0.02	0	0.05	0.07	0.05	0.1	0.15	0.1	0	0.02	0.03
Y_RNA-11	0	0	0	0	0	0	0	0	0	0	0	0	0	0	0	0	0	0	0	0	0	0	0	0	0	0	0	0	0	0	0	0	0	0	0	0	0	0	0	0	0	0	0	0	0	0	0	0	0
Metazoa_SRP	0	0.01	0	0	0	0	0	0	0.02	0	0	0	0.01	0	0.01	0	0	0	0	0	0	0.05	0	0	0	0	0	0	0	0	0	0	0	0	0	0	0	0	0	0	0	0	0	0	0	0	0	0	0
TMEM200B	0	0	0	0	0	0	0	0	0	0	0	0	0.02	0	0	0	0	0	0	0	0	0	0	0.33	0.12	0.27	0	0	0	0	0	0.02	0	0	0	0	0.02	0	0.06	0	0.05	0	0	0	0.02	0	0.1	0.24	0.16
AL357500.1	0	0	0	0	0	0	0	0	0	0	0	0	0	0	0	0	0	0	0	0	0	0	0	0	0	0	0	0	0	0	0	0	0	0	0	0	0	0	0	0	0	0	0	0	0	0	0	0	0
SRSF4	1.22	0.89	1.1	1.6	0.87	1.22	1.22	1.15	1.13	1.16	1.7	0.95	1.11	1.05	1.08	1.46	1.51	1.26	0.71	0.51	1.3	1.34	1.38	1.33	2.09	1.14	1.65	0.84	0.88	0.66	0.97	0.72	0.66	0.95	0.84	0.96	0.53	0.53	1.09	0.77	0.84	0.82	0.95	1.62	1.15	0.1	1.04	1.16	1.05
uc_338	0	0	0	0	0	0	0	0	0	0	0	0	0	0	0	0	0	0	0	0	0	0	0	0	0	0	0	0	0	0	0	0	0	0	0	0	0	0	0	0	0	0	0	0	0	0	0	0	0
MECR	1.26	0.39	0.18	0.16	0.25	0.24	0.24	0.2	0.2	0.25	0.24	0.19	0.14	0.49	0.27	0.27	0.18	0.5	0.18	0.27	0.29	0.23	0.31	0.12	0.51	0.34	0.51	0.06	0.26	0.45	0.15	0.35	0.35	0.15	0.23	0.37	0.22	0.15	0.27	0.24	0.12	0.07	0.05	0.08	0.05	0.3	0.22	0.24	0.28
AL590729.1	0	0	0	0	0	0	0	0	0	0	0	0	0	0	0	0	0	0	0	0	0	0	0	0	0	0	0	0	0	0	0	0	0	0	0	0	0	0	0	0	0	0	0	0	0	0	0	0	0
PTPRU	0.33	0.09	0	0.04	0.05	0.02	0.01	0.07	0.02	0.03	0.13	0.08	0.03	0.05	0.01	0	0.49	0.3	0.09	0	0.16	0.04	0.22	0.22	0.61	0.13	0.19	0.08	0	0.16	0.12	0	0.01	0.14	0.16	0.19	0.03	0.05	0.04	0.03	0.01	0.01	0	0	0	0	0.05	0.35	0.16
LINC01756	0	0	0	0	0	0	0	0	0	0	0	0	0	0	0	0	0	0	0	0	0	0	0	0	0	0	0	0	0	0	0	0	0	0	0	0	0	0	0	0	0	0	0	0	0	0	0	0	0
AL671862.1	0	0	0	0	0	0	0	0	0	0	0	0	0	0	0	0	0	0	0	0	0	0	0	0	0	0	0	0	0	0	0	0	0	0	0	0	0	0	0	0	0	0	0	0	0	0	0	0	0
AC092265.1	0	0	0	0	0	0	0	0	0	0	0	0	0	0	0	0	0	0	0	0	0	0	0	0	0	0	0	0	0	0	0	0	0	0	0	0	0	0	0	0	0	0	0	0	0	0	0	0	0
AL645944.2	0	0	0	0	0	0	0	0	0	0	0	0	0	0	0	0	0	0	0	0	0	0	0	0	0	0	0	0	0	0	0	0	0	0	0	0	0	0	0	0	0	0	0	0	0	0	0	0	0
AL645944.1	0	0	0	0	0	0	0	0	0	0	0	0	0	0	0	0	0	0	0	0	0	0	0	0	0	0	0	0	0	0	0	0	0	0	0	0	0	0	0	0	0	0	0	0	0	0	0	0	0
LINC01648	0	0	0	0	0	0	0	0	0	0	0	0	0	0	0	0	0	0	0	0	0	0	0	0	0	0	0	0	0	0	0	0	0	0	0	0	0	0	0	0	0	0	0	0	0	0	0	0	0
AL137076.1	0	0	0	0	0	0	0	0	0	0	0	0	0	0	0	0	0	0	0	0	0	0	0	0	0	0	0	0	0	0	0	0	0	0	0	0	0	0	0	0	0	0	0	0	0	0	0	0	0
AL021921.1	0	0	0	0	0	0	0	0	0	0	0	0	0	0	0	0	0	0	0	0	0	0	0	0	0	0	0	0	0	0	0	0	0	0	0	0	0	0	0	0	0	0	0	0	0	0	0	0	0
AL161638.2	0	0	0	0	0	0	0	0	0	0	0	0	0	0	0	0	0	0	0	0	0	0	0	0	0	0	0	0	0	0	0	0	0	0	0	0	0	0	0	0	0	0	0	0	0	0	0	0	0
AL161638.1	0	0	0	0	0	0	0	0	0	0	0	0	0	0	0	0	0	0	0	0	0	0	0	0	0	0	0	0	0	0	0	0	0	0	0	0	0	0	0	0	0	0	0	0	0	0	0	0	0
MATN1	0	0	0	0	0	0	0	0	0	0	0	0	0	0	0	0	0	0	0	0	0	0	0	0	0	0	0	0	0	0	0	0	0	0	0.01	0	0.06	0.01	0	0	0	0.05	0	0	0	0	0	0.02	0.01
MATN1-AS1	0.01	0	0	0	0	0	0.02	0.01	0	0	0	0.03	0.01	0.04	0	0.04	0	0.05	0	0	0	0	0.01	0	0	0	0	0	0	0	0	0	0	0.02	0.01	0.03	0	0	0.03	0	0.04	0	0.05	0	0	0.27	0	0.02	0.02
LAPTM5	0	0.01	0	0.01	0.01	0	0	0	0	0	0	0	0.01	0	0.02	0	0	0	0	0	0	0.02	0	0	0	0	0	0	0	0	0	0	0	0	0	0	0.02	0.05	0.05	8.9	11.51	11.27	11.72	5.52	7.22	9.33	0.03	0.06	0.06
MIR4420	0	0	0	0	0	0	0	0	0	0	0	0	0	0	0	0	0	0	0	0	0	0	0	0	0	0	0	0	0	0	0	0	0	0	0	0	0	0	0	0	0	0	0	0	0	0	0	0	0
AL137027.1	0	0	0	0	0	0	0	0	0	0	0	0	0	0	0	0	0	0	0	0	0	0	0	0	0	0	0	0	0	0	0	0	0	0	0	0	0	0	0	0	0	0	0	0	0	0	0	0	0
LINC01778	0	0	0	0	0	0	0	0	0	0	0	0	0.01	0	0	0	0	0	0.07	0	0	0	0	0	0	0	0	0	0	0	0	0	0	0	0	0.01	0	0.01	0	0	0	0	0	0	0	0	0	0	0
RN7SKP91	0	0	0	0	0	0	0	0	0	0	0	0	0	0	0	0	0	0	0	0	0	0	0	0	0	0	0	0	0	0	0	0	0	0	0	0	0	0	0	0	0	0	0	0	0	0	0	0	0
AL445235.1	0	0	0	0	0	0	0	0	0	0	0	0	0	0	0	0	0	0	0	0	0	0	0	0	0	0	0	0	0	0	0	0	0	0	0	0	0	0	0	0	0	0	0	0	0	0	0	0	0
SDC3	0.18	0.13	0.5	0	0.02	0.02	0.1	0.11	0.11	0.08	0.11	0	0.13	0.11	0.06	0.13	0.11	0.08	0.06	0.09	0.59	0.02	0.24	0.36	0.09	0.02	0	0.06	0	0.3	0.1	0.2	0.02	0.01	0.02	0.07	0.14	0.63	0.08	0.03	1.21	0.02	0.28	0	0.02	0.21	0.03	0.24	0.24
RN7SL371P	0	0	0	0	0	0	0	0	0	0	0	0	0	0	0	0	0	0	0	0.19	0	0	0	0	0	0	0	0	0	0	0	0	0	0	0	0	0	0	0	0	0	0	0	0	0	0	0	0	0
PUM1	0.78	1.38	0.66	1.04	0.93	1.1	1.06	0.92	0.95	1.17	1.23	0.79	1.1	0.85	1.04	0.89	0.74	1.02	1.4	0.48	1.03	0.89	1.13	0.56	0.62	1.17	1.31	0.71	0.84	0.3	0.84	0.68	0.75	0.64	0.38	0.43	0.87	0.53	0.87	0.71	0.46	0.46	0.27	0.64	0.44	0.36	1.05	0.62	0.75
AL356320.2	0	0	0	0	0	0	0	0	0	0	0	0	0	0	0.01	0	0	0	0	0	0	0	0	0	0	0	0	0	0	0	0	0	0	0	0	0	0	0	0	0	0	0	0	0	0	0	0	0	0
AL356320.1	0	0	0	0	0	0	0	0	0	0	0	0	0	0	0	0	0	0	0	0	0	0	0	0	0	0	0	0	0	0	0	0	0	0	0	0	0	0	0	0	0	0	0	0	0	0	0	0.01	0
SELENOWP1	0	0	0	0	0	0	0	0	0	0	0	0	0	0	0	0	0	0	0	0	0	0	0	0	0	0	0	0	0	0	0	0	0	0	0	0	0	0.01	0	0	0	0	0	0	0	0	0	0	0
AC114495.1	0	0	0	0	0	0	0	0	0	0	0	0	0	0	0	0	0	0	0	0	0	0	0	0	0	0	0	0	0	0	0	0	0	0	0	0	0	0	0	0	0	0	0	0	0	0	0	0	0
NKAIN1	0.01	0	0	0	0	0	0	0	0	0	0	0	0	0	0	0.12	0	0	0.23	0.18	0	0.02	0.2	0	0	0	0	0.1	0	0.1	0	0.36	0.12	0	0.01	0	0	0	0.03	0	0	0	0	0	0	0	0	0.02	0.01
SNRNP40	0.5	0.24	0.22	0.55	0.34	0.4	0.39	0.4	0.33	0.36	0.52	0.32	0.42	0.57	0.43	0.46	0.51	0.58	0.27	0.17	0.76	0.15	0.42	0.36	0.45	0.37	0.19	0.38	0.89	0.65	0.3	0.91	0.29	0.38	0.57	0.32	0.42	0.19	0.46	0.21	0.37	0.58	0.44	1.16	0.73	0.42	0.58	0.73	0.82
AC114495.2	0.02	0.04	0	0	0.02	0.02	0.02	0.03	0.01	0.02	0	0.04	0.03	0	0.03	0	0	0	0	0.05	0	0.14	0	0	0	0.02	0	0	0	0	0.02	0.02	0	0.01	0	0.01	0.02	0	0	0	0	0	0	0	0	0	0	0	0
ZCCHC17	1.26	1.05	0.78	1.23	1.8	1.21	1.07	1.38	1.19	1.3	1.75	1.36	1.07	1.08	1.27	1.63	1.59	1.54	1.64	1.65	1.71	1.49	2.35	1.73	2.61	1.17	1.88	2.1	0.67	0.9	1.4	0.52	0.7	0.83	1.47	1.1	0.94	0.35	1.14	0.51	0.29	0.54	0.52	0.31	0.45	0.47	0.79	0.7	0.54
AL451070.1	0	0	0	0	0	0	0	0	0	0	0	0	0	0	0	0	0	0	0	0	0	0	0	0	0	0	0	0	0	0	0	0.01	0	0	0	0	0	0	0	0	0	0	0	0	0	0	0	0	0
FABP3	0.02	0.01	0.02	0.01	0.57	0.01	0.06	0.15	0.02	0.01	0	0.08	0.37	0.1	0.26	0.13	0.07	0.85	0.22	0.06	0.4	1.6	0.37	0.66	1.84	0.36	0.95	0.32	0	0.19	0.32	14.13	7.97	0.02	0.03	0.02	0	0.04	0.03	0.02	0.07	0.02	0	0	0	0.14	0.05	0.2	0.18
SERINC2	0	0	0	0	0	0	0	0	0	0	0	0	0	0	0	0	0	0	0	0	0	0	0	0	0	0	0	0	0	0	0	0	0	0.01	0.02	0.06	0	0.03	0.04	0.01	0	0	0	0	0	0.23	0.04	0.12	0.05
AC209007.1	0	0	0	0	0	0	0	0	0	0	0	0	0	0	0	0	0	0	0	0	0	0	0	0	0	0	0	0	0	0	0	0	0	0	0	0	0	0	0	0	0	0	0	0	0	0	0	0	0
RNU6-40P	0	0	0	0	0	0	0	0	0	0	0	0	0	0	0	0	0	0	0	0	0	0	0	0	0	0	0	0	0	0	0	0	0	0	0	0	0	0	0	0	0	0	0	0	0	0	0	0	0
LINC01225	0	0	0	0	0	0	0	0	0	0	0	0	0	0	0	0	0	0	0	0	0	0	0	0	0	0	0	0	0	0	0	0	0	0	0	0	0	0	0	0	0	0	0	0	0	0	0	0	0
Y_RNA-12	0	0	0	0	0	0	0	0	0	0	0	0	0	0	0	0	0	0	0	0	0	0	0	0	0	0	0	0	0	0	0	0	0	0	0	0	0	0	0	0	0	0	0	0	0	0	0	0	0
LINC01226	0	0	0.02	0	0	0	0	0	0	0	0	0	0	0	0	0	0	0	0	0	0	0	0	0	0	0	0.19	0	0	0	0	0	0	0	0	0	0	0	0	0	0	0	0.05	0	0	0	0	0.01	0
AC114488.1	0	0	0	0	0	0	0	0	0	0	0	0	0	0	0	0	0	0	0	0	0	0	0	0	0	0	0	0	0	0	0	0	0	0	0	0	0	0	0	0	0	0	0	0	0	0	0	0	0
TINAGL1	0	0	0	0	0	0	0.01	0	0	0	0	0	0	0	0	0	0	0	0	0	0	0	0	0	0	0	0	0	0	0.26	0	0	0	0.01	0	0	0	0.01	0.02	0	0	0	0	0	0.16	0	5.01	0.01	0.05
HCRTR1	0	0	0	0	0	0	0	0	0	0	0	0	0	0	0	0	0	0	0	0	0	0	0	0	0	0	0	0	0	0	0	0	0	0	0	0	0	0	0	0	0	0	0	0	0	0	0	0	0
PEF1	0.45	0.36	0.45	1.58	1.01	0.83	0.86	0.61	0.61	0.71	0.83	0.76	0.67	0.76	0.79	1	0.67	1.03	1.16	0.73	0.23	1.36	0.64	1.11	2.08	0.81	0.58	0.56	0.46	0.4	0.7	1.2	0.71	0.54	0.83	0.62	0.57	0.31	0.6	0.3	0.28	0.21	0.46	0.6	0.41	0.28	0.91	0.88	0.63
AC114488.2	0	0	0	0.01	0	0	0	0	0	0	0	0	0	0	0	0	0	0.01	0	0	0	0	0	0	0	0	0	0.06	0	0	0	0.01	0	0.01	0	0	0.02	0	0	0	0	0.03	0	0	0	0	0	0	0
AC114488.3	0	0	0	0	0	0	0	0.01	0	0	0	0	0	0	0	0.03	0	0.02	0	0	0	0	0	0	0	0	0	0	0	0	0	0.02	0	0.01	0	0	0	0	0.03	0	0	0.07	0	0	0	0.11	0	0	0
COL16A1	0.01	0	0	0	0.01	0.04	0.05	0.03	0.01	0.02	0.04	0.09	0.06	0.2	0.05	0.02	0	0.01	0	0.27	0.16	0.09	0.06	0.12	0	0	0.21	0	0	0.05	0.14	0.12	0.06	0.49	0.2	0.36	0.29	0.27	0.24	0	0	0	0	0	0.02	0.13	0.05	0.42	0.66
ADGRB2	0.01	0.03	0.04	0.06	0.05	0.23	0.08	0.05	0.03	0.04	0.06	0.12	0.07	0.2	0.03	0.07	0.24	0.07	0	0.4	0.16	0.49	0.42	0	0.17	0.04	0.59	0.18	0	0.77	0.38	0.18	0.57	0.08	0.05	0.07	0.13	0.08	0	0	0	0	0	0	0.05	0	0	0.05	0.06
MIR4254	0	0	0	0	0	0	0	0	0	0	0	0	0	0	0	0	0	0	0	0	0	0	0	0	0	0	0	0	0	0	0	0	0	0	0	0	0	0	0	0	0	0	0	0	0	0	0	0	0
AL354919.2	0	0	0	0	0	0	0	0	0	0	0	0	0	0	0	0	0	0	0	0	0	0	0	0	0	0	0	0	0	0	0	0	0	0	0	0	0	0	0	0	0	0	0	0	0	0	0	0	0
SPOCD1	0	0	0	0	0	0	0	0	0	0	0	0	0	0	0	0	0	0	0	0	0	0	0	0	0	0	0	0	0	0	0	0	0	0	0	0	0	0.06	0	0	0	0	0	0	0	0	0.01	0	0
AL354919.1	0	0.01	0	0	0.01	0	0	0.01	0.01	0	0	0	0	0	0	0	0	0	0	0	0	0	0	0	0	0	0	0	0	0	0	0	0	0	0	0	0	0	0	0	0	0	0	0	0	0	0	0.01	0.01
AL136115.2	0	0	0.02	0	0	0	0	0.01	0	0.01	0.07	0.02	0.01	0	0	0	0	0	0	0	0	0	0	0	0	0	0	0	0	0	0.03	0	0	0	0	0.02	0	0	0.01	0.01	0	0	0	0	0	0	0	0.01	0
PTP4A2	0.88	1	0.69	3.28	1.81	2.21	1.4	1.76	1.15	1.51	1.24	1.33	1.16	1.7	0.99	1.63	1.72	1.97	2.41	1.9	1.22	1.41	1.37	1.63	2.62	1.14	1.03	1.08	1.31	0.41	2.68	2	1	1.77	1.73	1.69	1.33	3.16	2.42	2.14	2.15	4.45	7.36	4.92	4.38	2.97	1.74	2.93	2.51
AL136115.1	0	0	0	0	0	0	0	0	0	0	0	0	0	0	0	0	0	0	0	0	0	0	0	0	0	0	0	0	0	0	0	0	0	0	0	0	0	0	0	0	0	0	0	0	0	0	0	0	0
AL136115.3	0	0	0	0	0	0	0	0	0	0	0	0	0	0	0	0	0	0	0	0	0	0	0	0	0	0	0	0	0	0	0	0	0	0	0	0	0	0	0	0	0	0	0	0	0	0	0	0	0
KHDRBS1	2.18	2.15	2.49	2.58	1.82	2.09	1.98	1.53	1.83	2.61	2.85	3.3	2.2	2.78	1.9	2.24	2.08	1.96	1.89	1.94	1.26	1.4	1.65	1.96	1.31	2.17	1.06	1.7	2.99	1.69	1.64	1.6	0.88	1.66	1.46	1.83	1.42	0.97	2.26	1.06	1.5	1.95	2.74	2.12	2.12	1.39	2.36	1.96	2.23
AL445248.1	0.01	0.01	0	0.01	0.01	0.02	0.01	0.01	0.02	0	0	0.05	0.02	0	0.03	0	0	0	0.06	0	0	0.06	0	0	0	0	0	0	0	0	0.01	0	0	0.01	0	0	0.05	0	0.02	0	0.02	0	0.05	0	0.11	0.1	0	0.01	0.03
TMEM39B	0.1	0.12	0.04	0.08	0.09	0.1	0.03	0.08	0.08	0.12	0	0.12	0.04	0.09	0.1	0.14	0	0.13	0.07	0.05	0	0.06	0.28	0.15	0.14	0.24	0.24	0.33	0.44	0	0.11	0.07	0.39	0.08	0.09	0.15	0.11	0.09	0.19	0.21	0.12	0.13	0	0.23	0.17	0.17	0.21	0.2	0.28
MIR5585	0	0	0	0	0	0	0	0	0	0	0	0	0	0	0	0	0	0	0	0	0	0	0	0	0	0	0	0	0	0	0	0	0	0	0	0	0	0	0	0	0	0	0	0	0	0	0	0	0
Metazoa_SRP-1	0	0	0	0	0	0	0	0	0	0	0	0	0	0	0	0	0	0	0	0	0	0	0	0	0	0	0	0	0	0	0	0	0	0	0	0	0	0	0	0	0	0	0	0	0	0	0	0	0
KPNA6	0.52	1.46	1.38	0.78	0.57	0.71	0.68	0.61	0.67	0.66	0.7	0.74	0.62	0.72	0.62	0.79	0.71	0.63	1.71	0.73	0.43	0.85	0.87	0.9	1.25	0.5	0.21	0.73	1.05	1.66	0.61	1.01	1.01	0.42	0.22	0.5	0.67	0.49	0.73	0.7	0.52	0.46	0.34	0.36	0.33	0.3	0.85	0.52	0.48
AL049795.2	0	0	0.02	0	0	0	0	0	0	0	0	0	0.01	0	0	0	0	0	0	0	0	0	0	0	0	0	0	0	0	0	0	0	0	0	0	0	0	0	0	0.03	0	0.02	0	0	0	0	0	0	0
TXLNA	0.12	0.17	0.03	0.12	0.11	0.09	0.08	0.09	0.14	0.12	0.07	0.12	0.1	0.06	0.06	0.26	0.33	0.09	0.39	0.69	0	0.07	0.13	0	0.14	0.06	0.4	0.13	0.22	0	0.18	0.2	0.13	0.15	0.11	0.11	0.17	0.31	0.39	0.19	0.28	0.27	0.19	0.14	0.22	0.2	0.36	0.28	0.36
CCDC28B	0.67	0.95	1.17	0.73	0.54	0.54	0.63	1.06	0.53	0.62	0.56	0.67	0.78	0.91	0.74	0.86	0.61	0.63	0.32	0.44	1.13	0.25	0.22	0.76	0.45	0.32	0.61	0.68	0.73	0.7	0.42	0.59	0.42	0.2	0.28	0.29	0.26	0.53	0.06	0.08	0.09	0.08	0.07	0.81	0.08	0.1	0.23	0.21	0.21
AL049795.1	0.01	0.01	0	0	0.01	0.01	0.02	0.01	0	0.01	0	0	0.01	0	0.01	0	0.06	0	0	0	0	0	0.05	0	0	0	0	0	0	0	0	0	0	0.01	0	0	0	0.02	0	0	0	0	0	0	0	0	0	0	0.02
IQCC	0.08	0.06	0.05	0.05	0.05	0.05	0.02	0	0.03	0.12	0.1	0.09	0.05	0.12	0.07	0.12	0.08	0.04	0	0	0.35	0.1	0.13	0	0	0	0	0	0	0.16	0.08	0.01	0.05	0.07	0.03	0.1	0.08	0.07	0.05	0.01	0.02	0	0	0	0.02	0	0.06	0.03	0.04
DCDC2B	0	0	0	0.02	0	0.01	0.02	0.01	0	0	0	0.04	0.01	0.04	0.01	0	0	0	0	0	0	0	0	0	0	0.02	0	0	0	0	0.01	0	0	0	0	0.02	0	0	0	0	0	0	0	0	0.03	0	0.01	0	0.01
TMEM234	0.3	0.19	0.29	0.14	0.07	0.1	0.09	0.08	0.1	0.1	0.1	0.18	0.09	0.09	0.09	0.12	0	0.07	0.24	0.12	0	0.25	0.08	0	0.83	0.06	0.18	0.21	0.07	0.05	0.09	0.05	0.1	0.1	0.11	0.14	0.14	0.08	0.15	0.06	0.01	0.02	0.08	0	0.04	0	0.05	0.12	0.14
EIF3I	1.35	0.79	0.88	1.13	0.84	1.63	1.5	1.34	1.22	1.5	1.75	1.99	1.3	1.52	1.5	1.46	0.84	1.34	1.47	1.26	0.41	0.77	0.82	1.25	1.39	0.86	2.18	0.99	1.45	1.06	0.44	0.74	1.3	0.95	1.48	1.04	1.03	0.79	1.56	1.22	1.12	1.24	1.63	1.42	1.91	1.91	1.46	1.44	1.79
MTMR9LP	0.01	0	0	0.06	0.06	0.05	0.03	0.01	0	0.02	0.14	0.26	0.03	0	0.08	0.13	0.22	0.2	0	0.06	0	0.14	0.11	0.31	0.15	0.16	0.64	0.32	0.11	0	0.03	0.03	0	0.07	0.09	0.06	0.01	0.04	0.11	0.02	0	0.03	0.09	0	0	0	0.05	0.38	0.19
FAM167B	0	0	0	0	0	0.01	0	0	0	0	0	0.05	0	0	0.01	0.03	0	0	0	0.13	0	0	0.03	0	0	0	0	0	0	0	0	0	0	0.01	0	0	0	0.01	0.75	0	0.04	0	0	0	0	0	0	0.21	0.1
LCK	0	0	0	0	0	0	0	0	0	0	0	0	0	0	0	0	0	0	0	0	0	0	0	0	0	0	0	0	0	0	0	0	0	0	0	0.01	0	0.01	0	0	0.02	0.12	0	5.22	5.09	0	0	0.01	0.01
Metazoa_SRP-2	0	0	0	0	0	0	0	0	0	0	0	0	0	0	0	0	0	0	0	0	0	0	0	0	0	0	0	0	0	0	0	0	0	0	0	0	0	0	0	0	0	0	0	0	0	0	0	0	0
Y_RNA-13	0	0	0	0	0	0	0	0	0	0	0	0	0	0	0	0	0	0	0	0	0	0	0	0	0	0	0	0	0	0	0	0	0	0	0	0	0	0	0	0	0	0	0	0	0	0	0	0	0
HDAC1	0.3	0.26	0.18	0.36	0.26	0.3	0.27	0.31	0.22	0.44	0.22	0.18	0.19	0.56	0.32	0.18	0.21	0.15	0.3	0.11	0	0.1	0.06	0	0.51	0.06	0	0.17	0.21	0.3	0.09	0.06	0.04	0.43	0.48	0.47	0.36	0.15	0.47	0.18	0.26	0.43	0.39	2.24	0.89	0.32	0.84	0.37	0.65
MARCKSL1	0.08	0.06	0.04	0.56	0.26	0.07	0.13	0.07	0.08	0.13	0.52	0.3	1.2	0.23	0.98	6.43	8	4.15	10.13	4.55	6.61	5.81	6.11	8.69	7.2	5.07	6.28	13.12	4.92	4.22	4.64	1.17	1.44	4.46	8.15	5.62	3.49	0.45	4.07	0.16	0.34	0.74	1.31	1.01	1.1	0.7	0.37	0.67	0.78
AL109945.1	0	0	0	0	0	0	0	0	0	0	0	0	0	0	0	0	0	0	0	0	0	0	0	0	0	0	0	0	0	0	0	0	0	0	0	0	0	0	0	0	0	0	0	0	0	0	0	0	0
TSSK3	0	0	0	0	0.01	0	0.01	0.01	0	0	0.03	0	0.02	0	0	0	0.06	0	0	0	0	0	0	0	0	0	0	0	0	0.15	0	0	0	0.01	0	0.02	0.02	0	0.01	0	0	0	0	0	0	0	0	0.01	0
FAM229A	0.02	0.04	0	0.04	0.01	0.03	0.02	0.05	0.03	0.02	0.09	0.04	0.06	0	0.04	0.17	0.15	0.11	0	0	0	0.06	0	0.14	0.05	0.1	0	0.13	0	0	0.1	0.16	0.51	0.11	0.27	0.18	0.08	0.19	0.04	0.06	0.01	0	0	0	0	0	0.03	0.03	0.05
BSDC1	0.59	0.59	0.55	1.13	0.84	0.54	0.59	0.74	0.65	0.55	0.56	0.65	0.8	0.64	0.83	0.97	1	1.03	1.66	0.82	1.53	1.51	0.88	1.86	0.84	0.85	1.53	0.96	0.72	0.49	1.2	0.77	0.9	0.71	0.43	0.51	0.74	0.25	0.64	0.41	0.38	0.33	0.19	0.18	0.56	0.49	0.37	0.56	0.42
GAPDHP20	0	0	0	0	0	0	0	0	0	0	0.03	0	0	0	0	0	0	0	0	0	0	0	0	0	0	0	0	0	0	0	0	0	0	0	0	0	0	0	0	0	0	0	0	0	0	0	0	0	0
AL356986.1	0	0	0	0	0	0	0	0	0	0	0	0	0	0	0	0	0	0	0	0	0	0	0	0	0	0	0	0	0	0	0	0	0	0	0	0	0	0	0	0	0	0	0	0	0	0	0	0	0
LRRC37A12P	0	0	0	0	0	0	0	0	0	0	0	0	0	0	0	0	0	0	0	0	0	0	0	0	0	0	0	0	0	0	0	0	0	0	0	0	0	0	0	0	0	0	0	0	0	0	0	0	0
RN7SL122P	0	0	0	0	0	0	0	0	0	0	0	0	0	0	0	0	0	0	0	0	0	0	0	0	0	0	0	0	0	0	0	0	0	0	0	0	0	0	0	0	0	0	0	0	0	0	0	0	0
AL033529.1	0	0	0	0	0	0	0	0	0	0	0	0	0	0	0	0	0	0	0	0	0	0	0	0	0	0	0	0	0	0	0	0	0	0	0	0	0	0	0	0	0	0	0	0	0	0	0	0	0
ZBTB8B	0.01	0.03	0	0	0.02	0.03	0.04	0.02	0.03	0.03	0.06	0	0.02	0.06	0.02	0.07	0	0.09	0	0	0	0.06	0	0.1	0	0.02	0.34	0	0	0	0	0.01	0.02	0.05	0.04	0.08	0.05	0.01	0	0	0	0.03	0	0.09	0	0	0	0	0
ZBTB8A	0.13	0.22	0.05	0.02	0.11	0.2	0.26	0.18	0.15	0.16	0.4	0.05	0.05	0.35	0.06	0.31	0.13	0.16	0.06	0.06	0	0.19	0.02	0.08	0	0.05	0	0.07	0	0.34	0.01	0.1	0.02	0.14	0.05	0.13	0.26	0.04	0.05	0.08	0.03	0.01	0.05	0.16	0	0.13	0.16	0.17	0.19
ZBTB8OS	1.4	2.37	1.43	0.65	0.65	1.37	1.4	1.23	1.2	1.07	1.46	1.44	0.92	0.9	1.09	0.83	1.08	0.59	1.11	0.62	0.32	0.48	0.58	0.29	0.42	0.42	0.37	0.53	0.88	0.52	0.65	0.62	0.45	0.41	0.56	0.41	0.51	0.57	0.52	0.5	0.36	0.33	0.25	0.9	0.62	0.62	0.79	0.42	0.49
Y_RNA-14	0	0	0	0	0	0	0	0	0	0	0	0	0	0	0	0	0	0	0	0	0	0	0	0	0	0	0	0	0	0	0	0	0	0	0	0	0	0	0	0	0	0	0	0	0	0	0	0	0
RBBP4	1.37	2.13	1.49	1.57	1.47	1.89	1.85	2.02	1.85	2.04	2.63	1.51	1.88	1.9	1.84	1.74	1.66	1.94	1.93	1.09	1.64	1.87	1.38	1.71	2.01	0.96	2.43	1.38	1.54	1.73	1.59	1.01	1.39	1.34	1.59	1.58	1.16	0.93	1.24	0.6	0.79	1.15	1.71	2	1.22	0.99	0.75	1.58	1.53
SYNC	0.61	0.65	0.72	1.02	1.44	0.76	0.83	0.77	0.79	0.81	0.92	0.86	1.04	1.07	0.8	1.02	1.2	1.01	1.15	1.04	0.85	0.93	0.57	1.6	1.04	1.1	1.52	0.73	0.99	1.79	0.68	0.22	0.42	0.67	0.64	0.64	0.51	0.15	0.43	0.02	0.23	0.21	0.23	0.53	0.21	0.24	0.22	0.69	0.68
AC114489.1	0	0	0	0	0	0	0	0	0	0	0	0	0	0	0	0	0	0	0	0	0	0	0	0	0	0	0	0.14	0	0	0	0	0	0	0	0	0	0	0	0	0	0	0	0	0	0	0	0	0
KIAA1522	0	0	0	0	0.01	0	0	0	0	0	0	0	0	0	0.01	0.06	0.06	0.02	0	0	0	0.13	0.05	0.31	0.05	0	0	0.19	0	0	0.02	0	0.06	0.05	0.02	0.07	0.05	0.95	0.09	0.01	0	0.03	0	0.09	0.03	0.17	0	0.04	0.03
YARS	0.41	0.51	0.56	0.55	0.52	0.51	0.37	0.55	0.5	1.28	0.53	0.69	0.36	0.63	0.51	0.6	0.61	0.7	0.8	0.78	0.43	0.65	0.49	1.46	0.56	0.77	0.12	0.23	0.37	0.55	0.91	0.86	1.16	0.17	0.18	0.14	0.35	0.25	0.23	0.07	0.32	0.23	0.3	0.65	0.37	0.11	0.32	0.17	0.18
S100PBP	0.15	0.32	0.37	0.19	0.2	0.21	0.21	0.29	0.18	0.21	0.08	0.16	0.18	0.2	0.19	0.14	0.43	0.23	0.19	0.18	0.39	0.17	0.41	0.64	0.31	0.18	0.58	0.4	0.23	0.8	0.22	0.08	0.23	0.25	0.14	0.21	0.32	0.1	0.19	0.09	0.24	0.14	0.1	0.63	0.34	0.3	0.07	0.3	0.36
FNDC5	0.01	0.04	0.08	0.04	0.02	0.1	0.44	0.89	0.31	0.36	0.49	0.71	0.58	0.6	0.44	0.73	1.2	0.54	0.82	0	0	0.17	0.39	0.6	0.16	0.12	0.62	0.13	0.27	0.19	0.77	0.16	0.37	0.17	0.14	0.12	0.53	0.33	0.01	0	0	0	0	0	0	0	0.22	0.08	0.06
HPCA	0.04	0.05	0.05	0.03	0.05	0.19	22.66	15.73	10.1	1.31	6.67	3.72	8.04	17.52	8.7	4.29	4.35	4.8	1.9	1.23	0.17	0.29	1.05	5.26	0.4	0.49	0.19	0.93	0.71	1.53	3.6	0.08	0.45	0.06	0.07	0.08	0.11	0.01	0.01	0.03	0	0	0	0	0	0	0.05	0.03	0.02
TMEM54	0.1	0.24	0.16	0.02	0.02	0.1	0.03	0.02	0.05	0.24	0.14	0.38	0.18	0.07	0.11	0.03	0	0.08	0	0.06	0	0	0.11	0	0	0.15	0	0.13	0	0	0.05	0.08	0.03	0.14	0.24	0.25	0.46	0.17	0.29	0	0	0.02	0	0.08	0.03	0	0.33	0.31	0.26
RNF19B	0.08	0.34	0.44	0.06	0.03	0.05	0.03	0.07	0.06	0.11	0.13	0.11	0.09	0.19	0.09	0.12	0.06	0.11	0	0.04	0	0.01	0.05	0	0	0.07	0	0	0.11	0	0.05	0.14	0.14	0.02	0.02	0.03	0	0.13	0.16	0.14	0.29	0.11	0.45	0.05	0.05	0	0	0.07	0.06
AL031602.1	0	0	0	0	0	0	0	0	0	0	0	0	0	0	0	0	0	0	0	0	0	0	0	0	0	0	0	0	0	0	0	0	0	0	0	0	0	0	0	0	0	0	0	0	0	0	0	0	0
AL355864.1	0	0	0	0	0	0	0	0	0	0	0	0	0	0	0	0	0	0	0	0	0	0.05	0	0	0	0	0	0	0	0	0	0	0	0	0	0	0	0	0	0	0	0.04	0	0	0	0	0	0	0
AL355864.2	0	0	0	0.01	0	0	0	0	0	0	0	0	0	0	0	0	0	0	0	0	0	0	0	0	0	0	0	0	0	0	0	0	0	0	0	0	0	0	0	0	0	0	0.09	0	0	0	0	0	0
AL020995.1	0	0	0	0	0	0	0.01	0	0	0	0	0	0	0	0	0	0	0	0	0	0	0	0	0	0	0	0	0	0	0	0	0	0	0	0	0	0	0	0	0	0	0	0	0	0	0	0	0	0
AK2	0.81	1.83	2.42	0.42	0.43	0.48	0.35	0.33	0.34	0.34	0.4	0.37	0.4	0.52	0.27	0.26	0.46	0.53	0.22	0.07	0.6	0.47	0.35	0	0.35	0.43	0.3	0.34	0.23	0.28	0.5	0.67	0.29	0.3	0.42	0.5	0.57	0.5	1.26	0.62	0.58	0.88	0.8	0.15	0.47	0.55	0.79	1	0.8
Metazoa_SRP-3	0	0.01	0	0	0	0	0	0	0.01	0	0	0	0.01	0	0	0	0	0	0	0	0	0	0.02	0	0	0	0	0	0	0	0	0	0	0	0	0	0	0	0	0	0	0	0	0	0	0	0	0	0
AZIN2	0.18	0.17	0.32	0.25	0.39	0.09	0.13	0.14	0.08	0.18	0.15	0.23	0.15	0.15	0.21	0.31	0.2	0.13	0.09	0.28	0	0.37	0.11	0.26	0.31	0.04	0	0.14	0.13	0.29	0.04	0.03	0.17	0.13	0.19	0.17	0.12	0.09	0.07	0.19	0.05	0.02	0.09	0	0.07	0	0.01	0.18	0.2
AL662907.1	0	0	0	0	0	0	0	0	0	0.01	0	0	0	0	0	0	0	0	0	0	0	0.04	0	0	0	0	0	0	0	0	0	0	0	0	0	0	0	0	0.02	0	0.01	0	0	0	0	0	0	0	0.01
TRIM62	0.01	0.01	0	0.07	0.09	0.02	0.03	0.03	0.03	0.01	0.06	0.04	0.05	0	0.05	0.14	0.13	0.22	0.06	0	0	0.15	0.07	0.12	0	0.13	0	0	0.09	0.05	0.02	0.01	0.03	0.02	0.01	0	0	0.01	0.03	0.01	0.05	0.02	0	0.08	0.05	0	0.07	0.01	0.05
AL662907.2	0	0	0	0	0.02	0	0	0	0.01	0	0	0.04	0	0	0.01	0	0	0	0	0	0	0	0	0	0	0	0	0	0	0	0	0	0	0	0	0	0.01	0	0	0.03	0	0	0	0	0	0	0.05	0	0
AL662907.3	0.01	0.01	0	0	0.01	0.01	0	0.03	0.02	0.02	0	0	0.03	0	0.01	0	0	0.01	0	0	0	0	0	0	0.07	0	0	0	0	0	0	0.01	0	0.01	0	0.01	0	0	0.01	0	0	0	0	0	0	0	0	0.02	0.01
ZNF362	0.07	0.07	0.08	0.2	0.15	0.16	0.15	0.15	0.18	0.12	0.27	0.18	0.17	0.41	0.14	0.26	0.16	0.26	0.15	0.26	0.33	0.09	0.28	0.39	1.11	0.1	0	0.17	0.6	0.16	0.16	0.29	0.39	0.1	0.09	0.11	0.12	0.22	0.44	0.07	0.15	0.16	0.14	0.14	0.22	0	0.48	0.22	0.28
AL513327.3	0	0	0	0	0	0	0	0	0	0	0	0	0	0	0	0	0	0	0	0	0	0	0	0	0	0	0	0	0	0	0	0	0	0	0	0	0	0	0.01	0	0	0	0	0	0	0	0	0	0
A3GALT2	0	0	0	0	0	0	0	0	0	0	0	0	0	0	0	0	0	0	0	0	0	0	0	0	0	0	0	0	0	0	0	0	0	0	0	0	0	0	0	0	0	0	0	0	0	0	0	0	0
AL513327.1	0	0.01	0	0	0	0	0	0	0	0	0	0	0	0	0	0	0	0	0	0	0	0	0	0	0	0	0	0	0	0	0	0	0	0	0	0	0	0	0	0	0	0	0	0	0.03	0	0	0	0.01
PHC2	0.5	0.79	0.72	0.72	0.67	0.47	0.53	0.47	0.51	0.49	0.26	0.38	0.47	1.49	0.56	0.67	0.53	0.95	1.01	0.5	0.56	0.58	0.29	0.65	0.52	0.5	0.63	0.3	0.24	0.35	0.45	0.28	0.65	0.26	0.22	0.3	0.15	0.77	0.52	0.34	0.43	0.58	0.44	0	0.14	0	0.64	0.31	0.56
MIR3605	0	0	0	0	0	0	0	0	0	0	0	0	0	0	0	0	0	0	0	0	0	0	0	0	0	0	0	0	0	0	0	0	0	0	0	0	0	0	0	0	0	0	0	0	0	0	0	0	0
RN7SKP16	0.02	0.04	0.08	0.01	0	0.01	0.01	0.03	0.02	0	0	0.03	0.01	0	0.02	0	0	0.01	0	0.04	0	0.05	0.05	0	0	0	0	0	0	0	0.05	0	0	0.02	0	0	0	0	0.02	0.01	0	0	0	0	0.03	0	0	0.01	0.02
AL513327.2	0	0	0.03	0	0	0	0	0	0	0	0	0	0.01	0	0	0	0	0	0	0	0	0	0	0	0	0	0	0	0	0	0	0.02	0	0	0	0	0	0	0	0	0	0	0	0	0	0	0	0	0
TLR12P	0	0	0	0	0	0	0	0	0	0	0	0	0	0	0	0	0	0	0	0	0	0	0	0	0	0	0	0	0	0	0	0	0	0	0	0	0	0	0	0	0	0	0	0	0	0	0	0	0
ZSCAN20	0.02	0.01	0	0	0.03	0.01	0.03	0	0.01	0	0	0	0.02	0.04	0.01	0	0.08	0	0	0	0	0	0	0	0	0	0	0	0	0	0	0.03	0.01	0.01	0	0.01	0	0.06	0.01	0.03	0.01	0	0	0	0	0	0.02	0.01	0.02
AC115285.1	0	0	0	0	0	0	0	0	0	0	0	0	0.01	0	0	0	0	0	0	0	0	0	0	0	0	0	0	0	0	0	0	0	0	0	0	0	0	0	0	0	0	0	0	0	0	0	0	0	0
CSMD2	0	0.01	0	0.05	0.06	0.03	0	0.03	0.06	0.15	0.03	0	0.15	0.09	0.03	0.15	0.1	0.14	0.06	0.04	0	0.02	0.02	0.12	0	0.06	0	0	0	0	0.06	0.05	0.07	0	0	0.01	0.06	0	0.01	0	0.01	0	0	0	0.02	0	0	0	0.07
HSPD1P14	0	0	0	0	0	0	0	0	0	0	0	0	0	0	0	0	0	0	0	0	0	0	0	0	0	0	0	0	0	0	0	0	0	0	0	0	0	0	0	0	0	0	0	0	0	0	0	0	0
HMGB4	0	0	0	0	0	0	0	0	0	0	0	0	0	0	0	0	0	0	0	0	0	0	0	0	0	0	0	0	0	0	0	0	0	0	0	0	0	0	0	0	0	0	0	0	0	0	0	0	0
CSMD2-AS1	0	0	0	0	0	0	0	0	0	0	0	0	0	0	0	0	0	0	0	0	0	0	0	0	0	0	0	0	0	0	0	0	0	0	0	0	0	0	0	0	0	0	0	0	0	0	0	0	0
RNA5SP42	0	0	0	0	0	0	0	0	0	0	0	0	0	0	0	0	0	0	0	0	0	0	0	0	0	0	0	0	0	0	0	0	0	0	0	0	0	0	0	0	0	0	0	0	0	0	0	0	0
C1orf94	0	0	0	0	0	0	0	0.01	0.01	0	0	0	0.01	0	0.01	0	0	0.01	0	0	0	0	0	0	0	0	0	0	0	0	0	0	0	0	0	0	0.03	0	0	0	0	0	0	0	0	0	0	0	0
AC115286.1	0	0	0	0	0	0	0	0	0	0	0	0	0	0	0	0	0	0	0	0	0	0	0	0	0	0	0	0	0	0	0	0	0	0	0	0	0	0	0	0	0	0	0	0	0	0	0	0	0
MIR552	0	0	0	0	0	0	0	0	0	0	0	0	0	0	0	0	0	0	0	0	0	0	0	0	0	0	0	0	0	0	0	0	0	0	0	0	0	0	0	0	0	0	0	0	0	0	0	0	0
SMIM12	0.37	0.36	0.36	0.64	0.56	0.42	0.43	0.2	0.27	0.3	0.28	0.28	0.25	0.6	0.41	0.7	0.61	1.16	1.07	1.85	0.98	0.91	0.88	0.41	0.56	0.66	0.69	1.09	0.65	0.29	1.03	1.55	1.47	0.35	0.43	0.37	0.31	0.16	0.47	0.29	0.47	0.26	0.67	1.07	0.61	0.74	0.69	0.33	0.34
GJB5	0	0	0	0	0	0	0	0	0	0	0	0	0	0	0	0	0	0	0.31	0	0	0	0	0	0	0	0	0	0	0	0	0	0	0	0	0	0	0	0	0	0	0	0	0	0	0	0	0	0
GJB4	0	0	0	0	0	0	0	0	0	0	0	0	0	0	0	0	0	0	0	0	0	0	0	0	0	0	0	0	0	0	0	0	0	0	0	0	0	0	0	0	0	0	0	0	0	0	0	0	0
AL121988.1	0	0	0	0	0	0	0	0	0	0	0	0	0	0	0	0	0	0	0	0	0	0	0	0	0	0	0	0	0	0	0	0	0	0	0	0	0	0	0	0	0	0	0	0	0	0	0	0	0
GJB3	0	0	0	0	0	0	0	0	0	0	0	0	0	0	0	0	0	0	0.09	0	0	0	0	0	0	0	0	0	0	0	0	0	0	0	0	0	0	0.02	0	0	0	0	0	0	0	0	0	0	0
GJA4	0	0	0	0	0	0	0	0	0	0	0	0	0	0	0	0	0	0	0	0	0	0	0	0	0	0	0	0	0	0	0	0	0	0	0	0	0	0	0	0	0	0.01	0.08	0	0	0	5.38	0.01	0
AL122010.1	0	0	0	0	0	0	0	0	0	0	0	0	0	0	0	0	0	0	0	0	0	0	0	0	0	0	0	0	0	0	0	0	0	0	0	0	0	0	0	0	0	0	0	0	0	0	0	0	0
DLGAP3	0.04	0.05	0	0.14	0.18	0.11	0.04	0.01	0.03	0.05	0.03	0.1	0.06	0.11	0.09	0.14	0.26	0.01	0.2	0.25	0.13	0.1	0	0	0.07	0.02	0	0.08	0	0.09	0.21	0.12	0.67	0.02	0.05	0.02	0.01	0.02	0.01	0.08	0.07	0.18	0	0	0.02	0	0.01	0.02	0.01
AC114490.1	0.01	0.05	0.04	0.02	0	0.05	0.01	0	0.01	0.03	0	0	0.05	0	0.06	0.06	0	0.02	0	0	0	0	0	0	0	0	0	0	0	0	0.02	0	0	0.03	0.03	0.02	0.04	0.13	0.02	0	0.06	0	0	0.08	0.06	0	0.03	0.02	0.09
AC114490.2	0	0.01	0	0	0.01	0	0.01	0	0.01	0.03	0	0	0	0	0.01	0	0	0.03	0	0	0	0	0	0	0	0	0	0	0	0	0	0	0	0.01	0.01	0	0.01	0.11	0	0.05	0.04	0	0	0.1	0.02	0	0	0.05	0.06
TMEM35B	0	0	0	0	0	0	0	0	0	0	0	0	0	0	0	0	0	0	0	0	0	0	0	0	0	0	0	0	0	0	0	0	0	0	0	0	0	0.02	0	0	0.05	0	0	0	0.04	0	0	0.03	0.04
ZMYM6	0.24	0.23	0.12	0.19	0.14	0.13	0.17	0.13	0.15	0.12	0.12	0.23	0.15	0.43	0.21	0.14	0	0.16	0	0.03	0.39	0.22	0.04	0.15	0.07	0.19	0.07	0.2	0.18	0.4	0.11	0.17	0.19	0.15	0.16	0.18	0.18	0.08	0.23	0.24	0.07	0.11	0.05	0.1	0.06	0.26	0.04	0.12	0.12
ZMYM1	0.07	0.08	0.03	0.05	0.11	0.07	0.09	0.08	0.13	0.07	0.1	0.15	0.08	0.11	0.08	0.09	0.15	0.09	0.07	0.31	0	0.22	0.04	0.15	0.16	0.06	0	0.13	0.23	0	0.04	0.02	0.18	0.09	0.08	0.07	0.17	0.05	0.11	0.08	0.05	0.06	0	0	0.12	0	0.07	0.14	0.11
EFCAB14P1	0	0	0	0	0	0	0	0	0	0	0	0	0	0	0	0	0	0	0	0	0	0	0	0	0	0	0	0	0	0	0	0	0	0	0	0	0	0	0	0	0	0	0	0	0	0	0	0	0
AL590434.1	0	0	0	0	0	0	0	0	0.01	0	0	0.04	0	0	0	0	0	0	0	0	0	0	0	0	0.09	0	0	0	0	0	0	0	0	0	0	0	0	0	0	0	0	0	0	0	0	0	0.02	0.02	0.03
SFPQ	1.92	1.57	0.96	2.62	2.02	2.49	2.53	2.21	2.12	2.18	1.98	2.4	2.14	2.79	1.94	3.25	2.39	2.82	3.33	1.9	4.07	1.16	1.83	1.14	1.98	1.71	2.88	2.73	2.97	2.16	2.35	1.3	0.89	1.98	0.68	1.66	1.61	1.75	3.15	3.22	3.36	3.09	2.61	3.64	4.29	4.14	2.69	2.16	2.76
Y_RNA-15	0	0	0	0	0	0	0	0	0	0	0	0	0	0	0	0	0	0	0	0	0	0	0	0	0	0	0	0	0	0	0	0	0	0	0	0	0	0	0	0	0	0	0	0	0	0	0	0	0
ZMYM4	0.32	0.49	0.74	0.39	0.4	0.42	0.49	0.42	0.53	0.56	0.5	0.43	0.52	0.63	0.39	0.47	0.37	0.26	0.36	0.24	0.13	0.85	0.5	0.59	0.43	0.39	1	0.53	0.43	0.84	0.56	0.41	0.46	0.33	0.22	0.48	0.32	0.39	0.33	0.36	0.27	0.33	0.53	0.34	0.17	0.11	0.32	0.22	0.31
RN7SL503P	0	0	0	0	0	0	0	0	0	0	0	0	0	0	0	0	0	0	0	0	0	0	0	0	0	0	0	0	0	0	0	0	0	0	0	0	0	0	0	0	0	0	0	0	0	0	0	0	0
SNORA62	0	0	0	0	0	0	0	0	0	0	0	0	0	0	0	0	0	0	0	0	0	0	0	0	0	0	0	0	0	0	0	0	0	0	0	0	0	0.01	0.01	0	0	0	0	0	0	0	0	0	0
ZMYM4-AS1	0	0	0	0	0	0	0	0	0	0	0	0	0	0	0	0	0	0	0	0	0	0	0	0	0	0.05	0	0	0	0	0	0	0	0	0	0	0	0.01	0	0	0	0	0	0	0	0	0	0	0
Metazoa_SRP-4	0	0	0	0	0	0	0	0	0	0	0	0	0	0	0	0	0	0	0	0	0	0	0	0	0	0	0	0	0	0	0	0	0	0	0	0	0	0	0	0	0	0	0	0	0	0	0	0	0
KIAA0319L	0.38	0.82	0.89	0.61	0.74	0.62	0.46	0.62	0.71	0.53	0.74	0.79	0.74	0.97	0.89	0.46	0.73	0.61	0.83	0.56	0.97	1.26	0.59	1.24	0.49	1.24	2.06	0.76	0.31	1.31	0.53	0.55	0.94	0.39	0.26	0.53	0.24	0.36	0.28	0.17	0.41	0.27	0.15	0.29	0.4	0.28	0.19	0.32	0.42
AC004865.1	0	0	0	0	0.01	0	0.01	0.01	0	0	0	0.05	0.01	0	0.02	0	0	0	0	0	0	0	0	0	0	0	0	0	0	0	0	0	0	0	0	0	0	0	0	0	0	0	0	0	0	0	0	0	0
NCDN	0.07	0.11	0.29	0.16	0.33	0.24	0.2	0.19	0.23	0.25	0.61	0.17	0.87	0.64	0.54	0.16	0.31	0.69	0.28	1.24	0.13	0.57	1.41	0.72	1.2	1.42	1.58	0.85	0.25	0.52	0.56	1.2	1.94	0.07	0.09	0.12	0.09	0.11	0.01	0.01	0.01	0.04	0.26	0	0.05	0	0.07	0.18	0.17
AC004865.2	0	0	0	0	0.01	0.01	0.04	0	0.01	0	0	0	0.01	0	0.01	0.03	0	0	0	0	0	0	0	0	0	0	0	0	0	0	0	0	0	0	0	0.01	0	0	0	0.01	0.05	0.07	0.05	0.35	0.24	0.21	0	0	0.01
TFAP2E	0.02	0.01	0	0.01	0.01	0.04	0.09	0.08	0.09	0.06	0.14	0.03	0.17	0.23	0.08	0.1	0.5	0.03	0.53	0	0	0.04	0.06	0	0.4	0	0.24	0.14	0	0	0.05	0.04	0	0.01	0	0.02	0	0.01	0	0	0	0.02	0	0.08	0.03	0	0	0.01	0
PSMB2	1.44	1.15	1	1.4	1.78	1.49	1.15	1.08	1.26	1.15	1.53	1.25	1.02	0.95	1.28	1.06	1.53	1.38	0.98	1.09	0.84	0.98	1.42	1.59	0.8	1.4	0.91	1.83	0.77	0.89	0.58	1.45	2.05	0.77	1.07	0.99	1.02	0.91	1.21	0.83	1.12	1.28	1.31	1.04	1.06	1.22	1.82	1.35	1.4
C1orf216	0.53	0.17	0.06	0.8	0.66	0.3	0.12	0.09	0.18	0.08	0.68	0.42	0.19	0.17	0.28	0.19	1.76	0.52	1.34	1.38	0	0.75	0.8	0.74	1.25	1.02	2.77	1.45	0.34	0.73	0.34	1.45	1.08	0.2	0.29	0.33	0.12	0.03	0.33	0.02	0.05	0.02	0	0.23	0.24	0	0.15	0.26	0.19
CLSPN	1.51	0.21	0	0.06	0.07	0.09	0.09	0.09	0.06	0.14	0.1	0.06	0.29	0.27	0.28	0.07	0.14	0.08	0.22	0.27	0	0	0.05	0	0.18	0.16	0	0	0	0	0.02	0.01	0	0.06	0.1	0.2	0.02	0	0.07	0.06	0.07	0.06	0	0.08	0.09	0	0.07	0.02	0.03
AL354864.1	0	0	0	0	0	0	0	0	0	0	0	0	0	0	0.01	0	0	0	0	0	0	0	0	0	0	0	0	0	0	0	0	0	0	0	0.01	0	0	0	0	0	0	0	0	0	0	0	0	0	0
AGO4	0.16	0.17	0.25	0.18	0.16	0.22	0.19	0.15	0.22	0.26	0.12	0.24	0.28	0.26	0.37	0.09	0.06	0.14	0.16	0.06	0.23	0.31	0.06	0	0.33	0	0	0.19	0.29	0.15	0.09	0.13	0.03	0.07	0.04	0.1	0.04	0.03	0.16	0.27	0.41	0.33	0.1	0.36	0.03	0	0.01	0.04	0.08
AGO1	0.15	0.2	0.17	0.26	0.18	0.22	0.25	0.28	0.25	0.23	0.37	0.19	0.24	0.29	0.19	0.35	0.31	0.24	0.6	0.6	0.93	0.19	0.04	0.34	0.18	0.25	0.24	0.45	0.22	0.53	0.35	0.1	0.06	0.16	0.12	0.24	0.05	0.32	0.33	0.15	0.19	0.2	0.3	0.23	0.11	0.25	0.2	0.2	0.12
AL139286.1	0	0	0	0	0	0	0	0	0	0	0	0	0	0	0	0	0	0	0	0	0	0	0	0	0	0	0	0	0	0	0	0	0	0	0	0	0	0	0	0	0	0	0	0	0	0	0	0	0
AL139286.2	0.01	0	0	0.01	0	0.01	0	0	0.02	0	0.03	0	0.01	0.04	0	0	0	0	0	0	0	0	0.05	0	0	0	0	0	0	0	0	0	0.09	0	0.01	0.01	0.01	0	0	0	0.02	0.02	0	0	0	0	0	0	0
AGO3	0.3	0.48	0.48	0.4	0.46	0.35	0.34	0.49	0.42	0.37	0.42	0.36	0.41	0.37	0.34	0.54	0.44	0.67	0.36	0.17	0.44	0.42	0.5	0.7	0.55	0.22	0.21	0.14	0.15	0.38	0.34	0.63	0.76	0.51	0.17	0.49	0.35	0.25	0.56	0.45	0.51	0.38	0.21	0.77	0.43	0.71	0.39	0.34	0.4
AL138787.2	0	0	0	0	0	0	0	0	0	0	0	0	0	0	0	0	0	0	0	0	0	0	0	0	0	0	0	0	0	0	0	0	0	0	0	0	0	0	0	0	0	0	0	0	0	0	0	0	0
AL138787.1	0	0	0	0	0	0	0	0	0	0	0	0	0	0	0	0	0	0	0	0	0	0	0	0	0	0	0	0	0	0	0	0	0	0.01	0	0.01	0.02	0	0.01	0	0	0	0	0	0	0	0	0.03	0.03
TEKT2	0	0.01	0	0	0	0	0	0	0	0.01	0	0	0	0	0	0	0	0.01	0	0.03	0	0	0	0	0	0	0	0	0	0	0	0	0	0.01	0.02	0.02	0.01	0.01	0	0	0	0.02	0	0	0	0	0	0	0
ADPRHL2	0.25	0.17	0.12	0.38	0.37	0.32	0.3	0.24	0.35	0.51	0.43	0.46	0.26	0.42	0.39	0.34	0.24	0.46	0.24	0.46	0	0.2	0.38	0.27	0.4	0.23	0.76	0.25	0.64	0.25	0.2	0.1	0.31	0.3	0.23	0.28	0.43	0.19	0.17	0.42	0.21	0.3	0.06	0.08	0.17	0.21	0.52	0.38	0.32
COL8A2	0	0	0	0	0	0	0	0	0	0	0	0	0.01	0	0	0	0	0	0	0	0	0.03	0	0	0	0.04	0	0	0	0	0	0.05	0.03	0.01	0.01	0	0.05	2.33	0.08	0.12	0.16	0.09	0	0	0.1	0	0.08	1.49	1.39
TRAPPC3	0.67	0.85	0.89	1.37	1.23	1.08	1	0.97	0.98	1.2	1.2	1.47	0.94	1.02	1.05	1.02	0.31	1.41	1.06	1.62	0.83	1.6	1.14	1.78	1.07	0.96	1.43	0.96	0.68	0.98	1.23	1.29	0.47	0.65	0.97	0.86	1.24	0.93	1.39	0.66	0.95	1.02	1.08	0.7	0.72	1.6	0.94	0.76	0.89
MAP7D1	0.44	0.07	0	1.14	0.93	0.56	0.31	0.41	0.46	0.69	0.56	0.59	0.49	0.8	0.52	0.95	1.32	1.4	1.14	1.56	0.77	1.7	1.56	1.57	2.19	0.94	1.15	1.15	1.85	2.34	1.06	1.61	2.42	0.36	0.19	0.31	0.38	0.44	0.77	0.43	0.77	1.03	0.41	0.96	1.3	0.11	1.07	0.66	0.46
RN7SL131P	0	0	0	0	0	0	0	0	0	0	0	0	0	0	0	0	0	0	0	0	0	0	0	0	0	0	0	0	0	0	0	0	0	0	0	0	0	0	0	0	0	0	0	0	0	0	0	0	0
THRAP3	2.07	1.43	1.08	2.22	1.98	2.04	1.94	1.74	2.06	2.08	2.06	1.77	1.75	2.84	1.65	1.82	2.06	2.31	1.26	1.42	2.29	2.93	1.73	2.13	2.08	2.59	1.07	1.76	2.01	1.76	2.28	1.26	1.31	1.63	1.42	1.87	1.39	0.64	2.5	1.31	0.92	1.24	0.83	1.54	1.71	1.02	1.36	1.57	1.52
UBE2V2P4	0	0	0	0.01	0	0	0	0	0	0	0	0	0	0	0	0	0	0	0	0	0	0	0	0	0	0	0	0	0	0	0	0	0	0	0	0	0	0	0	0	0	0	0	0	0	0	0	0.01	0
SH3D21	0.01	0.02	0.09	0.01	0.03	0.03	0.03	0.05	0	0.04	0	0	0.03	0	0.04	0.03	0.14	0.07	0.13	0.18	0.17	0.11	0.03	0	0	0.05	0.47	0	0	0	0.06	0.1	0.08	0.01	0.01	0	0	0	0.27	0.07	0.04	0	0	0	0	0	0.04	0.01	0.02
EVA1B	0	0	0	0	0	0	0	0.01	0	0	0	0	0	0	0	0	0	0	0	0	0	0	0	0	0	0	0	0	0	0	0	0	0	0.11	0.14	0.19	0.16	0.08	0.66	0.01	0.21	0.28	0.59	0.09	0.12	0	1.68	0.48	0.39
AL591845.1	0.01	0.01	0.03	0.03	0.05	0.03	0.01	0.02	0.01	0.03	0	0	0.02	0.05	0.05	0.06	0.05	0.2	0.25	0.19	0.13	0.61	0.21	0.08	0.08	0.32	0.12	0	0.07	0	0.05	0.2	0.11	0.01	0.01	0.01	0.01	0	0.22	0	0	0	0	0	0.02	0	0.02	0.01	0.03
STK40	0.11	0.15	0.1	0.08	0.14	0.12	0.11	0.06	0.08	0.03	0.07	0.09	0.12	0.03	0.12	0.05	0	0.06	0.09	0.1	0	0.09	0.37	0.12	0.15	0.3	0	0.32	0.1	0.05	0.18	0.23	0.14	0.08	0.06	0.06	0.07	0.11	0.15	0.27	0.24	0.24	0.52	0.16	0.27	0	0.13	0.15	0.15
LSM10	0.27	0.32	0.05	0.57	0.49	0.39	0.38	0.36	0.35	0.58	0.19	0.39	0.4	0.34	0.32	0.72	0.38	0.73	0.77	0.55	0	0.78	0.66	0.63	0.76	0.45	0.07	0.96	0.13	0.18	0.56	0.72	0.61	0.39	0.81	0.47	0.43	0.43	0.6	0.67	0.66	0.99	0.94	1.35	0.77	0.6	0.8	0.67	0.7
RNU4-27P	0	0	0	0	0	0	0	0	0	0	0	0	0	0	0	0	0	0	0	0	0	0	0	0	0	0	0	0	0	0	0	0	0	0	0	0	0	0	0	0	0	0	0	0	0	0	0	0	0
OSCP1	0.47	0.49	0.37	0.3	0.26	0.27	0.2	0.15	0.13	0.1	0.22	0.12	0.2	0.21	0.19	0.18	0.13	0.17	0.33	0.12	0	0.41	0.24	0	0.18	0.25	0.36	0.45	0	0.16	0.13	0.15	0.13	0.11	0.12	0.25	0.14	0.08	0.21	0.05	0	0.01	0	0	0	0	0.02	0.23	0.2
SNORA63C	0	0	0	0	0	0	0	0	0	0	0	0	0	0	0	0	0	0	0	0	0	0	0	0	0	0	0	0	0	0	0	0	0	0	0	0	0	0	0	0	0	0	0	0	0	0	0	0	0
MRPS15	0.47	0.62	0.88	0.87	0.9	0.86	0.52	0.61	0.52	0.7	0.63	0.24	0.53	0.66	0.7	0.58	0.66	0.72	0.76	0.86	0	0.88	0.9	0.59	1.03	0.67	0.49	0.67	0.81	0.4	0.68	1.21	1.01	0.25	0.44	0.3	0.62	1.07	1.12	0.42	0.61	0.69	0.99	0.89	0.87	1.3	0.93	0.62	0.84
CSF3R	0	0	0	0	0.01	0	0.01	0.01	0	0	0	0	0	0	0	0	0	0	0	0	0	0	0	0	0	0	0	0	0	0	0	0	0	0	0	0	0	0	0	1.78	0.51	1.49	1.02	0	0	0	0	0	0.16
FTLP18	0	0	0	0	0	0	0	0	0	0	0	0	0	0	0	0	0	0	0	0	0	0	0	0	0	0	0	0	0	0	0	0	0	0	0	0	0	0	0	0	0	0	0	0	0	0	0	0	0
AL596257.1	0	0.02	0	0	0	0	0	0	0	0.01	0	0	0	0	0.01	0	0	0	0	0	0	0	0	0	0	0	0	0	0	0.05	0	0	0	0	0	0	0	0	0	0	0	0	0	0	0	0	0	0	0
AC117945.2	0	0	0	0	0	0	0	0	0	0	0	0	0	0	0	0	0	0	0	0	0	0	0	0	0	0	0	0	0	0	0	0	0	0	0	0	0	0	0	0	0	0	0	0	0	0	0	0	0
AC117945.1	0	0	0	0	0	0	0	0	0	0	0	0	0	0	0	0	0	0	0	0	0	0	0	0	0	0	0	0	0	0	0	0	0	0	0	0	0	0	0	0	0	0	0	0	0	0	0	0	0
GRIK3	0	0	0	0.01	0	0	0.01	0	0	0.01	0	0.04	0	0	0	0.24	0	0	0.05	0	0	0	0.04	0	0.09	0	0	0	0	0.15	0	0.03	0.5	0.16	0.1	0.11	0.61	0	0.1	0	0	0	0	0	0	0	0	0	0
AL031430.1	0	0	0	0	0	0	0	0	0	0	0	0	0	0	0	0.03	0	0	0	0	0	0	0	0	0	0	0	0	0	0	0	0	0	0	0	0	0.23	0	0	0	0	0	0	0	0	0	0	0	0
MIR4255	0	0	0	0	0	0	0	0	0	0	0	0	0	0	0	0	0	0	0	0	0	0	0	0	0	0	0	0	0	0	0	0	0	0	0	0	0	0	0	0	0	0	0	0	0	0	0	0	0
RNU6-636P	0	0	0	0	0	0	0	0	0	0	0	0	0	0	0	0	0	0	0	0	0	0	0	0	0	0	0	0	0	0	0	0	0	0	0	0	0	0	0	0	0	0	0	0	0	0	0	0	0
AL353604.1	0	0	0	0	0	0	0	0	0	0	0	0	0	0	0	0	0	0	0	0	0	0	0	0	0	0	0	0	0	0	0	0	0	0	0	0	0	0	0	0	0	0	0	0	0	0	0	0	0
RNA5SP43	0	0	0	0	0	0	0	0	0	0	0	0	0	0	0	0	0	0	0	0	0	0	0	0	0	0	0	0	0	0	0	0	0	0	0	0	0	0	0	0	0	0	0	0	0	0	0	0	0
LINC01137	0.43	0.03	0	0.01	0.02	0.01	0.01	0.03	0.02	0.01	0.04	0	0.04	0	0.01	0.03	0.08	0.02	0	0	0	0	0	0	0	0	0	0.14	0	0	0.08	0	0	0.03	0.07	0.08	0.02	0.05	0.06	0.01	0.02	0.03	0	0	0.12	0	0	0.01	0.06
ZC3H12A	0.06	0.01	0.03	0.01	0	0	0	0	0.01	0	0	0	0	0	0.01	0	0	0.02	0	0	0	0	0	0	0	0	0	0	0	0	0	0.01	0	0.07	0.02	0.06	0	0.12	0.35	0.09	0.36	0.66	0.57	0.85	0.76	0.32	0.11	0.18	0.26
MIR6732	0	0	0	0	0	0	0	0	0	0	0	0	0	0	0	0	0	0	0	0	0	0	0	0	0	0	0	0	0	0	0	0	0	0	0	0	0	0	0	0	0	0	0	0	0	0	0	0	0
MEAF6	1.49	0.78	0.7	1.39	1.02	1.4	1.42	1.18	1.43	1.44	2.46	1.74	1.17	0.98	1.64	2.75	1.37	2.33	2.85	2.99	0.93	3.46	4.18	2.58	1.69	1.77	3.47	2.95	2.13	3.21	2.34	2.05	2.29	0.98	1.7	1.18	0.9	0.43	1.51	0.6	0.86	0.72	0.72	1.89	1.38	2.1	1.48	1.23	1.06
MIR5581	0	0	0	0	0	0	0	0	0	0	0	0	0	0	0	0	0	0	0	0	0	0	0	0	0	0	0	0	0	0	0	0	0	0	0	0	0	0	0	0	0	0	0	0	0	0	0	0	0
SNIP1	0.21	0.17	0.14	0.04	0.05	0.12	0.11	0.08	0.1	0.12	0.17	0.03	0.17	0.06	0.1	0.06	0.09	0.1	0.05	0.16	0	0.03	0.15	0	0.09	0.12	0	0.04	0.23	0	0.06	0.03	0.05	0.2	0.08	0.25	0.09	0.12	0.19	0	0.12	0.13	0.18	0.18	0.14	0.1	0.13	0.12	0.13
FTH1P1	0	0	0	0.01	0	0	0	0	0	0	0	0	0.01	0	0	0	0	0	0	0	0	0	0	0	0	0	0	0	0	0	0	0	0	0	0	0	0	0	0	0	0	0.02	0	0	0	0	0	0.02	0
AL034379.1	0.02	0.01	0	0.01	0.01	0.01	0	0.01	0.01	0.01	0	0	0.02	0	0.01	0	0	0.01	0	0	0	0	0.03	0	0	0	0	0	0	0	0	0	0	0.01	0.04	0.03	0.02	0.1	0.1	0.07	0.13	0.44	0.18	0.42	0.95	0.15	0.03	0.12	0.23
DNALI1	0.32	0.35	0.41	0.1	0.1	0.03	0.01	0.01	0.01	0.08	0.06	0.08	0.04	0	0.04	0.16	0	0.03	0	0.12	0	0.04	0.1	0	0	0.12	0.07	0.22	0	0	0.07	0.12	0.07	0.16	0.18	0.19	0.18	0.06	0.1	0	0	0.02	0	0.1	0	0	0.03	0.22	0.2
GNL2	0.27	0.19	0.2	0.19	0.21	0.37	0.27	0.27	0.18	0.29	0.27	0.32	0.27	0.22	0.28	0.28	0.34	0.24	0.06	0.27	0.16	0.22	0.3	0.07	0.18	0.19	0.32	0.27	0.08	0.16	0.2	0.21	0.12	0.28	0.27	0.16	0.14	0.05	0.35	0.31	0.31	0.49	0.37	0.49	0.32	0.24	0.33	0.32	0.37
AL513220.1	0	0	0	0	0	0	0	0	0	0	0	0	0	0	0	0	0	0	0	0	0	0	0	0	0	0	0	0	0	0	0	0	0	0	0	0	0	0	0	0	0	0	0	0	0	0	0	0	0
RSPO1	0	0	0	0	0	0	0	0	0	0	0	0	0.03	0	0	0	0	0	0.29	0	0	0	0	0	0	0	0	0	0	0	0	0	0	0	0	0.01	0	0	0	0	0	0	0	0	0	0	0	0.04	0.11
C1orf109	0.19	0.16	0.13	0.21	0.22	0.21	0.23	0.21	0.21	0.26	0.28	0.28	0.26	0.14	0.17	0.13	0.13	0.4	0.14	0.28	0.32	0.15	0.22	0.14	0.31	0.19	0	0.37	0.09	0.15	0.12	0.09	0.11	0.15	0.15	0.23	0.25	0.06	0.21	0.09	0.07	0.14	0	0.36	0.08	0	0.23	0.24	0.23
CDCA8	0.02	0.01	0	0.05	0.02	0.02	0.06	0.01	0.04	0.02	0	0	0.02	0.06	0.01	0	0	0.01	0	0	0	0	0	0.22	0	0	0.14	0	0.09	0	0	0.01	0	0.01	0	0.01	0	0.01	0	0	0.02	0.03	0	0.1	0	0	0	0	0
EPHA10	0.02	0.66	1.24	0.06	0.08	0.04	0.03	0.03	0.05	0.04	0.13	0	0.01	0.15	0.01	0.19	0.27	0.04	0.27	0.1	0	0.12	0.45	0	0.36	0.08	0.24	0	0	0.24	0.02	0.03	0.09	0	0	0	0	0	0	0	0	0	0	0	0	0	0.05	0	0
Y_RNA-16	0	0.01	0	0	0	0	0	0	0	0	0	0	0	0	0	0	0	0	0	0	0	0	0	0	0	0	0	0	0	0	0	0	0	0	0	0	0	0	0	0	0	0	0	0	0	0	0	0	0
ACTN4P2	0	0	0	0	0	0	0	0	0	0	0	0	0	0	0	0	0	0	0	0	0	0	0	0	0	0	0	0	0	0	0	0	0	0	0	0	0	0	0	0	0	0	0	0	0	0	0	0	0
AL929472.1	0	0	0	0	0	0	0	0	0	0	0	0	0	0	0	0	0	0	0	0	0	0	0	0	0	0	0	0	0	0	0	0	0	0	0	0	0	0	0	0	0	0	0	0	0	0	0	0	0
MANEAL	0.08	0.18	0.12	0.2	0.14	0.12	0.1	0.09	0.07	0.18	0.14	0.11	0.11	0.05	0.12	0.19	0.06	0.23	0.25	0.54	0.25	0.33	0.37	0.14	0.64	0.13	0.4	0.31	0.18	0	0.2	0.25	0.37	0.02	0.02	0.04	0.07	0.01	0.01	0.02	0.02	0	0	0	0.01	0	0.01	0.01	0
AL929472.3	0	0	0	0	0.01	0	0	0	0	0	0	0.03	0	0	0	0	0	0	0	0	0	0	0	0	0	0	0	0	0	0	0	0	0	0	0	0	0	0	0	0	0	0	0	0	0	0	0	0	0
YRDC	0.15	0.17	0.12	0.36	0.16	0.19	0.17	0.18	0.17	0.24	0.14	0.29	0.17	0.2	0.17	0.22	0.14	0.34	0.15	0.1	0	0.36	0.23	0.15	0.38	0.11	0.31	0.21	0.56	0	0.11	0.18	0.14	0.18	0.12	0.14	0.15	0.15	0.17	0.22	0.25	0.17	0.08	0.33	0.38	0.09	0.23	0.1	0.15
C1orf122	1.87	4.01	4.31	2.35	2.88	4.86	2.74	3.54	3.52	3.58	3.14	3.03	2.11	3.6	3.54	1.64	1.9	3.27	2.69	3.44	2.61	3.17	3.1	3.61	4.22	2.39	2.42	3.35	2.33	1.76	3.23	2.07	1.72	1.41	3.37	2.11	1.45	2.23	0.94	1.02	0.81	0.5	0.42	1.07	0.56	0.34	0.89	1.11	1.72
MTF1	0.25	0.26	0.41	0.2	0.19	0.2	0.18	0.17	0.21	0.25	0.29	0.18	0.16	0.25	0.12	0.14	0.05	0.13	0.37	0.11	0	0.24	0.14	0.07	0	0.04	0.37	0	0.16	0.41	0.16	0.12	0.07	0.23	0.12	0.17	0.27	0.11	0.14	0.11	0.24	0.08	0.21	0.07	0.12	0	0.02	0.22	0.2
AL929472.4	0	0	0	0	0	0	0	0	0	0	0	0	0	0	0	0	0	0	0	0	0	0	0	0	0	0	0	0	0	0	0	0	0	0	0	0	0	0	0	0	0	0	0	0	0	0	0	0	0
AL929472.2	0	0	0	0.01	0.01	0	0	0	0	0	0	0	0	0	0	0	0	0	0	0	0	0	0	0	0	0	0	0	0	0	0	0	0	0	0	0	0	0	0.01	0	0	0	0	0	0	0	0	0.03	0
INPP5B	0.08	0.08	0.1	0.21	0.13	0.08	0.1	0.09	0.11	0.25	0.21	0.13	0.04	0.02	0.07	0.13	0	0.04	0.37	0.13	0.59	0.15	0.17	0.28	0.33	0.14	1.04	0.15	0.38	0	0.11	0.17	0.12	0.08	0.06	0.05	0.04	0.18	0.07	0.07	0.1	0.09	0.1	0.34	0.07	0.1	0.12	0.19	0.14
SNORA63	0	0	0	0	0	0	0	0	0	0	0	0	0	0	0	0	0	0	0	0	0	0	0	0	0	0	0	0	0	0	0	0	0	0	0	0	0	0	0	0	0	0	0	0	0	0	0	0	0
RNU6-584P	0	0	0	0	0	0	0	0	0	0	0	0	0	0	0	0	0	0	0	0	0	0	0	0	0	0	0	0	0	0	0	0	0	0	0	0	0	0	0	0	0	0	0	0	0	0	0	0	0
Metazoa_SRP-5	0	0	0	0	0	0	0	0	0	0	0	0	0	0	0	0	0	0	0	0	0	0	0	0	0	0	0	0	0	0	0	0	0	0	0	0	0	0	0	0	0	0	0	0	0	0	0	0	0
SF3A3	0.68	0.43	0.67	0.44	0.47	0.61	0.62	0.66	0.64	0.78	1.2	0.83	0.62	1.16	0.66	0.47	0.6	0.52	0.4	0.38	0.41	0.49	0.44	0.45	0.25	0.53	0	0.17	0.8	0.59	0.53	0.36	0.19	0.41	0.31	0.48	0.29	0.19	0.48	0.37	0.34	0.3	0.24	0.26	0.56	0.49	0.63	0.65	0.58
RNU6-510P	0	0	0	0	0	0	0	0	0	0	0	0	0	0	0	0	0	0	0	0	0	0	0	0	0	0	0	0	0	0	0	0	0	0	0	0	0	0	0	0	0	0	0	0	0	0	0	0	0
FHL3	0	0	0	0	0	0	0.01	0.01	0	0	0	0	0.01	0	0.07	0.03	0	0	0.2	0.06	0	0.03	0.09	0	0	0	0	0.12	0	0	0.13	0	0.29	0.03	0.02	0.06	0.08	0.04	0.09	0.5	0.18	0.48	0.35	0.87	0.05	0.39	0.32	0.08	0.14
UTP11	0.42	0.58	0.59	0.4	0.41	0.34	0.32	0.4	0.35	0.39	0.22	0.27	0.4	0.21	0.58	0.58	0.7	0.49	0.83	0.27	1.05	0.53	0.64	0.43	0.4	0.29	0.62	0.66	0.15	0.31	0.29	0.32	0.77	0.32	0.41	0.32	0.31	0.4	0.68	0.29	0.31	0.44	0.35	0.56	0.25	0.65	0.76	0.48	0.48
POU3F1	0.04	0.07	0	0.02	0	0	0	0	0.03	0.19	0	0	0.06	0	0.02	0.07	0.15	0.1	0.06	0	1.74	0	0.25	0.24	0.28	0	0	0.08	0	0	0	0	0	0.05	0.02	0.03	0.43	0.06	0.03	0	0.04	0.03	0	0.06	0.14	0	0.07	0.24	0.24
AL139158.2	0.01	0.02	0	0	0	0	0	0	0	0	0	0	0	0	0	0	0	0	0	0	0	0	0	0	0	0	0	0	0	0	0	0	0	0.01	0.01	0	0	0	0	0.01	0	0	0	0	0	0	0	0	0
AL139158.1	0	0	0	0	0	0	0	0	0	0	0	0	0	0	0	0	0	0	0	0	0.16	0	0	0	0	0	0	0	0	0	0	0	0	0	0	0	0.04	0	0	0	0	0	0	0	0	0	0	0	0
MIR3659	0	0	0	0	0	0	0	0	0	0	0	0	0	0	0	0	0	0	0	0	0	0	0	0	0	0	0	0	0	0	0	0	0	0	0	0	0	0	0	0	0	0	0	0	0	0	0	0	0
AL139158.3	0	0	0	0	0	0	0	0	0	0	0	0	0	0	0	0	0	0	0	0	0	0	0	0	0	0	0	0	0	0	0	0	0	0	0.01	0	0	0	0	0	0	0	0	0	0	0	0	0	0
LINC01343	0	0	0	0	0	0	0	0	0	0	0	0	0	0	0	0	0	0	0	0	0	0	0	0	0	0	0	0	0	0	0	0	0	0	0	0	0	0	0	0	0	0	0	0	0	0	0	0	0
AL513479.1	0	0	0	0	0	0	0	0	0	0	0	0	0	0	0	0	0	0	0	0	0	0	0	0	0	0	0	0	0	0	0	0	0	0	0	0	0	0	0	0	0	0	0	0	0	0	0	0	0
RNU6-753P	0	0	0	0	0	0	0	0	0	0	0	0	0	0	0	0	0	0	0	0	0	0	0	0	0	0	0	0	0	0	0	0	0	0	0	0	0	0	0	0	0	0	0	0	0	0	0	0	0
LINC01685	0	0	0	0	0	0	0	0	0	0	0	0	0	0	0	0	0	0	0	0	0	0	0	0	0	0	0	0	0	0	0	0	0	0	0	0	0	0	0	0	0	0	0	0	0	0	0	0	0
AL354702.1	0	0	0	0	0	0	0	0	0	0	0	0	0	0	0	0	0	0	0	0	0	0	0	0	0	0	0	0	0	0	0	0	0	0	0	0	0	0	0	0.02	0	0	0	0	0	0	0	0.01	0
AL354702.2	0	0	0	0	0	0	0	0	0	0	0	0	0	0	0	0	0	0.02	0	0	0	0	0	0	0	0	0	0	0	0	0	0	0	0	0	0	0	0	0	0	0	0	0	0	0	0	0	0	0
RRAGC	0.09	0.09	0.06	0.21	0.25	0.07	0.06	0.11	0.08	0.16	0.03	0.19	0.11	0.16	0.13	0.12	0.06	0.11	0.19	0.17	0	0.04	0.1	0.37	0	0	0	0.26	0.11	0.14	0.14	0.45	0.58	0.14	0.12	0.17	0.16	0.36	0.25	0.25	0.33	0.24	0.16	0	0.13	0.51	0.12	0.15	0.2
AL139260.2	0	0	0	0	0	0	0	0	0	0	0	0	0	0	0	0	0	0	0	0	0	0	0	0	0	0	0	0	0	0	0	0	0	0	0	0	0	0	0	0	0	0	0	0	0	0	0	0	0
AL139260.1	0.03	0.04	0.07	0.02	0.02	0.01	0	0.04	0.03	0.05	0	0	0	0	0.02	0.03	0	0.05	0	0	0	0	0	0.14	0.16	0	0	0	0.11	0	0.07	0.03	0.05	0.02	0.06	0.06	0.02	0.1	0.03	0.05	0	0.08	0	0	0	0	0	0	0.02
MYCBP	0.21	0.15	0.17	0.22	0.13	0.11	0.05	0.12	0.08	0.07	0.08	0.11	0.05	0	0.07	0.03	0	0.13	0.08	0.03	0	0	0	0	0	0	0	0	0	0.48	0.05	0.1	0	0.1	0.17	0.19	0.17	0.11	0.19	0.25	0.14	0.26	0.3	0.2	0.65	0.13	0.4	0.15	0.25
AL139260.3	0	0	0	0.02	0.01	0	0	0	0	0	0	0	0	0	0	0	0	0	0	0.05	0	0	0	0	0	0	0	0	0	0	0	0	0	0	0	0.01	0	0	0	0	0	0	0	0	0	0	0	0	0
GJA9	0	0	0	0	0	0	0	0	0	0	0	0	0	0	0	0	0	0	0	0	0	0	0	0	0	0	0	0	0	0	0	0	0	0	0	0	0	0	0	0	0	0	0	0	0	0	0	0	0
RHBDL2	0	0	0	0	0.03	0.01	0	0.01	0.02	0.01	0	0	0.01	0	0.01	0.02	0	0.03	0	0	0	0	0.04	0	0	0	0.12	0	0.08	0	0	0	0	0.03	0.01	0.02	0.06	0.01	0.02	0.03	0	0	0	0	0	0	0.07	0.01	0.01
RNU6-605P	0	0	0	0	0.01	0	0	0	0	0	0	0	0	0	0	0	0	0	0	0	0	0	0	0	0	0	0	0	0	0	0	0	0	0	0	0.01	0	0	0	0	0	0	0	0	0	0	0	0	0
Y_RNA-17	0	0	0	0	0	0	0	0	0	0	0	0	0	0	0	0	0	0	0	0	0	0	0	0	0	0	0	0	0	0	0	0	0	0	0	0	0	0	0	0	0	0	0	0	0	0	0	0	0
EIF1P2	0	0	0	0	0	0	0	0	0	0	0	0	0	0	0	0	0	0	0	0	0	0	0	0	0	0	0	0	0	0	0	0	0	0	0	0	0	0	0	0	0	0	0	0	0	0	0	0	0
AKIRIN1	0.65	0.93	0.65	1.16	1.1	0.78	0.69	0.57	0.66	0.65	0.53	0.63	0.63	0.33	0.74	0.47	0.69	0.76	0.92	0.34	1.14	0.54	0.51	0.51	0.41	0.31	0.59	0.73	0.52	1	0.48	0.89	0.84	0.72	0.65	0.71	0.57	1.21	1.47	0.26	0.66	0.65	0.36	1.1	1.57	0.29	0.92	0.64	0.89
NDUFS5	5.99	7.89	6.99	4.69	4.69	8.74	5.68	6.48	6.51	7.15	5.53	5.63	4.92	6.47	6.3	6.94	4.3	8.36	4.9	5.75	3.55	5.91	4.33	6.39	4.24	2.21	4.05	4.88	5.97	4.33	5.14	6.55	4.83	3.33	7.18	4.52	5.3	6.78	8.33	3.63	3.3	2.68	2.66	2.41	4.28	5.13	7.1	4.08	4.94
MACF1	1.28	3.22	3.24	0.98	0.71	1.95	1.65	1.39	1.97	1.77	2.16	1.88	2.32	0.79	2.47	1.21	0.75	1.33	1.61	2.31	1.66	1.16	1.82	1.22	0.66	1.36	1.61	0.88	0.94	0.84	1.39	1.21	1.33	0.83	0.56	1.23	1.29	1.46	0.7	0.7	0.78	0.41	0.41	2.23	1.37	0.28	1.19	0.51	0.73
RNU6-608P	0	0	0	0	0	0	0	0	0	0	0	0	0	0	0	0	0	0	0	0	0	0	0	0	0	0	0	0	0	0	0	0	0	0	0	0	0	0	0	0	0	0	0	0	0	0	0	0	0
RNA5SP44	0	0	0	0	0	0	0	0	0	0	0	0	0	0	0	0	0	0	0	0	0	0	0	0	0	0	0	0	0	0	0	0	0	0	0	0	0	0	0	0	0	0	0	0	0	0	0	0	0
AL356055.1	0	0	0	0.01	0	0	0	0	0	0	0	0	0	0	0.01	0.03	0	0	0	0	0	0	0	0	0	0.01	0	0	0	0	0	0.04	0	0.01	0	0.01	0	0	0	0.05	0	0	0	0	0	0	0	0.01	0
AL442071.1	0	0	0	0	0	0.01	0	0	0	0	0	0	0	0	0	0	0	0	0	0	0	0	0	0	0	0	0	0	0	0	0	0	0	0	0	0	0	0	0	0	0	0	0	0	0	0	0	0	0
HSPE1P8	0	0	0	0	0	0	0	0	0	0	0	0	0.01	0	0	0	0	0	0	0	0	0	0	0	0	0	0	0	0	0	0	0	0	0	0	0	0	0	0	0	0	0	0	0	0	0	0	0.01	0
BMP8A	0	0	0	0	0	0	0	0	0	0	0	0	0	0	0	0	0	0	0	0	0	0	0	0	0	0	0	0	0	0	0	0	0	0	0	0	0	0	0	0	0	0	0	0	0	0	0	0	0
OXCT2P1	0	0	0	0	0	0	0	0	0	0	0	0	0	0	0	0	0	0	0	0	0	0	0	0	0	0	0	0	0	0	0	0	0	0	0	0	0	0	0	0	0	0	0	0	0	0	0.03	0.01	0
AL365277.1	0.05	0.09	0.12	0.02	0.07	0.1	0.09	0.07	0.12	0.14	0.25	0.09	0.1	0.18	0.09	0	0.12	0.08	0.32	0.06	0.17	0.1	0.17	0.07	0.14	0.25	0	0	0	0	0.12	0.05	0.03	0.05	0.04	0.07	0.01	0.04	0	0.06	0.09	0.04	0	0.09	0.02	0.18	0	0.11	0.09
PPIEL	0	0	0	0	0	0	0.01	0	0	0	0	0	0	0	0	0	0.08	0	0.06	0	0	0	0	0	0	0.02	0	0	0	0	0	0	0	0	0	0	0	0.01	0	0.01	0.01	0	0	0	0	0	0	0	0.01
PABPC4	2.72	3.94	0.97	0.62	0.93	0.66	0.71	0.8	0.62	0.69	0.82	0.66	0.93	0.7	0.78	0.84	0.35	0.47	0.6	0.48	1.24	0.42	0.49	0.17	0.47	0.56	0.5	0.96	0.81	0.46	0.27	0.56	0.29	1.47	0.5	1.21	0.94	2.38	4.66	3.11	2.79	2.41	2.03	0.73	1.37	3.61	1.48	1.1	1.08
AL365277.2	0	0	0	0	0	0	0	0	0	0	0	0	0	0	0	0.02	0	0	0	0	0	0	0	0	0	0	0	0	0	0	0	0	0	0	0	0	0	0	0	0	0	0	0	0	0	0	0	0	0
SNORA55	0	0	0	0	0	0	0	0	0	0	0	0	0	0	0	0	0	0	0	0	0	0	0	0	0	0	0	0	0	0	0	0	0	0	0	0	0	0	0	0	0	0	0	0	0	0	0	0	0
HEYL	0.03	0.03	0	0	0	0	0.01	0	0	0	0.03	0	0.01	0	0.01	0	0	0	0	0	0	0	0	0	0	0.03	0	0	0	0	0	0	0	0.01	0.01	0	0.01	0.01	0.01	0	0.03	0	0	0	0	0	0.59	0.02	0.03
AL035404.2	0	0	0	0	0	0	0	0	0	0	0	0	0	0	0	0	0	0	0	0	0	0	0	0	0	0	0	0	0	0	0	0	0	0	0	0	0	0	0	0	0	0	0	0	0	0	0	0	0
NT5C1A	0	0	0	0	0	0	0	0	0	0	0	0	0	0	0	0	0	0	0	0	0	0	0	0	0	0	0	0	0	0	0	0	0	0	0	0	0	0	0	0	0	0	0	0	0	0	0	0	0
HPCAL4	0.01	0.02	0	0.01	0.01	0.01	0.03	0.63	0.09	0.33	0.13	1.33	0.04	0.07	0.12	0.38	0.19	0.18	0.29	0.69	0.68	1.07	1.47	1.24	0.56	0	0.45	0.95	0.18	0.49	0.36	0.03	0.01	0.04	0.03	0.05	0	0	0.01	0	0	0	0	0	0	0	0	0.05	0.01
PPIE	0.52	0.37	0.46	0.66	0.4	0.54	0.77	0.62	0.73	0.89	0.65	0.64	0.61	0.53	0.71	0.57	0.41	0.4	0.17	0.23	0.27	0.49	0.27	0.52	0.17	0.43	0.52	0.29	1.5	0.54	0.37	0.43	0.4	0.36	0.51	0.51	0.34	0.25	0.49	0.3	0.36	0.53	0.15	0.57	0.37	0.62	0.8	0.52	0.59
AL035404.1	0	0	0	0	0	0	0	0	0	0	0	0	0	0	0	0	0	0.02	0	0	0	0	0	0	0	0	0	0	0	0	0	0	0	0.01	0	0	0	0	0	0	0	0	0	0	0	0	0	0.01	0.01
RNU7-121P	0	0	0	0	0	0	0	0	0	0	0	0	0	0	0	0	0	0	0	0	0	0	0	0	0	0	0	0	0	0	0	0	0	0	0	0	0	0	0	0	0	0	0	0	0	0	0	0	0
BMP8B	0	0	0	0	0	0	0	0	0	0	0	0	0	0	0	0	0	0	0	0	0	0	0	0	0	0	0	0	0.09	0	0	0	0	0	0	0	0	0.17	0	0	0.02	0	0.1	0	0	0	0	0	0
OXCT2	0	0	0	0	0.01	0.01	0	0	0	0	0	0	0	0	0	0	0	0	0	0	0	0	0	0.27	0	0	0	0	0	0	0	0.02	0.04	0	0.01	0	0	0	0	0	0	0	0	0	0	0	0.04	0.01	0
AL033527.3	0	0	0	0	0	0	0	0	0	0	0	0	0	0	0	0	0	0	0	0	0	0	0	0	0	0	0	0	0	0	0	0	0	0	0	0	0	0	0	0	0	0	0	0	0.02	0	0	0	0
AL033527.1	0	0	0	0	0	0	0	0	0	0	0	0	0	0	0	0	0	0	0	0	0	0	0	0	0	0	0	0	0	0	0	0	0	0	0	0	0	0	0	0	0	0	0	0	0	0	0	0	0
AL033527.5	0	0	0	0	0	0	0	0	0	0	0	0	0	0	0	0	0	0	0	0	0	0	0	0	0	0	0	0	0.1	0	0.01	0.01	0	0	0	0	0	0	0	0	0	0	0	0	0	0	0	0	0
AL033527.4	0	0	0	0	0	0	0	0	0	0	0	0	0	0	0	0	0	0	0	0	0	0	0	0	0	0	0	0	0	0	0	0	0	0	0	0	0	0	0	0	0	0	0	0	0	0	0	0	0
TRIT1	0.14	0.14	0.34	0.06	0.13	0.12	0.09	0.09	0.06	0.1	0.07	0.12	0.11	0.1	0.06	0.17	0.36	0.2	0.08	0	0.29	0.32	0.18	0.07	0.16	0.2	0.4	0	0.29	0	0.15	0.1	0.08	0.1	0.05	0.16	0.05	0.11	0.14	0.11	0.09	0.12	0	0	0.07	0.15	0.18	0.1	0.11
Y_RNA-18	0	0.01	0	0	0	0	0	0	0	0	0	0.03	0	0	0	0	0	0	0	0	0	0	0	0	0	0	0	0	0	0	0	0	0	0	0	0	0	0	0	0	0	0	0	0	0	0	0	0	0
MYCL	0	0	0	0.01	0	0	0	0	0	0	0	0	0	0	0.01	0.06	0.06	0.01	0	0.06	0	0.02	0.04	0	0	0	0.12	0	0	0	0.02	0	0	0.01	0.01	0.03	0.02	0.32	0.01	0.06	0.06	0.17	0.52	0	0	0	0	0.01	0
AL033527.2	0	0	0	0	0	0	0	0	0	0	0	0	0	0	0	0	0	0	0	0	0	0	0	0	0	0	0	0	0	0	0	0	0	0	0	0	0	0	0	0	0	0	0	0	0	0	0	0	0
Y_RNA-19	0	0	0	0	0	0	0	0	0	0	0	0	0	0	0	0	0	0	0	0	0	0	0	0	0	0	0	0	0	0	0	0	0	0	0	0	0	0	0	0	0	0	0	0	0	0	0	0	0
MFSD2A	0.02	0.01	0	0.04	0.08	0.05	0.03	0.01	0	0.02	0.03	0.03	0.02	0	0	0.03	0	0.04	0	0	0	0	0	0	0	0	0.4	0	0.09	0	0.01	0.01	0	0.8	0.32	0.5	0.24	0.67	0.01	0.18	0.08	0.04	0.06	0	0.02	0	0	0	0.01
AL663070.1	0	0	0	0	0	0	0	0	0	0	0.04	0	0	0	0	0	0	0	0	0	0	0	0	0	0	0	0	0	0	0	0	0.02	0	0	0	0	0	0.01	0	0	0	0.02	0	0	0.14	0	0	0.02	0.05
CAP1	1.07	0.6	1.1	0.92	0.83	0.99	0.96	0.83	0.84	0.6	0.73	1.04	0.78	0.99	0.74	0.43	0.48	0.71	1.02	0.78	0.84	0.88	0.83	0.89	0.86	0.94	0.32	1.02	0.44	0.86	0.78	1.37	1.97	1.83	1.94	2.06	1.81	0.99	1.81	3.95	4.24	5.29	8.07	5.97	3.76	3.79	3.21	1.48	1.52
PPT1	0.96	0.69	0.69	1.47	1.34	1.29	1.45	1.16	1.59	1.53	1.74	1.68	1.26	2.42	2.33	1.41	1.15	2.09	1.61	2.08	1.81	2.16	1.86	0.71	0.82	2.2	0.79	1.62	0.83	1.96	1.75	0.88	1.34	2.03	2.33	2.01	2.87	1.47	1.38	3.37	3.28	3.22	4.55	0.34	0.86	1.29	1.13	0.87	0.57
AL512599.1	0	0	0	0	0	0	0	0	0	0	0	0	0.01	0	0	0	0	0	0	0	0	0	0	0	0	0	0	0	0	0	0	0	0	0	0	0	0	0	0	0	0.04	0.09	0.14	0	0.02	0	0	0.01	0.02
RLF	0.19	0.2	0.17	0.37	0.45	0.27	0.16	0.22	0.22	0.34	0.34	0.38	0.24	0.12	0.23	0.41	0.31	0.29	0	0.52	0	0.23	0.45	0	0.16	0.13	0.14	0	0.39	0.14	0.3	0.16	0.07	0.25	0.14	0.18	0.13	0.16	0.27	0.3	0.22	0.31	0.29	0.23	0.16	0.1	0.12	0.18	0.17
RNU6-1237P	0	0	0	0	0	0	0	0	0	0	0	0	0	0	0	0	0	0	0	0	0	0	0	0	0	0	0	0	0	0	0	0	0	0	0	0	0	0	0	0	0	0	0	0	0	0	0	0	0
TMCO2	0	0	0	0	0	0	0	0	0	0	0	0	0	0	0	0	0	0	0	0	0	0	0.02	0	0	0	0	0	0	0	0	0	0	0	0	0	0	0	0	0	0	0	0	0	0	0	0	0	0
AL050341.2	0.55	0.27	0.29	0.91	0.66	0.59	0.66	0.68	0.81	0.63	0.62	0.73	0.63	0.5	0.64	0.85	0.8	0.61	1.1	0.67	0.55	0.5	0.55	0.78	0.43	0.35	0.12	0.65	0.83	0.77	0.59	0.13	0.16	0.34	0.59	0.5	0.4	0.12	0.17	0.05	0.05	0.02	0.1	0.09	0.04	0.14	0.13	0.19	0.14
ZMPSTE24	0.22	0.26	0.26	0.13	0.29	0.15	0.18	0.12	0.1	0.08	0.14	0.04	0.16	0.1	0.09	0.1	0.05	0.16	0.23	0.06	0.35	0.19	0.39	0.21	0.05	0.14	0	0.19	0.42	0	0.25	0.26	0.16	0.57	0.7	0.56	0.53	0.96	0.47	0.31	0.34	0.34	0.36	0.15	0.17	0.3	0.43	0.47	0.37
AL050341.1	0	0	0	0	0	0	0	0	0	0	0	0	0	0	0	0	0	0	0	0	0	0	0	0	0	0	0	0	0	0	0	0	0	0	0	0	0	0	0.01	0	0	0	0	0	0	0	0	0.01	0.01
COL9A2	0.06	0.05	0.05	0	0.06	0.04	0.02	0.02	0.02	0.06	0.04	0.04	0.03	0.03	0.03	0.08	0	0.06	0.07	0.3	0	0	0.02	0	0	0.05	0	0	0.12	0.05	0.03	0	0	4.9	3.3	3.47	2.73	0.65	0.01	0.21	0.03	0.09	0	0	0.09	0.11	0.12	0.03	0.02
AL031985.2	0.02	0.01	0	0.01	0	0	0	0.01	0	0	0	0	0	0.04	0.01	0	0	0.01	0	0	0	0	0	0.12	0	0	0	0	0	0	0	0	0	0	0.03	0	0.01	0.01	0.02	0	0.06	0.15	0.08	0.07	0.19	0.1	0	0.01	0.09
SMAP2	0.29	0.7	0.73	0.42	0.29	0.55	0.44	0.42	0.44	0.44	0.6	0.43	0.51	0.45	0.39	0.49	0.15	0.31	0.19	0.41	0.33	0.41	0.32	0.19	1.04	0.31	0.24	0.62	0.46	0.14	0.55	0.69	0.83	0.12	0.13	0.14	0.04	0.1	0.14	0.85	1.38	1.39	1.03	0.18	0.84	0.1	0.09	0.02	0.11
AL031985.1	0	0	0	0	0	0	0	0	0	0	0	0	0	0	0	0	0	0	0	0	0	0	0	0	0	0	0	0	0	0	0	0	0	0	0	0	0	0	0	0	0	0	0	0	0	0	0	0	0
AL031985.4	0	0	0	0	0	0	0	0	0.01	0	0	0	0.01	0	0	0	0	0	0	0	0	0	0	0	0	0	0	0	0	0	0	0	0	0	0	0	0	0	0	0	0	0	0	0	0	0	0	0	0
ZFP69B	0.03	0.01	0	0.08	0.02	0.02	0.02	0.04	0.02	0.05	0.13	0.15	0.07	0.04	0.07	0.06	0.09	0.04	0	0.13	0.23	0	0.16	0	0	0.02	0.3	0.07	0.1	0.09	0.1	0.11	0.04	0.01	0	0.03	0	0	0.01	0.04	0	0.02	0	0.11	0	0	0.01	0	0
AL031985.3	0	0	0.04	0	0	0.01	0	0	0.01	0	0	0	0.01	0	0.01	0	0	0	0	0.08	0.17	0	0.02	0	0	0	0	0.15	0	0.38	0.05	0.1	0.03	0	0	0	0	0.02	0.02	0	0	0	0	0	0	0	0.05	0	0.01
AL603839.4	0	0	0	0	0	0	0	0.01	0	0	0	0	0	0	0	0	0	0	0	0	0	0	0	0	0	0	0	0	0	0	0	0	0	0	0	0	0	0	0	0	0	0	0	0	0	0	0	0	0.01
ZFP69	0.01	0.01	0.06	0.07	0.04	0.01	0.02	0.01	0.02	0.11	0.03	0.06	0.03	0.03	0.03	0.07	0.1	0.07	0.19	0.04	0	0.04	0.06	0	0	0.06	0.36	0.06	0	0	0.09	0.01	0	0.03	0.04	0.03	0.09	0.01	0.04	0.01	0.02	0.06	0.06	0.15	0.03	0	0.06	0.04	0.03
AL603839.3	0.02	0.02	0.03	0	0.03	0.02	0.01	0	0.01	0.01	0	0	0	0	0	0	0	0.02	0	0	0	0	0	0	0	0	0	0	0	0	0	0	0.02	0.02	0.04	0.01	0.01	0.07	0.02	0.01	0	0.04	0	0.11	0	0	0	0.01	0.03
EXO5	0.06	0.05	0.1	0.1	0.05	0.07	0.05	0.1	0.07	0.13	0.22	0.18	0.09	0.13	0.06	0.03	0.06	0.18	0	0.18	0	0.05	0.13	0.12	0.05	0.02	0	0.04	0.08	0	0.11	0.09	0	0.07	0.07	0.03	0.09	0.03	0.07	0.04	0.03	0.01	0	0.08	0.08	0	0.11	0.06	0.05
AL603839.1	0	0	0	0	0	0	0	0	0	0	0	0	0	0	0	0	0	0	0	0	0	0	0	0	0	0	0	0	0	0	0	0	0	0	0	0	0	0	0	0	0	0	0	0	0	0	0	0	0
AL603839.2	0	0	0	0	0	0	0	0	0	0	0	0	0	0	0	0	0	0	0	0	0	0	0	0	0	0	0	0	0	0	0	0	0	0	0	0	0	0	0	0	0	0	0	0	0	0	0	0	0
ZNF684	0.1	0.1	0.06	0.08	0.03	0.11	0.08	0.07	0.09	0.18	0.06	0.17	0.08	0.05	0.09	0.1	0.07	0.15	0.1	0	0	0	0.06	0.07	0.49	0.1	0	0	0.14	0	0.07	0.04	0.01	0.08	0.08	0.09	0.14	0.13	0.18	0.05	0.05	0	0.16	0.2	0.02	0	0.08	0.07	0.08
AL356379.1	0	0	0	0	0	0	0	0	0	0	0	0	0	0	0	0	0	0	0	0	0	0	0	0	0	0	0	0	0	0	0	0	0	0	0	0	0	0	0	0	0	0	0	0	0	0	0	0	0
GTF2F2P2	0	0	0	0	0	0	0	0	0	0	0	0	0	0	0	0	0	0	0	0	0	0	0	0	0	0	0	0	0	0	0	0	0	0	0	0	0	0	0	0	0	0	0	0	0	0	0	0	0
RIMS3	0	0.01	0	0.11	0.12	0.01	0	0.02	0.05	0.15	0.16	0.18	0.01	0.12	0.01	0.14	0.21	0.04	0.09	0.52	0.13	0.51	0.7	1.12	0.05	0.22	0.18	0.06	0.09	0.26	0.43	0.24	0.38	0.14	0.23	0.22	0.05	0.05	0.02	0	0.04	0	0	0	0.1	0	0.19	0.05	0.01
AL031289.1	0	0	0	0	0	0	0	0	0	0	0	0	0	0	0	0	0	0	0	0	0	0	0	0	0	0	0	0	0	0	0	0	0	0	0	0	0	0	0	0	0	0	0	0	0	0	0	0	0
NFYC-AS1	0.04	0.06	0	0.06	0.02	0.03	0.05	0.04	0.02	0.05	0	0.07	0.1	0	0.01	0.09	0	0.04	0.09	0	0	0.02	0.02	0	0.09	0.14	0	0	0	0	0.01	0	0.04	0.03	0.01	0.01	0.02	0.04	0.01	0	0.02	0	0	0	0.01	0	0.07	0	0
NFYC	0.29	0.4	0.31	0.65	0.39	0.32	0.48	0.28	0.36	0.43	0.47	0.39	0.26	0.48	0.28	0.53	0.49	0.79	0.41	0.32	0.13	0.47	0.27	0.33	0.71	0.28	0.73	0.55	1.07	0	0.62	0.18	0.53	0.45	0.54	0.43	0.52	0.42	0.56	0.31	0.5	0.44	0.25	0.32	0.52	0.33	0.52	0.25	0.26
MIR30E	0	0	0	0	0	0	0	0	0	0	0	0	0	0	0	0	0	0	0	0	0	0	0	0	0	0	0	0	0	0	0	0	0	0	0	0	0	0	0	0	0	0	0	0	0	0	0	0	0
MIR30C1	0	0	0	0	0	0	0	0	0	0	0	0	0	0	0	0	0	0	0	0	0	0	0	0	0	0	0	0	0	0	0	0	0	0	0	0	0	0	0	0	0	0	0	0	0	0	0	0	0
KCNQ4	0	0.02	0	0	0	0	0.01	0.01	0.01	0.02	0.03	0.05	0	0	0.01	0	0	0	0	0	0.13	0.18	0	0.33	0	0	0.12	0	0.09	0	0.02	0.05	0.12	0.1	0.07	0.12	0.06	0.71	0.02	0	0	0	0	0	0	0	0.1	0	0.01
RN7SL326P	0	0	0	0	0	0	0	0	0	0	0	0	0	0	0	0	0	0	0	0	0	0	0	0	0	0	0	0	0	0	0	0	0	0	0	0.01	0	0	0	0	0	0	0	0	0	0	0	0	0
CITED4	0	0.01	0.06	0.11	0.03	0.07	0.07	0.01	0.02	0.01	0.21	0.19	0	0.06	0.02	0.36	0.1	0.1	0.06	0.54	0	0.34	0.36	0.8	0.25	0.14	0.24	0.24	0.27	0.34	0.3	0.14	0	0.34	0.31	0.28	3.19	3.55	0.03	0.1	0.02	0.07	0	0	0.12	0	0.4	0.38	0.47
AC119677.1	0	0	0	0	0	0	0	0	0	0	0	0	0	0	0	0	0	0	0	0	0	0	0	0	0	0	0	0	0	0	0	0	0	0	0	0	0	0	0	0	0	0	0	0	0	0	0	0	0
AL391730.1	0	0	0	0	0	0	0	0	0	0	0	0	0	0	0	0	0	0	0	0	0	0	0	0	0	0	0	0	0	0	0	0	0	0	0	0	0	0	0	0	0	0	0	0	0	0	0	0	0
UBE2V1P8	0	0	0	0	0	0	0	0	0	0	0	0	0	0	0	0	0	0	0	0	0	0	0	0	0	0	0	0	0	0	0	0	0	0	0	0	0	0	0	0	0	0	0	0	0	0	0	0	0
CTPS1	0.05	0.04	0.06	0.07	0.07	0.22	0.15	0.19	0.21	0.3	0.27	0.21	0.14	0.69	0.14	0.54	0.07	0.13	0.06	0.16	0	0.05	0.06	0.19	0.53	0	0	0.15	0.18	0.05	0.11	0.1	0.1	0.07	0.02	0.04	0.02	0.06	0.05	0.05	0.12	0.21	0	0.09	0.16	0	0.22	0.06	0.19
SLFNL1-AS1	0	0	0	0	0	0	0.01	0	0.01	0.02	0	0	0	0	0	0	0	0	0	0	0	0	0	0	0	0	0	0	0	0	0	0	0	0	0	0	0.03	0	0	0	0.01	0	0	0	0	0	0	0	0.01
SLFNL1	0	0	0	0	0.02	0	0	0	0	0	0	0	0	0	0.01	0	0	0	0	0	0	0	0	0.15	0	0	0	0	0	0	0	0	0	0	0	0	0	0	0	0	0	0	0	0	0	0	0	0.01	0
SCMH1	0.18	0.3	0.16	0.24	0.24	0.24	0.21	0.21	0.24	0.2	0.35	0.22	0.28	0.21	0.19	0.29	0.3	0.25	0.3	0.44	0	0.07	0.16	0.28	0.21	0.17	0.21	0.42	0.19	0.05	0.23	0.34	0.29	0.13	0.09	0.12	0.16	0.11	0.26	0.01	0.01	0.01	0	0	0.09	0	0.12	0.1	0.21
AC093151.3	0	0.01	0	0	0	0.01	0	0.03	0.02	0	0	0	0	0	0.02	0.03	0	0.01	0	0	0	0	0	0	0	0	0	0	0	0.05	0	0.01	0	0	0.01	0.01	0	0.02	0.02	0	0	0	0	0	0	0	0	0	0
AC093151.1	0	0	0	0	0	0	0	0	0	0	0	0	0	0	0	0	0	0	0	0	0	0	0	0	0	0	0	0	0	0	0	0	0	0	0	0	0	0	0	0	0	0	0	0	0	0	0	0	0
FOXO6	0.01	0.02	0.06	0	0.01	0.02	0.28	0.14	0	0	0.14	0.2	0.01	0	0	0.04	0	0	0	0.06	0	0.06	0.02	0	0	0.02	0.12	0	0	0.51	0.03	0	0	0.03	0.02	0.03	0	0.05	0	0	0	0	0	0	0	0	0	0.05	0.03
AC093151.2	0	0	0	0	0	0	0.01	0	0	0	0	0	0	0	0	0	0	0	0	0	0	0	0	0	0	0	0	0	0	0	0	0	0	0	0	0	0	0	0	0	0	0	0	0	0	0	0.04	0	0
RNA5SP45	0	0	0	0	0	0	0	0	0	0	0	0	0	0	0	0	0	0	0	0	0	0	0	0	0	0	0	0	0	0	0	0	0	0	0	0	0	0	0	0	0	0	0	0	0	0	0	0	0
EDN2	0	0	0	0.01	0.01	0	0	0.01	0	0	0	0	0	0	0	0	0	0	0	0	0	0	0	0	0	0	0	0	0	0	0	0	0	0.01	0	0.03	0	0	0	0	0	0	0	0	0	0	0	0	0
HIVEP3	0.02	0.02	0	0.25	0.27	0.08	0.12	0.34	0.13	0.12	0.1	0.1	0.07	0.16	0.03	0.25	0.72	0.46	0.25	0.56	0.79	0.24	0.25	0.2	0.86	0.6	0.07	0.18	0.17	1.12	0.34	0.13	0.08	0.2	0.14	0.29	0.28	0.03	0.19	0.63	0.47	0.67	0.31	0.09	0.29	0.18	0.04	0.13	0.15
AL445933.2	0	0	0	0	0	0	0	0	0	0	0	0	0	0	0	0	0	0	0	0	0	0	0	0	0	0	0	0	0	0	0	0	0	0	0	0	0	0	0	0	0	0	0	0	0	0	0	0	0
AL445933.1	0	0	0	0	0	0	0	0	0	0	0	0	0	0	0	0	0	0	0	0	0	0	0	0	0	0	0	0	0	0	0	0	0	0	0	0	0	0	0	0	0	0	0	0	0	0	0	0	0
HNRNPFP1	0	0	0	0	0	0	0	0	0	0	0	0	0	0	0	0	0	0	0	0	0	0	0	0	0	0	0	0	0	0	0	0	0	0	0	0	0	0	0	0	0	0	0	0	0	0	0	0	0
AC114492.1	0	0	0	0	0	0	0	0	0	0	0	0	0	0	0	0	0	0	0	0	0	0	0	0	0	0	0	0	0	0	0	0	0	0	0	0	0	0	0	0	0	0	0	0	0	0	0	0	0
GUCA2B	0	0	0	0	0	0	0	0	0	0	0	0	0	0	0	0	0	0	0	0	0	0	0	0	0	0	0	0	0	0	0	0	0	0	0	0	0	0	0	0	0	0	0	0	0	0	0	0	0
GUCA2A	0	0	0	0	0	0	0	0	0	0	0	0	0	0	0	0	0	0	0	0	0	0	0	0	0	0	0	0	0	0	0	0	0	0	0	0	0	0	0	0	0	0	0	0	0	0	0	0	0
FOXJ3	0.18	0.21	0.33	0.25	0.3	0.16	0.19	0.28	0.17	0.18	0.33	0.14	0.18	0.21	0.2	0.46	0.47	0.47	0.48	0.26	0.57	0.36	0.55	0.57	0.7	0.08	0.66	0.16	0.28	0	0.24	0.13	0.19	0.2	0.15	0.23	0.25	0.21	0.37	0.04	0.29	0.33	0.3	0.3	0.49	0.1	0.24	0.25	0.21
AC096540.1	0	0	0	0	0	0	0	0	0	0	0	0	0	0	0	0	0	0	0	0	0	0	0	0	0	0	0	0	0	0	0	0	0	0	0	0	0	0	0	0	0	0	0	0	0	0	0	0	0
RIMKLA	0.36	0.65	0.82	0.34	0.33	0.07	0.19	0.48	0.03	0.23	0.27	0.8	0.53	0.36	0.49	0.15	0	0.34	0.74	0.42	0.37	0.16	0.37	0.08	0	0.52	0.24	0.14	0	0.14	0.49	2.86	3.95	0.06	0.07	0.08	0.06	0.01	0	0.04	0	0.02	0	0	0.01	0	0	0.01	0
AL513331.1	0	0	0	0	0	0	0	0.01	0	0	0	0	0	0	0	0	0	0	0	0	0	0	0	0.19	0	0	0	0	0	0	0	0	0	0	0	0.01	0	0	0	0	0	0	0	0	0	0	0	0	0
ZMYND12	0.07	0.12	0.09	0.03	0.05	0.02	0.03	0.13	0	0.05	0.07	0.03	0.07	0.16	0.07	0.05	0	0.01	0.06	0	0	0.07	0.02	0	0	0.06	0	0	0.09	0	0	0.05	0.06	0.04	0.07	0.03	0.08	0	0.02	0	0.01	0	0	0	0	0	0.01	0.01	0.02
PPCS	0.96	1.19	1.37	0.48	0.32	0.3	0.73	0.69	0.15	0.69	0.65	0.76	0.67	0.57	0.66	0.69	0.45	0.88	0.65	0.61	0.6	0.64	0.64	0.29	0.66	0.37	0.8	0.65	0.69	0.66	0.22	0.45	0.57	0.79	1.3	1.04	0.83	1.32	1.31	0.82	0.81	0.89	0.77	0.55	0.8	0.47	0.72	1.19	1.12
CCDC30	0.1	0.05	0.16	0.08	0.12	0.01	0.08	0.09	0.01	0.07	0.06	0.13	0.07	0.22	0.05	0.16	0.27	0.06	0.28	0	0	0.05	0.08	0	0	0.1	0	0.11	0.11	0.15	0.04	0.09	0.05	0.12	0.04	0.1	0.17	0.03	0.07	0.01	0.01	0.05	0	0	0.02	0	0.01	0.09	0.09
AL445669.1	0	0	0	0	0	0	0	0	0	0	0	0	0.01	0	0	0	0	0	0	0	0	0	0	0	0	0	0	0	0	0	0	0	0	0	0	0	0	0	0	0	0.02	0	0	0	0	0	0	0	0.01
TMSB4XP1	0	0	0	0	0	0	0	0	0	0	0	0	0	0	0	0	0	0	0	0	0	0	0	0	0	0	0	0	0	0	0	0	0	0	0	0	0	0	0	0	0.02	0.03	0	0.08	0.05	0	0	0	0
RNU6-536P	0	0	0	0	0	0	0	0	0	0	0	0	0	0	0	0	0	0	0	0	0	0	0	0	0	0	0	0	0	0	0	0	0	0	0	0	0	0	0	0	0	0	0	0	0	0	0	0	0
AL445669.2	0	0	0	0	0	0	0	0	0	0	0	0	0.02	0	0	0	0	0.04	0	0	0	0	0	0	0	0	0	0	0	0	0	0.02	0	0	0	0	0	0.01	0	0	0	0	0	0	0	0	0	0	0
PPIH	0.46	0.22	0.33	0.12	0.14	0.39	0.4	0.31	0.33	0.24	0.4	0.23	0.26	0.44	0.29	0.29	0.29	0.16	0.19	0.41	0.27	0.12	0.12	0.26	0.09	0.13	0.26	0.12	0.52	0.14	0.14	0.09	0.01	0.15	0.29	0.19	0.1	0.11	0.37	0.56	0.37	0.51	0.51	0.81	0.99	0.65	0.28	0.27	0.33
AC098484.2	0	0	0	0.02	0.03	0.01	0.04	0.04	0.02	0.03	0.04	0.09	0.01	0.05	0.02	0.07	0	0.04	0	0	0	0	0.04	0	0	0	0	0.06	0	0	0.04	0	0	0	0.01	0.01	0	0	0	0	0.01	0	0	0	0	0	0	0	0.01
YBX1	33.77	54.33	42.45	4.56	4.6	12.69	10.01	10.47	7.57	11.43	11.65	13.94	12.38	10.53	14.3	5.82	6.16	3.14	4.52	2.55	3.51	2.43	4.2	3.66	3.67	3.53	5.08	6.95	6.82	5.2	4.96	2.63	1.97	4.49	9.27	8	4.64	4.59	14.07	10.56	11.43	17.59	19.35	10.92	9.23	15.55	11.62	6.15	7.51
CLDN19	0	0	0	0.01	0	0	0	0	0	0	0	0	0.01	0	0	0	0	0	0	0	0	0	0	0	0	0	0	0.06	0	0	0	0	0	0	0	0	0	0.92	0.02	0	0.02	0.03	0	0.1	0	0	0	0.01	0.06
P3H1	0.13	0.15	0.11	0.09	0.09	0.07	0.02	0.12	0.04	0.18	0.03	0.08	0.17	0.14	0.11	0.09	0.42	0.15	0.27	0	0.32	0.12	0.23	0.36	0	0.15	0	0.18	0	0.48	0.16	0.03	0.1	0.1	0.03	0.08	0.18	0.22	0.21	0.15	0.1	0.09	0.06	0.4	0.29	0.09	0.16	0.19	0.25
C1orf50	0.16	0.2	0.09	0.06	0.08	0.1	0.14	0.15	0.09	0.15	0.1	0.14	0.15	0.05	0.14	0.31	0.06	0.22	0.21	0.24	0.13	0.08	0.21	0	0.32	0.17	0.24	0.33	0.13	0.05	0.24	0.09	0.07	0.06	0.13	0.14	0.08	0.16	0.1	0.1	0.05	0	0	0.12	0.08	0	0.1	0.19	0.15
AC098484.3	0	0	0	0.01	0	0	0	0	0	0	0	0.04	0	0	0	0	0	0	0	0	0	0	0	0	0	0	0	0.05	0	0	0	0	0	0	0	0	0	0	0	0	0	0	0	0	0	0	0	0	0
AC098484.1	0	0	0	0	0	0	0	0	0	0	0	0	0	0	0	0	0	0	0	0	0	0	0	0	0	0	0	0	0	0	0	0	0	0	0	0	0	0	0	0	0	0	0	0	0	0	0	0	0
TMEM269	0.02	0.01	0.07	0	0	0	0.01	0.01	0	0.01	0	0	0.01	0	0	0	0	0	0	0	0.13	0	0.01	0	0	0.05	0	0	0	0	0	0	0	0	0	0.01	0	0	0	0	0	0	0	0	0	0	0	0.01	0.01
SVBP	0.48	0.7	0.71	0.58	0.29	0.24	0.32	0.26	0.2	0.51	0.42	0.62	0.6	0.21	0.59	0.71	1.12	0.36	0.98	0.66	0.69	0.43	0.63	0.64	0.44	0.18	0.45	0.58	0.65	0.24	0.75	0.87	0.42	0.28	0.59	0.43	0.57	0.23	0.79	0.97	0.65	0.81	0.48	0.35	0.5	0.69	0.64	0.8	0.81
ERMAP	0.04	0.39	0.04	0.04	0.04	0.01	0.01	0.04	0.01	0	0	0.04	0.08	0	0.03	0	0.07	0.03	0	0	0	0	0	0	0	0	0.07	0	0	0	0	0.01	0.09	0.06	0.06	0.05	0.07	0.07	0.05	0.19	0.14	0.16	0	0.07	0.03	0	0.03	0.09	0.07
AL512353.1	0.01	0.03	0.11	0	0	0	0	0	0	0	0	0	0.01	0	0	0	0	0	0	0	0	0	0	0	0	0	0	0	0	0	0	0	0	0.01	0.01	0.01	0.03	0.01	0.02	0.01	0	0	0	0	0.03	0	0	0.01	0.01
ZNF691	0.11	0.1	0.06	0.11	0.08	0.07	0.1	0.11	0.1	0.06	0.06	0.04	0.07	0.21	0.09	0	0	0.07	0.28	0	0.23	0	0.19	0	0	0.14	0	0	0	0	0.05	0.04	0.03	0.06	0.05	0.07	0.09	0.03	0.11	0	0.04	0.01	0	0	0.03	0	0.02	0.05	0.06
AL512353.2	0	0	0	0	0	0	0	0	0	0	0	0	0	0	0	0	0	0	0	0	0	0	0	0	0	0	0	0	0	0	0	0	0	0	0	0	0	0	0	0	0.01	0	0	0	0	0	0	0	0
AL512353.3	0	0	0	0	0	0	0	0	0	0	0	0	0	0	0.01	0	0	0	0	0	0	0	0	0	0	0	0	0	0	0	0	0	0	0	0	0	0	0	0	0	0	0	0	0	0	0	0	0	0
ATP6V1E1P1	0	0	0	0	0	0	0	0	0	0	0	0	0	0	0	0	0	0	0	0	0	0	0	0	0	0	0	0	0	0	0	0	0	0	0	0	0	0	0	0	0	0	0.08	0	0	0	0	0	0
SLC2A1	0.34	0.96	0.56	0.46	0.34	0.18	0.05	0.08	0.1	0.3	0.29	0.3	0.4	0.17	0.75	0.22	0.87	0.32	0.18	0.51	0.41	0.19	0.21	0.21	0.26	0.1	0.79	0.06	0.21	0.16	0.29	0.18	0.54	5.07	2.68	4.11	0.86	9.61	0.1	0.18	0.05	0.03	0	0.18	0.28	0	0.55	0.14	0.13
AC099795.2	0	0	0	0	0	0	0	0	0	0.01	0	0	0	0	0	0	0	0	0	0	0	0	0	0	0	0	0	0.05	0	0	0	0	0	0	0	0	0	0	0	0	0	0	0	0	0	0	0	0	0
SLC2A1-AS1	0.03	0.17	0.08	0.11	0.07	0.07	0.06	0.01	0	0.11	0	0	0.08	0.08	0.16	0	0.43	0.15	0	0	0	0.15	0.12	0	0.13	0.12	0.12	0	0	0.16	0.08	0.08	0.01	0.25	0.27	0.26	0.08	0.16	0.01	0	0	0	0	0	0.03	0	0	0.02	0.03
AC099795.1	0	0	0	0	0	0	0	0	0	0	0	0	0	0	0	0	0	0	0	0	0	0	0	0	0	0	0	0	0	0	0	0	0	0	0	0.01	0	0	0	0	0	0	0	0	0	0	0	0	0
RNU6-880P	0	0	0	0	0	0	0	0	0	0	0	0	0	0	0	0	0	0	0	0	0	0	0	0	0	0	0	0	0	0	0	0	0	0	0	0	0	0	0	0	0	0	0	0	0	0	0	0	0
U6-1	0	0	0	0	0	0	0	0	0	0	0	0	0	0	0	0	0	0	0	0	0	0	0	0	0	0	0	0	0	0	0	0	0	0	0	0	0	0	0	0	0	0	0	0	0	0	0	0	0
AL161637.1	0	0	0	0	0	0	0	0	0	0	0	0	0.01	0	0	0	0	0	0	0	0	0	0	0	0	0	0	0	0	0	0	0	0	0	0	0	0	0	0	0	0	0	0	0	0	0	0	0	0
FAM183A	0	0	0	0	0	0	0	0	0	0.01	0	0	0.02	0	0.01	0	0.08	0	0	0	0	0	0	0	0	0	0	0	0	0	0	0	0	0	0	0	0	0.02	0.01	0	0	0	0	0	0	0	0	0.02	0.01
EBNA1BP2	0.8	0.81	0.58	1.09	0.68	0.92	0.85	0.67	0.82	1.14	1.26	1.47	1.24	1.01	1.26	0.87	0.78	0.83	0.19	0.94	0.25	0.71	0.84	0.4	1.25	0.64	0.87	1.79	0.59	0.15	0.64	0.76	0.64	0.57	0.88	0.73	0.94	0.68	1.32	0.4	0.33	0.5	0.41	0.87	0.44	1.09	1.1	0.42	0.53
MIR6733	0	0	0	0	0	0	0	0	0	0	0	0	0	0	0	0	0	0	0	0	0	0	0	0	0	0	0	0	0	0	0	0	0	0	0	0	0	0	0	0	0	0	0	0	0	0	0	0	0
CFAP57	0.01	0.03	0.08	0	0	0	0.01	0	0	0	0	0	0.01	0	0.07	0.03	0.11	0.1	0.08	0	0	0	0.02	0	0	0	0	0.06	0	0	0	0	0	0	0.01	0	0.02	0	0	0	0	0	0	0	0	0	0	0.05	0.01
RNA5SP46	0	0	0	0	0	0	0	0	0	0	0	0	0	0	0	0	0	0	0	0	0	0	0	0	0	0	0	0	0	0	0	0	0	0	0	0	0	0	0	0	0	0	0	0	0	0	0	0	0
TMEM125	0	0	0	0	0	0	0	0	0	0	0	0	0	0	0	0	0	0	0	0	0	0	0	0	0	0	0	0	0	0	0	0	0	0.02	0.02	0.04	0	0.04	0	0	0	0	0	0	0	0	0	0.01	0.01
C1orf210	0	0	0	0	0	0	0	0	0	0	0	0	0	0	0	0	0	0	0	0	0	0	0	0	0	0	0	0	0	0	0	0	0	0	0	0.01	0	0	0	0	0	0	0	0	0	0	0	0	0
TIE1	0	0	0	0.01	0	0	0	0.01	0	0.01	0	0	0.01	0	0	0	0	0	0	0	0	0	0.06	0	0	0	0	0	0	0	0	0	0.04	0	0	0	0	0	0.02	0	0.04	0	0	0	0.03	0	0.04	0.02	0.01
MPL	0	0	0	0	0	0	0	0	0	0	0	0	0	0	0	0	0	0	0	0	0	0	0	0	0	0	0	0	0	0	0	0	0	0	0	0	0	0	0	0	0	0	0	0	0	0	0	0	0
AL139289.2	0.02	0.02	0	0.01	0.01	0.02	0.01	0.02	0.04	0	0	0	0.01	0.08	0.01	0	0	0	0.07	0	0	0	0	0	0	0	0	0	0	0	0	0	0	0.01	0.02	0.01	0	0	0.04	0	0.01	0	0	0	0	0	0	0.01	0
CDC20	0.01	0.01	0	0	0	0.01	0	0	0.01	0.01	0.04	0	0.01	0	0.02	0	0	0	0	0	0	0	0	0	0	0	0	0	0	0	0	0	0	0	0.01	0	0.03	0	0	0.01	0	0.03	0	0.1	0	0	0.03	0	0.01
ELOVL1	0.09	0.07	0.16	0.07	0.06	0.03	0.07	0.04	0.07	0.14	0.2	0.11	0.09	0.09	0.06	0.11	0.05	0.05	0.05	0.24	0	0.02	0.08	0.27	0.53	0.05	0.19	0.07	0	0	0.14	0.05	0.14	0.2	0.19	0.14	0.1	0.55	0.21	0.46	0.54	0.26	0.47	0.25	0.31	0.52	0.13	0.15	0.23
MIR6734	0	0	0	0	0	0	0	0	0	0	0	0	0	0	0	0	0	0	0	0	0	0	0	0	0	0	0	0	0	0	0	0	0	0	0	0	0	0	0	0	0	0	0	0	0	0	0	0	0
MED8	1.43	0.94	0.92	0.55	0.41	0.51	0.57	0.51	0.5	0.51	0.81	0.7	0.53	0.75	0.73	0.31	0.05	0.25	0.07	0.22	0.27	0.38	0.32	0.08	0.42	0.31	0	0.25	0.26	0.47	0.31	0.37	0.16	0.33	0.41	0.44	0.27	0.42	0.43	0.26	0.48	0.22	0.43	0.15	0.24	0.31	0.35	0.37	0.28
AL139289.1	0	0	0	0	0	0	0	0	0	0	0	0	0	0	0	0	0	0	0	0	0	0	0	0	0	0	0	0	0	0	0	0	0	0	0	0	0	0	0	0	0	0	0	0	0	0	0	0	0
SZT2	0.12	0.32	0.24	0.17	0.14	0.14	0.21	0.15	0.16	0.18	0.23	0.27	0.18	0	0.11	0.18	0.08	0.23	0	0.13	0	0.11	0.06	0.22	0.07	0.18	0.07	0.14	0.07	0.05	0.18	0.23	0.33	0.12	0.04	0.04	0.11	0.26	0.13	0.08	0.18	0.15	0.43	0	0.16	0	0.07	0.11	0.14
SZT2-AS1	0	0	0	0	0	0	0.01	0	0	0	0	0	0	0	0	0	0	0	0	0	0	0	0	0	0	0	0	0	0	0	0	0	0	0	0	0	0	0	0	0	0	0	0	0	0	0	0	0	0
MIR6735	0	0	0	0	0	0	0	0	0	0	0	0	0	0	0	0	0	0	0	0	0	0	0	0	0	0	0	0	0	0	0	0	0	0	0	0	0	0	0	0	0	0	0	0	0	0	0	0	0
HYI	0.28	0.07	0.22	0.29	0.15	0.42	0.32	0.36	0.36	0.78	0.39	0.37	0.42	0.28	0.42	0.57	0.54	0.31	0.41	0.24	0.25	0.11	0.12	0	0.28	0.28	0.59	0.53	0.47	0.88	0.21	0.09	0	0.39	0.71	0.58	0.76	0.71	1.11	0.21	0.36	0.17	0.15	0.05	0.01	0.92	1.09	0.91	0.91
HYI-AS1	0	0.01	0.04	0	0	0.01	0.01	0	0.01	0.03	0	0	0	0	0.01	0.03	0	0.04	0	0	0	0	0	0	0	0	0	0	0.13	0	0.04	0.02	0.03	0.01	0	0.02	0.02	0	0	0	0.01	0	0	0	0	0	0	0	0.02
PTPRF	0.15	0.24	0.26	1.02	1.05	0.04	0.04	0.04	0.1	0.16	0.2	0.09	0.08	0.04	0.08	2.1	1	5.24	1.87	1.45	2.68	1.17	1.58	0.81	1.94	1.49	0.67	0.94	2.28	0.35	0.63	0.61	0.82	0.29	0.22	0.4	0.2	0.19	0.02	0.03	0.01	0.02	0	0	0.08	0	0	0.58	0.39
KDM4A	0.17	0.23	0.11	0.23	0.25	0.15	0.13	0.25	0.16	0.3	0.1	0.11	0.23	0.36	0.15	0.24	0.41	0.25	0.33	0.03	0	0.26	0.24	0.07	0.57	0.15	0	0.48	0.18	0	0.21	0.25	0.28	0.16	0.1	0.08	0.07	0.24	0.12	0.11	0.13	0.14	0	0	0.23	0.23	0.14	0.24	0.17
KDM4A-AS1	0.19	0.24	0.44	0	0.02	0.02	0.03	0.01	0.03	0.02	0.03	0	0.03	0	0.02	0	0	0	0	0.06	0.27	0	0	0	0	0	0	0	0	0	0	0.01	0.03	0.02	0.01	0.03	0	0	0.01	0.04	0.01	0	0	0	0.02	0.1	0	0.01	0.01
ST3GAL3	0.25	0.03	0.17	0.27	0.34	0.21	0.17	0.14	0.19	0.33	0.18	0.33	0.21	0.18	0.29	0.29	0.21	0.26	0.28	0	0.43	0.44	0.19	0.63	0.38	0.34	0.83	0.32	0.24	0.37	0.18	0.28	0.75	0.08	0.11	0.13	0.12	0.17	0.11	0.01	0.02	0	0	0	0.03	0.25	0.07	0.1	0.16
AL451062.1	8	4.06	3.38	0.36	0.28	0.24	0.45	0.45	0.45	0.27	0.4	0.35	0.52	0.14	0.31	0.2	0.1	0.27	0.18	0.36	0.16	0.07	0.06	0.14	1.36	0.37	0.18	0.22	0.41	0.67	0.2	0.08	0.2	0.3	0.66	0.95	0.44	1.41	0.02	0.46	0	0.03	0	0	0	0	0.55	0.07	0.03
U6-2	0	0	0	0	0	0	0	0	0	0	0	0	0	0	0	0	0	0	0	0	0	0	0	0	0	0	0	0	0	0	0	0	0	0	0	0	0	0	0	0	0	0	0	0	0	0	0	0	0
AL451062.2	0	0	0	0	0	0	0	0	0	0	0	0	0.01	0	0	0	0	0	0	0	0	0	0	0	0	0	0	0	0	0	0	0	0	0	0	0	0	0	0	0	0	0	0	0	0	0	0	0	0
MIR6079	0	0	0	0	0	0	0	0	0	0	0	0	0	0	0	0	0	0	0	0	0	0	0	0	0	0	0	0	0	0	0	0	0	0	0	0	0	0	0	0	0	0	0	0	0	0	0	0	0
SHMT1P1	0	0	0	0	0	0	0	0	0	0	0	0	0	0	0	0	0	0.01	0	0	0	0	0	0	0	0	0	0	0	0	0	0	0	0	0	0	0	0	0	0	0	0	0	0	0	0	0	0	0
ARTN	0	0.01	0.03	0.02	0.01	0	0	0	0.01	0.01	0	0	0	0	0.01	0.05	0	0.01	0	0	0	0	0.04	0	0	0.06	0	0.06	0	0	0	0	0.01	0	0	0.01	0	0	0	0	0	0	0	0	0	0	0.03	0	0
AL357079.1	0.01	0.05	0	0.03	0.01	0.02	0.03	0.02	0.01	0	0.07	0	0.07	0	0.01	0	0	0.02	0	0	0	0.01	0.01	0	0	0.04	0	0	0	0	0	0.03	0	0.01	0.02	0	0	0	0.02	0	0	0	0	0	0	0	0.02	0.02	0.01
IPO13	0.15	0.32	0.23	0.33	0.43	0.23	0.22	0.28	0.25	0.28	0.12	0.26	0.21	0.56	0.23	0.12	0.14	0.26	0.26	0.11	0	0.54	0.46	0.2	0.46	0.36	0.34	0.66	0.3	0.05	0.24	0.35	1.06	0.14	0.15	0.2	0.27	0.38	0.09	0.09	0.08	0.14	0	0	0.01	0	0.14	0.23	0.15
DPH2	0.11	0.11	0.09	0.2	0.17	0.12	0.17	0.1	0.12	0.14	0.12	0.05	0.21	0.13	0.05	0.1	0.05	0.09	0.16	0.18	0	0.23	0.02	0	0.22	0.28	0	0.23	0	0.09	0.03	0.15	0.37	0.06	0.09	0.07	0.15	0.09	0.09	0.09	0.08	0.15	0.16	0	0.17	0.27	0.08	0.09	0.07
ATP6V0B	5.04	3.26	5.04	5.88	4.6	5.2	4.88	4.47	5.5	6.41	5.89	5.45	4.91	5.82	6.14	5.22	7.72	7.36	6.26	5.43	10.75	10.63	8.52	5.69	7.41	7.56	5.23	6.27	7.64	6.4	8.09	4.21	4.93	1.97	2.66	2.27	2.14	3.64	1.49	4.72	5.08	4.12	3.98	1.61	1.49	2.35	1.3	1.21	1.09
B4GALT2	0.06	0.15	0.21	0.14	0.15	0.07	0.09	0.07	0.1	0.1	0.23	0.19	0.12	0.08	0.1	0.31	0.25	0.21	0.4	0.54	0	0.36	0.28	0.33	1.14	0.43	0	0.22	0.05	0.1	0.44	0.28	0.4	0.05	0.06	0.07	0.11	0.18	0.13	0.07	0	0.07	0	0.1	0	0	0.1	0.14	0.14
CCDC24	0.22	0.17	0.08	0.24	0.29	0.2	0.09	0.04	0.06	0.17	0.24	0.35	0.06	0.36	0.13	0	0.07	0.01	0.06	0.44	0	0.41	0.1	0	0.4	0.34	0.19	0.23	0.09	0.51	0.16	0.2	0.12	0.18	0.26	0.23	0.23	0.11	0.06	0.05	0.03	0.02	0	0	0	0	0	0.12	0.07
SLC6A9	0.1	0.3	0.32	0.01	0.01	0.04	0.27	0.18	0.35	0.25	0.12	0.25	0.23	0.18	0.12	5.3	4.16	8.82	0	0.07	1.66	0.9	0.2	0.46	0.14	0.07	0.33	0.23	0	0.29	0.3	0.13	0.07	0.04	0.02	0.02	0.15	0.88	0.02	0	0	0.03	0	0	0.02	0	0.1	0.04	0.02
AL139220.2	0.52	0.75	0.78	0.01	0.02	0.18	0.3	0.35	0.55	0.15	0.2	0.31	0.24	0.46	0.33	0.12	0.06	0.09	0	0	0	0.15	0	0	0	0.07	0.19	0.06	0	0.26	0.02	0.04	0	0.04	0.07	0.09	0.02	0.39	0.03	0	0.01	0	0	0	0.01	0	0.02	0.02	0.05
AL139220.1	0	0	0	0	0	0	0	0	0	0	0	0	0	0	0	0	0	0	0	0	0	0	0	0	0	0	0	0	0	0	0	0	0	0	0	0	0	0	0	0	0	0	0	0	0	0	0	0	0
KRT8P47	0	0	0	0	0	0	0	0	0	0	0	0	0	0	0	0	0	0	0	0	0	0	0	0	0	0	0	0	0	0	0	0	0	0	0	0	0	0.01	0	0	0	0	0	0	0	0	0	0	0
RN7SL479P	0	0	0	0	0	0	0	0	0	0	0	0	0	0	0	0	0	0	0	0	0	0	0	0	0	0	0	0	0	0	0	0	0	0	0	0	0	0	0	0	0	0	0	0	0	0	0	0	0
KLF17	0	0	0	0	0	0	0	0	0	0	0	0	0	0	0	0	0	0	0	0	0	0	0	0	0	0	0	0	0	0	0	0	0	0	0	0	0.02	0.02	0	0	0	0	0	0	0	0	0	0	0
AL356653.1	0.02	0.01	0	0.01	0.01	0.02	0	0	0.02	0	0	0	0.02	0	0.02	0.03	0	0.03	0	0	0	0	0	0	0	0	0	0	0	0.05	0	0.01	0.01	0.01	0	0.06	0.02	0.05	0.04	0.01	0.07	0.05	0	0.09	0.17	0.12	0	0.01	0.07
KLF18	0	0	0	0	0	0	0	0	0	0	0	0	0	0	0	0	0	0	0	0	0	0	0	0	0	0	0	0	0	0	0	0	0	0	0	0	0	0	0	0	0	0	0	0	0	0	0	0	0
AL359839.1	0	0	0	0	0	0	0	0	0	0	0	0	0	0	0	0	0	0	0	0	0	0	0	0	0	0	0	0	0	0	0	0	0	0	0	0	0	0	0	0	0	0	0	0	0	0	0	0	0
Y_RNA-20	0	0	0	0	0	0	0	0	0	0	0	0	0	0	0	0	0	0	0	0	0	0	0	0	0	0	0	0	0	0	0	0	0	0	0	0	0	0	0	0	0	0	0	0	0	0	0	0	0
OOSP1P1	0	0	0	0	0	0	0	0	0	0	0	0	0	0	0	0	0	0	0	0	0	0	0	0	0	0	0	0	0	0	0	0	0	0	0	0	0	0	0	0	0	0	0	0	0	0	0	0	0
AL035417.1	0	0	0	0	0	0	0	0	0	0	0	0	0	0	0	0	0	0	0	0	0	0	0	0	0	0	0	0	0	0	0	0	0	0	0	0	0	0	0	0	0	0	0	0	0	0	0	0	0
AL035417.2	0	0	0	0	0	0	0	0	0	0	0	0	0	0	0	0	0	0	0	0	0	0	0	0	0	0	0	0	0	0	0	0	0	0	0	0	0	0	0.01	0	0	0	0	0	0	0	0.02	0	0
DMAP1	0.96	0.58	0.75	0.82	0.57	0.74	0.87	0.58	0.88	1.18	1.54	0.66	0.81	1.14	0.95	0.54	0.14	0.88	1.17	0.42	0.94	0.87	0.41	0.7	0.58	0.92	0.38	0.65	0.91	0.33	0.57	0.15	0.09	0.37	0.48	0.48	0.41	0.55	0.56	0.16	0.32	0.27	0.24	0.62	0.35	0.22	0.34	0.38	0.43
ERI3	0.35	0.36	0.48	1.05	0.85	0.77	0.65	0.57	0.63	0.7	0.83	0.82	0.67	0.5	0.81	1.06	1.09	1.16	0.94	1.12	0.4	1.64	1.2	1.06	0.58	1.22	0.9	0.83	1.32	1.4	1.32	1.17	0.67	0.53	0.93	0.56	0.8	0.57	0.57	0.46	0.28	0.44	0.19	0.48	0.27	0.66	0.49	0.75	0.79
ERI3-IT1	0	0	0	0	0.01	0	0	0	0	0	0	0	0	0	0	0	0	0	0	0	0	0	0	0	0	0	0	0	0	0	0	0	0	0	0	0	0	0	0	0	0	0	0	0	0	0	0	0	0
RNU6-369P	0	0	0	0	0	0	0	0	0	0	0	0	0	0	0	0	0	0	0	0	0	0	0	0	0	0	0	0	0	0	0	0	0	0	0	0	0	0	0	0	0	0	0	0	0	0	0	0	0
RNF220	0.27	0.9	0.78	0.81	0.45	0.44	0.54	0.35	0.42	0.45	0.32	0.44	0.54	0.58	0.42	0.51	0.31	0.5	0.74	0.72	0.91	0.2	0.63	0.74	0.55	1.44	0.55	0.6	0.38	3.4	0.62	0.68	0.62	0.15	0.12	0.17	0.18	0.42	0.35	0.11	0.31	0.12	0.05	0.36	0.21	0.25	0.28	0.32	0.22
MIR5584	0	0	0	0	0	0	0	0	0	0	0	0	0	0	0	0	0	0	0	0	0	0	0	0	0	0	0	0	0	0	0	0	0	0	0	0	0	0	0	0	0	0	0	0	0	0	0	0	0
TMEM53	0.5	0.7	0.55	0.45	0.3	0.11	0.1	0.2	0.14	0.26	0.3	0.18	0.25	0.17	0.19	0.21	0.21	0.24	0.32	0.34	0.25	0.13	0.03	0	0	0.49	0.07	0.21	0.21	0.29	0.36	0.21	0.35	0.23	0.3	0.3	0.39	0.31	0.28	0.08	0.13	0.04	0.1	0.05	0.05	0.14	0.21	0.26	0.17
C1orf228	0.05	0.04	0	0.03	0.06	0.01	0.03	0.04	0.02	0.05	0.04	0.04	0.02	0	0.01	0.03	0	0.04	0	0.09	0	0.06	0.06	0	0.15	0.13	0.19	0.06	0	0	0.05	0.02	0	0.11	0.05	0.04	0.08	0.03	0	0.2	0.07	0.19	0.17	0	0.18	0.66	0	0.01	0.01
RNU5F-1	0	0	0	0	0	0	0	0	0	0	0	0	0	0	0	0	0	0	0	0	0	0	0	0	0	0	0	0	0	0	0	0	0	0	0	0	0	0	0	0	0.01	0	0	0	0.03	0	0	0	0
RNU5D-1	0.04	0.03	0.03	0	0	0.02	0.01	0.01	0	0.01	0.07	0	0.02	0	0.01	0	0	0	0	0	0	0	0	0	0	0	0	0	0	0	0.02	0	0	0.06	0	0.02	0.13	0.11	0.1	0.31	0.11	0.05	0	0	0.11	0.22	0	0.02	0.02
KIF2C	0	0.01	0	0.02	0	0.01	0.01	0	0.03	0.03	0	0.04	0.05	0.06	0	0	0	0	0	0	0	0	0.11	0	0	0	0	0	0	0	0	0.03	0	0	0.01	0.01	0	0	0.01	0	0	0	0	0	0	0	0	0	0.01
AL592166.1	0	0	0.03	0	0	0	0	0	0	0	0	0	0	0	0	0	0	0	0	0	0	0	0.04	0	0	0	0	0	0	0	0	0	0	0	0	0	0	0.01	0	0	0	0	0.08	0	0.05	0	0	0	0
SNORD55	0	0	0	0	0	0	0	0	0	0	0	0	0	0	0	0	0	0	0	0	0	0	0	0	0	0	0	0	0	0	0	0	0	0	0	0	0	0	0	0	0	0	0	0	0	0	0	0	0
SNORD46	0	0	0	0	0	0	0	0	0	0	0	0	0	0	0	0	0	0	0	0	0	0	0	0	0	0	0	0	0	0	0	0	0	0	0	0	0	0	0	0	0	0	0	0	0	0	0	0	0
SNORD38A	0	0	0	0	0	0	0	0	0	0	0	0	0	0	0	0	0	0	0	0	0	0	0	0	0	0	0	0	0	0	0	0	0	0	0	0	0	0	0	0	0	0	0	0	0	0	0	0	0
SNORD38B	0	0	0	0	0	0	0	0	0	0	0	0	0	0	0	0	0	0	0	0	0	0	0	0	0	0	0	0	0	0	0	0	0	0	0	0	0	0	0	0	0	0	0	0	0	0	0	0	0
SNORD38B-1	0	0	0	0	0	0	0	0	0	0	0	0	0	0	0	0	0	0	0	0	0	0	0	0	0	0	0	0	0	0	0	0	0	0	0	0	0	0	0	0	0	0	0	0	0	0	0	0	0
BEST4	0	0	0	0.01	0.02	0	0.01	0	0.01	0.02	0	0.1	0	0.07	0.02	0.08	0.17	0	0.06	0.74	0	0.02	0.09	0	0.38	0	0	0	0	0.35	0.04	0.01	0	0.02	0.06	0.01	0.01	0.03	0	0	0	0	0	0	0	0	0	0.02	0.02
PLK3	0.07	0.04	0.03	0.04	0.05	0.06	0.07	0.04	0.07	0.07	0	0.17	0.11	0.09	0.11	0.07	0	0.11	0.14	0.23	0.25	0	0.22	0.15	0	0.08	0	0	0	0	0.16	0.04	0.04	0.3	0.04	0.22	0.27	0.13	0.84	3.35	0.92	0.91	0.61	0.5	1.32	1.48	0.51	0.72	0.81
TCTEX1D4	0	0	0	0	0	0	0	0	0	0	0	0	0	0	0	0	0	0	0	0	0	0	0	0	0	0	0	0	0	0	0	0	0	0	0	0	0.01	0.01	0	0	0	0	0	0	0	0	0	0	0
BTBD19	0	0	0	0	0	0	0.01	0	0	0.01	0	0	0	0	0.01	0	0	0.03	0	0	0	0	0	0	0	0	0	0	0	0	0	0	0	0.04	0.01	0.01	0	0.07	0.1	0.41	0.18	0.09	0.05	0	0.11	0	0.03	0.1	0.15
PTCH2	0.01	0.01	0	0	0.01	0	0	0.01	0.01	0	0	0.01	0	0	0	0.04	0	0.11	0	0	0	0.14	0.24	0	0	0	0	0.1	0.13	0.15	0.03	0.02	0	0.07	0.01	0.07	0.17	0.03	0.05	0.08	0.21	0.01	0.05	0.09	0.03	0.13	0.11	0.4	0.45
RNU5E-6P	0	0	0	0	0	0	0	0	0	0	0	0	0	0	0	0	0	0	0	0	0	0	0	0	0	0	0	0	0	0	0	0	0	0	0	0	0	0	0	0	0	0	0	0	0	0	0	0	0
AL136380.1	0.01	0.01	0.03	0	0.01	0	0	0.02	0.01	0.03	0	0	0.02	0	0	0	0	0.01	0	0	0	0	0	0	0	0.04	0	0	0	0	0	0	0	0.01	0	0.02	0	0.01	0.06	0.02	0.1	0.03	0.05	0	0.1	0	0	0.04	0.04
EIF2B3	0.51	0.34	0.51	0.35	0.34	0.49	0.5	0.37	0.34	0.37	0.42	0.33	0.42	0.44	0.35	0.35	0.5	0.27	0.37	0.32	0.39	0.19	0.33	0.36	0.43	0.21	0	0.49	0.51	0.41	0.25	0.38	0.44	0.25	0.28	0.32	0.33	0.19	0.2	0.28	0.19	0.09	0.1	0.07	0.16	0.13	0.3	0.62	0.66
RNA5SP47	0	0	0	0	0	0	0	0	0	0	0	0	0	0	0	0	0	0	0	0	0	0	0	0	0	0	0	0	0	0	0	0	0	0	0	0	0	0	0	0	0	0	0	0	0	0	0	0	0
CCNB1IP1P1	0	0	0	0	0	0	0	0	0	0	0	0	0	0	0	0	0	0	0	0	0	0	0	0	0	0	0	0	0	0	0	0	0	0	0	0	0	0	0	0	0	0	0	0	0	0	0	0	0
AL136380.2	0	0	0	0	0	0	0	0	0	0	0	0	0	0	0	0	0	0	0	0	0	0	0	0	0	0	0	0	0	0	0	0	0	0	0	0	0	0	0	0	0.02	0	0	0	0	0	0	0	0
MRPS17P1	0	0	0	0	0	0	0	0	0	0	0	0	0.01	0	0	0.04	0	0.01	0	0	0	0	0	0	0	0	0	0	0	0	0	0	0	0	0	0	0.01	0	0	0	0	0	0	0	0.01	0	0.02	0.03	0
HECTD3	0.06	0.07	0.04	0.05	0.08	0.07	0.11	0.05	0.07	0.07	0	0.08	0.04	0.15	0.06	0.17	0	0.05	0.07	0.06	0.9	0.19	0.12	0	0.15	0	0	0.14	0.09	0	0.03	0.14	0.15	0.06	0.04	0.04	0.07	0.04	0.04	0.07	0.15	0.07	0.05	0	0.12	0	0.11	0.13	0.09
UROD	0.45	0.35	0.5	0.73	0.67	0.71	0.65	0.69	0.69	0.72	0.65	0.51	0.59	0.74	0.62	0.36	0.34	0.77	0.67	0.89	1.13	0.85	0.58	0.38	0.2	0.62	0.85	0.51	0.4	0.43	0.52	0.52	0.85	1.07	1.37	1.04	1.02	0.83	0.96	0.54	0.59	0.7	0.05	0.32	0.43	0.07	0.67	2.38	1.84
ZSWIM5	0.03	0.1	0.03	0.08	0.04	0.05	0.08	0.05	0.07	0.04	0.06	0.03	0.11	0.09	0.06	0.03	0	0.04	0	0	0.27	0.03	0	0	0	0	0	0	0	0	0.06	0.05	0.07	0.03	0.02	0.04	0	0.04	0	0	0	0	0	0.11	0.06	0	0.09	0.02	0.03
OSTCP5	0	0	0	0	0	0	0.01	0	0	0	0	0.03	0	0	0	0	0	0	0	0	0	0	0	0	0	0	0	0	0	0	0	0	0	0	0	0	0.02	0	0	0	0	0	0	0	0	0	0	0	0
LINC01144	0.02	0.01	0	0.02	0.01	0.02	0.02	0.02	0.03	0.02	0	0	0.03	0	0.02	0	0	0.02	0	0	0	0	0	0	0	0	0	0	0	0	0.02	0	0	0.02	0.02	0.01	0.01	0	0.02	0	0	0.02	0	0	0	0	0	0	0.01
HPDL	0	0	0	0	0	0	0	0	0	0	0	0	0	0	0	0.03	0	0	0	0.05	0	0.04	0	0	0	0.17	0.12	0.25	0	0	0	0	0.01	0	0	0	0.04	0.01	1.95	0	0.02	0	0	0	0.03	0	0	0.02	0.01
MUTYH	0.23	0.16	0.21	0.11	0.1	0.28	0.34	0.17	0.31	0.38	0.3	0.12	0.23	0.24	0.31	0.14	0.05	0.15	0.11	0.03	0	0.17	0.02	0	0	0.04	0	0.14	0.17	0	0.06	0.04	0.03	0.16	0.14	0.19	0.25	0.07	0.21	0.13	0.06	0.08	0.1	0.17	0.08	0.3	0.02	0.17	0.09
TOE1	0.29	0.18	0.38	0.14	0.15	0.18	0.23	0.17	0.22	0.25	0.17	0.12	0.24	0.14	0.14	0.05	0.17	0.1	0	0.09	0	0.07	0.16	0	0.11	0.24	0.25	0.21	0.19	0.63	0.14	0.03	0	0.2	0.12	0.16	0.14	0.03	0.25	0.12	0.06	0.09	0.05	0.08	0.1	0	0.14	0.16	0.19
TESK2	0.04	0.13	0.09	0.01	0.03	0.02	0	0.02	0.02	0.04	0	0.03	0.01	0.11	0.02	0.05	0	0	0	0	0	0	0	0	0.07	0	0	0.04	0	0	0	0.02	0.01	0.02	0.01	0	0.04	0.03	0.22	0.01	0.06	0.1	0.19	0.1	0.09	0.09	0.16	0.08	0.07
AL451136.1	0	0	0	0	0	0	0	0	0	0	0	0	0	0	0	0	0	0	0	0	0	0	0	0	0	0	0	0	0	0	0	0	0	0	0	0	0	0	0	0	0	0	0	0	0	0	0	0	0
CCDC163	0.03	0.02	0	0.01	0.04	0.02	0.03	0.02	0.02	0.04	0.04	0	0.02	0	0.04	0.03	0.05	0	0	0	0.43	0.02	0.05	0	0	0.02	0	0.05	0	0	0.05	0	0.02	0.01	0.01	0.02	0.07	0	0.03	0	0.01	0	0	0	0	0	0.02	0.03	0.06
MMACHC	0.04	0.07	0	0.04	0.02	0.03	0.02	0.05	0.02	0.01	0.03	0.04	0.04	0.05	0.03	0.11	0.14	0.08	0	0.04	0	0.07	0.02	0	0.07	0	0	0.06	0.09	0	0.14	0.04	0.01	0.03	0.01	0.03	0.08	0.08	0.11	0.01	0.01	0.02	0.05	0	0.05	0	0	0.06	0.08
PRDX1	14.01	5.01	2.27	5.36	8.69	4.31	0.94	7.12	4.06	6.39	5.09	4.78	4.59	8.85	6.11	2.87	1.63	1.47	3.35	3.24	3.79	2.75	4.83	3.04	3.04	3.07	3.81	3.29	2.34	2.61	2.23	4.02	3.43	3.67	6.01	4.88	10.3	15.08	12.87	4.45	4.09	3.02	3.56	2.76	3.3	10.51	6.68	13.5	10.64
HMGB1P48	0	0	0	0	0	0	0	0	0	0	0	0	0	0	0	0	0	0	0	0	0	0	0	0	0	0	0	0	0	0	0	0	0	0	0	0	0	0	0	0	0	0	0	0	0	0	0	0.01	0
AKR1A1	0.79	0.55	0.27	0.51	0.45	0.35	0.37	0.39	0.32	0.44	0.52	0.51	0.37	0.24	0.42	0.41	0.12	0.32	0	0.31	0	0.21	0.17	0.53	0.46	0.24	0.62	0.47	0.31	0.44	0.23	0.53	0.06	0.39	0.5	0.3	0.65	0.59	0.6	2.15	2.05	1.27	0.54	0.28	0.48	1.11	0.47	1.1	1.07
AL355480.3	0	0	0	0	0	0	0	0	0	0	0	0	0	0	0	0	0	0	0	0	0	0	0	0	0	0	0	0	0	0	0	0	0	0	0	0	0	0	0	0	0	0	0	0	0	0	0	0	0
AL355480.1	0	0	0	0	0	0	0	0	0	0	0	0	0	0	0	0	0	0	0	0	0	0	0	0	0	0	0	0	0	0	0	0	0	0	0	0	0	0	0	0	0	0	0	0	0	0	0	0	0
NASP	0.82	0.5	0.57	0.71	0.49	0.32	0.48	0.37	0.43	0.66	0.65	0.28	0.57	0.6	0.45	0.82	0.37	0.7	0.79	0.96	0.41	0.48	0.4	0.49	0.33	0.3	0.8	0.75	0.17	0.63	0.53	0.29	0.09	0.67	0.43	0.46	0.9	0.48	1.57	0.73	1.02	0.91	0.3	1.32	1.29	1.22	0.91	1.16	1.44
AL355480.2	0	0	0	0	0	0	0	0	0	0	0	0	0	0	0	0	0	0	0	0	0	0	0	0	0	0	0	0	0	0	0	0	0	0	0	0	0	0	0	0	0	0	0	0	0	0	0	0	0
AL355480.4	0	0	0	0	0	0	0	0	0	0	0	0	0	0	0	0	0	0	0	0	0	0	0	0	0	0	0	0	0	0	0	0	0	0	0	0	0	0	0	0	0	0	0	0	0	0	0	0	0
CCDC17	0	0.02	0	0	0.01	0	0	0.01	0.01	0	0	0.04	0	0	0	0	0	0	0	0	0	0	0	0	0	0	0	0	0	0	0	0	0	0.01	0	0	0	0	0	0	0.02	0.04	0	0	0	0	0.02	0.02	0.01
GPBP1L1	0.46	0.59	0.48	0.48	0.4	0.46	0.42	0.4	0.32	0.39	0.49	0.33	0.37	0.34	0.48	0.23	0.5	0.28	0.35	0.54	0	0.18	0.32	0.07	0.16	0.28	0	0.2	0.25	0.2	0.24	0.15	0.15	0.29	0.37	0.39	0.24	0.26	0.44	0.33	0.53	0.53	0.35	0.46	0.55	0.5	0.61	0.47	0.49
AL604028.2	0	0.01	0	0	0	0	0.02	0	0.01	0	0	0	0	0	0	0	0	0	0	0	0	0	0	0	0	0	0	0	0	0	0	0	0	0	0	0	0	0	0	0	0	0	0	0	0	0	0	0	0
TMEM69	0.61	0.36	0.34	0.31	0.27	0.4	0.39	0.27	0.36	0.42	0.39	0.58	0.51	0.22	0.41	0.27	0.25	0.23	0.06	0.13	0.39	0.14	0.39	0.22	0.09	0.1	0	0.25	0.11	0	0.29	0.33	0.16	0.27	0.45	0.32	0.46	0.26	0.49	0.24	0.32	0.25	0.44	0	0.35	0.23	0.11	0.34	0.34
IPP	0.15	0.2	0.07	0.13	0.16	0.18	0.14	0.12	0.19	0.18	0.17	0.15	0.21	0.15	0.19	0.13	0	0.06	0.06	0.1	0	0.02	0.31	0	0.22	0.22	0.07	0.19	0	0.68	0.05	0.1	0.42	0.15	0.11	0.24	0.11	0.09	0.08	0.01	0.04	0.03	0	0.06	0.11	0	0.04	0.21	0.25
AL604028.1	0.01	0.03	0	0.03	0	0.02	0.04	0.01	0.02	0.04	0	0	0.02	0.02	0.04	0	0	0.02	0	0	0	0.04	0	0	0	0	0	0	0	0	0.05	0.01	0.01	0.02	0.01	0.05	0	0.04	0.03	0	0	0	0	0	0	0	0.04	0	0
AL603882.1	0	0	0	0	0	0	0	0	0	0	0	0	0	0	0.01	0	0	0	0	0	0	0	0	0	0	0	0	0	0	0	0	0	0	0	0	0	0	0.01	0	0	0	0	0	0	0	0	0.01	0	0
MAST2	0.07	0.59	0.43	0.03	0.11	0.12	0.04	0.03	0.1	0.09	0.06	0	0.11	0.02	0.08	0.17	0.06	0.16	0.09	0.33	0	0.18	0.26	0.07	0.12	0.25	0	0.08	0.63	0.14	0.3	0.36	0.35	0.04	0.02	0.06	0	0.04	0.03	0	0.04	0.04	0	0.1	0.05	0	0.03	0.06	0.05
TMA16P2	0	0	0	0	0	0	0	0	0	0	0	0	0	0	0	0	0	0	0	0	0	0	0	0	0	0	0	0	0	0	0	0	0	0	0	0	0	0	0	0	0	0	0	0	0	0	0	0	0
PIK3R3	0.13	0.22	0.1	0.06	0.05	0.33	0.6	0.61	0.36	0.32	0.41	0.52	0.32	0.39	0.41	0.32	0.31	0.22	0.39	0.56	0.17	0.23	0.29	0.34	0.17	0.11	0.43	0.14	0.4	0.37	0.43	0.42	1.09	0.36	0.19	0.48	0.12	0.2	0.05	0.02	0.13	0.04	0.09	0.1	0.05	0.18	0.05	0.38	0.51
AL358075.4	0	0	0	0	0	0	0	0	0	0	0	0	0	0	0	0	0	0	0	0	0	0	0	0	0	0	0	0	0	0	0	0	0	0	0	0	0	0	0	0	0	0	0	0	0	0	0	0	0
AL358075.1	0	0	0	0	0	0	0.01	0	0	0	0	0	0	0	0	0	0	0	0	0	0	0.02	0	0	0	0	0	0	0	0	0	0	0	0	0	0.01	0	0	0	0	0.03	0.02	0	0	0	0	0	0.02	0
AL358075.3	0	0	0	0	0	0	0	0	0	0	0	0	0	0	0	0	0	0	0	0	0	0	0	0	0	0	0	0	0	0	0.01	0.01	0	0	0	0	0	0.01	0	0	0	0	0	0.1	0	0	0	0	0
AL358075.2	0.05	0.03	0	0	0	0.02	0.02	0.02	0.02	0.01	0	0.07	0.04	0.03	0.01	0	0	0.02	0	0	0	0	0	0	0	0	0	0	0.09	0	0	0.06	0	0.02	0.03	0.02	0.01	0.07	0	0.04	0	0	0	0	0	0	0.04	0	0
TSPAN1	0	0	0	0.01	0	0	0.01	0	0	0	0	0	0	0	0	0	0	0	0	0	0	0.02	0	0	0	0.11	0	0	0	0	0	0	0	0	0	0	0	0.02	0.02	0	0	0	0	0	0	0	0.02	0.01	0
AL672043.1	0	0	0	0	0	0	0	0	0	0	0	0	0	0	0	0	0	0	0	0	0	0	0	0	0	0	0	0	0	0	0	0	0	0	0	0	0	0	0	0	0	0	0	0	0	0	0	0	0
POMGNT1	0.33	0.61	0.35	0.58	0.56	0.38	0.35	0.31	0.36	0.37	0.31	0.25	0.31	0.23	0.4	0.5	0.51	0.57	0.09	0.19	0.7	0.48	0.64	0.22	0.2	0.45	0.26	0.18	0.55	0	0.6	0.47	0.36	0.26	0.19	0.27	0.25	0.3	0.75	0.22	0.19	0.14	0.06	0.1	0.27	1.35	0.16	0.25	0.28
LURAP1	0	0	0	0	0	0	0	0	0	0.01	0	0	0.01	0	0	0.03	0	0	0	0	0	0	0	0	0	0	0	0	0.13	0	0.07	0.03	0	0.02	0.02	0.04	0.09	0.03	0.34	0.02	0.02	0	0	0	0.02	0	0.08	0.09	0.06
RAD54L	0	0	0	0	0	0	0	0	0	0	0	0	0	0	0	0	0	0	0	0	0	0	0	0	0	0	0	0	0	0	0	0	0	0	0	0	0	0	0	0	0	0.02	0	0	0	0	0	0	0
LRRC41	0.37	0.27	0.24	0.73	0.71	0.49	0.53	0.39	0.46	0.61	0.51	0.57	0.36	0.26	0.41	0.42	0.15	0.43	0.99	0.06	0.9	0.49	0.49	0.68	0.6	0.74	0.86	0.2	0.57	0.8	0.46	0.29	0.8	0.41	0.27	0.37	0.32	0.41	0.48	0.13	0.27	0.32	0.19	0.68	0.2	0.34	0.66	0.56	0.76
UQCRH	14.69	31.14	22.77	2.69	3.56	9.5	11.25	13.73	9.43	11.04	6.28	6.47	10.69	9.92	8.19	6.18	6.33	8.5	4.7	8.48	3	5.26	6.65	6.23	6.86	2.67	4.42	5.06	6.39	2.64	6.25	9.71	6.22	2.67	6.17	4.66	3.12	4.44	5.42	3.73	2.74	3.4	3.95	3.48	3.93	3.73	4.98	1.19	1.98
NSUN4	0.13	0.24	0.1	0.11	0.11	0.09	0.1	0.11	0.22	0.17	0.13	0.12	0.28	0	0.14	0.1	0	0.14	0.17	0.04	0	0.26	0.28	0.31	0.05	0.21	0.36	0.32	0.11	0	0.12	0.14	0.14	0.1	0.04	0.08	0.09	0.09	0.09	0.31	0.14	0.28	0.1	0.08	0.16	0.15	0.14	0.17	0.13
AL122001.1	0	0	0	0	0	0	0	0	0	0	0	0	0	0	0	0	0	0	0	0	0	0	0.03	0	0	0.03	0	0	0	0	0	0	0	0	0	0	0	0	0	0	0	0	0	0	0	0	0	0	0
FAAH	0.16	0.49	0.45	0.14	0.04	0.15	0.32	0.13	0.35	0.39	0.28	0.09	0.22	0.18	0.15	0.31	0.08	0.1	0.06	0.26	0.13	0.32	0.48	0.27	0.11	0.55	0.12	0.08	0	0.27	0.3	0.36	0.22	0.09	0.05	0.08	1.76	0.34	0.02	0	0.05	0.03	0.1	0.06	0.04	0	0	0.23	0.14
FAAHP1	0	0	0	0	0	0	0	0	0.01	0.15	0	0	0	0	0	0	0	0	0	0	0	0	0	0	0	0	0	0	0	0	0	0	0	0	0	0.01	0	0.01	0	0	0.01	0	0	0	0	0	0	0.06	0.02
LINC01398	0	0	0	0	0	0	0	0	0	0	0	0	0	0	0	0	0	0	0	0	0	0	0	0	0	0	0	0	0	0	0	0	0	0	0	0	0	0	0	0	0	0	0	0	0	0	0	0	0
DMBX1	0	0	0	0	0.01	0	0	0	0.01	1.62	0	0	0	0	0.01	0	0	0	0	0	0	0	0	0	0	0	0	0	0	0	0	0	0	0	0	0	0	0.07	0	0	0	0	0	0	0	0	0	0	0
AL136373.1	0	0	0	0	0	0	0	0	0	0	0	0	0	0	0	0	0	0	0	0.12	0	0.08	0.09	0	0	0	0	0	0	0.1	0	0	0	0	0	0	0	0	0	0	0	0	0	0	0	0	0	0	0.01
MKNK1-AS1	0	0	0	0	0	0	0	0	0	0.02	0	0	0	0	0	0.03	0	0	0	0	0	0	0	0	0	0	0	0	0	0	0.03	0	0	0	0	0	0	0	0	0	0	0	0	0	0	0	0	0	0
KNCN	0	0	0	0	0	0	0	0	0	0	0	0	0	0	0	0	0	0	0	0	0	0	0	0	0	0	0	0	0	0	0.01	0.02	0.16	0	0	0	0	0	0	0	0	0	0	0	0	0	0	0	0
MKNK1	0.02	0.03	0.03	0.35	0.24	0.23	0.26	0.17	0.25	0.27	0.17	0.17	0.22	0.26	0.29	0.25	0	0.2	0	0.11	0.39	0.47	0.31	0.65	0.27	0.22	0.24	0.08	0.21	0.05	0.15	0.28	0.08	0.12	0.05	0.11	0.23	0.3	0.26	1.47	1.66	0.71	1.03	0.75	0.64	0.19	0.24	0.28	0.27
MOB3C	0	0	0	0.05	0.01	0.05	0.03	0.06	0.07	0.03	0	0.15	0.01	0.05	0.02	0.03	0.1	0.01	0	0.06	0	0.02	0.02	0	0	0.03	0	0	0	0	0	0.15	0	0.02	0.02	0.01	0.06	0.03	0.03	0.13	0.23	0.11	0	0.16	0.16	0.41	0.02	0.08	0.1
ATPAF1	0.59	0.88	1.03	1.12	0.83	0.84	0.87	0.95	0.88	0.87	0.79	0.89	0.65	1.21	0.75	0.68	0.6	1.01	0.83	1.18	0.32	0.92	0.64	1.43	1.27	0.68	1.39	0.37	0.86	0.48	0.28	1.3	1.16	0.34	0.45	0.51	0.51	0.85	0.4	0.21	0.18	0.28	0.06	0.48	0.32	0.1	0.36	0.33	0.27
NENFP1	0	0	0	0	0	0	0	0	0	0	0	0	0	0	0	0	0	0	0	0	0	0	0	0	0	0	0	0	0	0	0	0	0	0	0	0	0	0	0	0	0	0	0	0	0	0	0	0	0
TEX38	0	0	0	0	0.01	0	0.01	0	0	0	0	0	0	0	0	0	0	0	0	0	0	0	0	0	0	0	0	0	0	0	0	0	0	0	0	0	0	0.01	0	0	0	0	0	0	0.03	0	0	0	0
EFCAB14-AS1	0	0	0	0	0	0	0	0	0	0	0	0	0	0	0	0	0	0	0	0	0	0	0	0	0	0	0	0	0	0	0	0	0	0	0	0	0	0	0	0	0	0	0	0	0	0	0	0	0
EFCAB14	0.24	0.4	0.33	0.81	0.67	0.44	0.35	0.51	0.41	0.44	0.55	0.44	0.36	0.57	0.41	0.35	0.28	0.55	0.37	0.4	0.39	0.52	0.47	0.88	0.5	0.4	0.74	0.29	0.55	0.34	0.63	0.61	0.55	0.43	0.52	0.62	0.52	0.53	0.6	0.43	0.92	0.59	0.68	0.83	0.76	2.88	0.5	0.63	0.55
AL593856.1	0	0	0	0	0	0	0	0	0	0	0	0	0	0	0	0	0	0	0	0	0	0	0	0	0	0	0	0	0	0	0	0	0	0	0	0	0	0	0	0	0	0	0	0	0	0	0	0	0
CYP4B1	0	0	0	0	0	0	0	0	0	0	0	0	0	0	0	0	0	0	0	0	0	0	0	0	0	0	0	0	0	0	0	0	0	0	0	0	0	0	0	0	0	0	0	0	0	0	0	0	0
CYP4Z2P	0	0	0	0	0	0	0	0	0	0	0	0	0	0	0	0	0	0	0	0	0	0	0	0.1	0	0	0	0	0	0	0	0	0	0	0	0	0	0	0	0	0	0	0	0	0	0	0	0	0
AL731892.1	0	0	0	0	0	0	0	0	0	0	0	0	0	0	0	0	0	0	0	0	0	0	0	0	0	0	0	0	0	0	0	0	0	0	0	0	0	0	0	0	0	0	0	0	0	0	0	0	0
CYP4A11	0	0	0	0	0	0	0	0	0	0	0	0	0	0	0	0.03	0	0	0	0	0	0	0	0	0	0	0	0	0	0	0	0	0	0	0	0	0	0	0	0	0	0	0	0	0	0	0	0	0
CYP4A26P	0	0	0	0	0	0	0	0	0	0	0	0	0	0	0	0	0	0	0	0	0	0	0	0	0	0	0	0	0	0	0	0	0	0	0	0	0	0	0	0	0	0	0	0	0	0	0	0	0
CYP4A43P	0	0	0	0	0	0	0	0	0	0	0	0	0	0	0	0	0	0	0	0	0	0	0	0	0	0	0	0	0	0	0	0	0	0	0	0	0	0	0	0	0	0	0	0	0	0	0	0	0
CYP4A27P	0	0	0	0	0	0	0	0	0	0	0	0	0	0	0	0	0	0	0	0	0	0	0	0	0	0	0	0	0	0	0	0	0	0	0	0	0	0	0	0	0	0	0	0	0	0	0	0	0
CYP4A44P	0	0	0	0	0	0	0	0	0	0	0	0	0	0	0	0	0	0	0	0	0	0	0	0	0	0	0	0	0	0	0	0	0	0	0	0	0	0	0	0	0	0	0	0	0	0	0	0	0
CYP4X1	0	0	0	0	0	0.06	0	0	0	0	0.08	0.12	0	0.1	0.01	0.12	0.26	0.02	0.28	0.14	1.11	0.16	0.54	0.28	0	0.46	0.6	0.06	0	0.43	0.21	0.25	0.61	0	0	0	0	0.03	0.01	0	0.04	0	0	0.09	0.02	0	0.32	0.91	0.89
CYP4Z1	0	0	0	0	0	0	0	0	0	0	0	0	0	0	0	0	0	0	0.06	0	0	0	0.02	0	0	0	0	0	0	0	0	0	0	0	0	0	0	0	0	0	0	0	0	0	0	0	0.04	0	0.01
AL450996.1	0	0	0	0	0	0	0	0	0	0	0	0	0	0	0	0	0	0	0	0	0	0	0	0	0	0	0	0	0	0	0	0	0	0	0	0	0	0	0	0	0	0	0	0	0	0	0	0	0
CYP4A22-AS1	0	0	0	0	0	0	0	0	0	0	0	0	0	0	0	0	0	0	0	0	0	0	0	0.07	0	0.02	0	0	0	0	0	0	0	0	0	0.01	0	0	0	0	0	0	0	0	0	0	0	0	0
CYP4A22	0	0	0	0	0	0	0	0	0	0	0	0	0	0	0	0	0	0	0	0	0	0	0	0	0	0	0	0	0	0	0	0	0	0	0	0	0	0	0	0	0	0	0	0	0	0	0	0	0
MTND1P34	0	0	0	0	0	0	0	0	0	0	0	0	0	0	0	0	0	0	0	0	0	0	0	0	0	0	0	0	0	0	0	0	0	0	0	0	0	0	0	0	0	0	0	0	0	0	0	0	0
LINC00853	0	0	0	0	0.01	0	0	0	0	0	0	0	0	0	0	0	0	0	0	0.04	0	0	0.04	0	0	0	0	0	0	0	0	0	0	0.07	0.13	0.1	0.03	0.01	0	0	0.01	0	0	0	0	0	0	0	0.03
PDZK1IP1	0	0	0	0	0	0	0	0	0	0	0	0	0	0	0	0	0	0	0	0	0	0	0	0	0	0	0	0	0	0	0	0	0	0	0.01	0.01	0	0.02	0	0	0.01	0	0	0	0	0	0	0	0
TAL1	0	0	0	0	0	0	0	0	0	0	0	0	0	0	0	0	0	0	0	0	0	0	0	0	0	0	0	0	0	0	0	0	0.03	0	0	0	0	0	0	0.89	0.01	0	0	0	0	0.67	0	0	0
AL135960.1	0	0	0	0	0	0	0	0	0	0	0	0	0	0	0	0	0	0	0	0	0	0	0	0	0	0	0	0	0	0	0	0	0	0	0	0	0	0	0	0.14	0	0	0	0	0	0	0	0	0
STIL	0.01	0	0.05	0	0.02	0.01	0.01	0.01	0.03	0.01	0.03	0	0	0	0.02	0	0	0.01	0	0.27	0	0	0	0	0	0	0	0.04	0	0	0	0.04	0.05	0.02	0	0.02	0	0.01	0.01	0	0.05	0.04	0	0	0.02	0	0	0.01	0
CMPK1	0.72	0.72	0.77	0.96	1.11	0.7	0.5	0.63	0.52	0.46	0.33	0.73	0.69	0.87	0.8	0.82	0.39	0.88	0.83	0.78	0.9	1.5	1.39	0.72	1.4	0.54	1.27	1.01	1.54	1	0.8	1.61	2.53	0.67	1.35	0.81	0.68	0.86	1.58	1.06	1.29	1.31	1.31	2.61	3.08	3.27	1.37	1.87	1.59
LINC01389	0	0	0	0	0	0	0	0	0	0.01	0	0	0	0	0	0	0	0	0	0	0	0	0	0	0	0	0	0	0	0	0	0	0	0	0.01	0	0	0.01	0.01	0	0.01	0	0	0	0.03	0	0	0.08	0.15
FOXE3	0	0	0	0	0	0	0	0	0	0	0	0	0.01	0	0	0	0	0	0	0	0	0	0	0.12	0	0	0	0	0	0	0	0	0	0	0	0	0	0	0	0	0	0	0	0	0	0	0	0.01	0.01
FOXD2-AS1	0	0	0	0	0	0	0	0	0	0	0	0	0	0	0	0	0	0	0	0	0	0	0	0	0	0	0	0	0	0	0	0	0	0.02	0.01	0.02	0	0	0.01	0	0.01	0.02	0	0.08	0.03	0	0	0.09	0.09
FOXD2	0	0	0	0	0	0	0	0	0	0	0	0	0	0	0	0	0	0	0	0	0	0	0	0	0	0	0	0	0	0	0	0	0	0.02	0.01	0	0.01	0	0.03	0	0.03	0	0	0	0	0	0.05	0.25	0.22
AL356458.1	0	0	0	0	0	0	0	0	0	0	0	0	0	0	0	0	0	0	0	0	0	0	0	0	0	0	0	0	0	0	0	0	0	0	0	0	0	0	0	0	0	0	0	0	0	0	0	0	0
ATP6V0E1P4	0	0	0	0	0	0	0	0	0	0	0	0	0	0	0	0	0	0	0	0	0	0	0	0	0	0	0	0	0	0	0	0	0	0	0	0	0	0	0	0	0	0	0	0	0	0	0	0	0
LINC01738	0	0	0	0	0	0	0	0	0	0	0	0	0	0	0	0	0	0	0	0	0	0	0	0	0	0	0	0	0	0	0	0	0	0	0	0	0	0	0	0	0	0	0	0	0	0	0	0.01	0
TRABD2B	0	0	0	0.01	0	0	0	0	0	0	0	0	0	0	0	0	0	0	0	0	0	0	0	0	0	0	0	0	0	0	0	0	0	0	0	0	0.05	0	0	0	0.02	0	0	0	0	0	0	0.09	0.14
AL691459.1	0	0	0	0	0	0	0	0	0	0	0	0	0	0	0	0	0	0	0	0	0	0	0	0	0	0	0	0	0	0	0	0	0	0	0	0	0	0	0	0	0	0	0	0	0	0	0	0	0
AC096541.1	0	0	0	0	0	0	0	0	0	0	0	0	0	0	0	0	0	0	0	0	0	0	0	0	0	0	0	0	0	0	0	0	0	0	0	0	0	0	0	0	0	0	0	0	0	0	0	0	0
AL356289.1	0	0	0	0	0	0	0	0	0	0	0	0	0	0	0	0	0	0	0	0	0	0	0	0	0	0	0	0	0	0	0	0	0	0	0	0	0	0	0	0	0	0	0	0	0	0	0	0	0
AL356289.2	0	0	0	0	0	0	0	0	0	0	0	0	0	0	0	0	0	0	0	0	0	0	0	0	0	0	0	0	0	0	0	0	0	0	0	0	0	0	0	0	0	0	0	0	0	0	0	0	0
CYP46A4P	0	0	0	0	0	0	0	0	0	0	0	0	0	0	0	0	0	0	0	0	0	0	0	0	0	0	0	0	0	0	0	0	0	0	0	0	0	0	0	0	0	0	0	0	0	0	0	0	0
SKINT1L	0	0	0	0	0	0	0	0	0	0	0	0	0	0	0	0	0	0	0	0	0	0	0	0	0	0	0	0	0	0	0	0	0	0	0	0	0	0	0	0	0	0	0	0	0	0	0	0	0
AL356289.3	0	0	0	0	0	0	0	0	0	0	0	0	0	0	0	0	0	0	0	0	0	0	0	0	0	0	0	0	0	0	0	0	0	0	0	0	0	0	0	0	0	0	0	0	0	0	0	0	0
AL109659.1	0	0	0	0	0	0	0	0	0	0	0	0	0	0	0	0	0	0	0	0	0	0	0	0	0	0	0	0	0	0	0	0	0	0	0	0	0	0	0	0	0	0	0	0	0	0	0	0	0
SLC5A9	0	0	0	0	0	0	0	0	0	0	0	0	0.01	0	0	0	0	0	0	0	0	0	0	0	0	0	0	0	0	0	0	0	0	0	0	0	0	0	0	0	0	0	0	0.08	0	0	0	0	0
AL109659.2	0	0.01	0	0	0	0	0	0	0	0	0	0	0	0	0	0	0	0	0	0	0	0	0	0	0	0	0	0	0	0	0	0	0	0	0	0	0	0	0	0	0	0	0	0	0	0	0	0	0
AL109659.3	0	0	0	0	0	0	0	0	0	0	0	0	0	0	0	0	0	0	0	0	0	0	0	0	0	0	0	0	0	0	0	0	0	0	0	0	0.01	0	0.02	0	0.01	0	0	0	0	0	0	0	0
SPATA6	0.35	0.49	0.55	0.42	0.24	0.25	0.23	0.17	0.15	0.22	0.37	0.2	0.34	0.3	0.41	0.26	0.18	0.29	0.22	0	0	0.26	0.17	0.12	0.38	0.11	0.66	0.2	0	0.28	0.25	0.09	0.05	0.29	0.25	0.32	0.27	0.06	0.34	0.18	0.17	0.19	0.13	0.09	0.03	0	0.14	0.18	0.2
PPP1R8P1	0	0	0	0	0	0	0	0.01	0	0	0	0	0	0	0	0	0	0	0	0	0	0	0	0	0	0	0	0	0	0	0	0	0	0	0	0	0	0	0	0	0	0	0	0	0	0	0	0	0
RNU6-723P	0	0	0	0	0	0	0	0	0	0	0	0	0	0	0	0	0	0	0	0	0	0	0	0	0	0	0	0	0	0	0	0	0	0	0	0	0	0	0	0	0	0	0	0	0	0	0	0	0
AL356968.2	0	0	0	0	0	0	0	0.01	0	0	0	0	0	0	0	0	0.13	0	0	0	0	0	0	0	0	0	0	0	0	0	0	0	0	0	0	0	0	0	0	0	0	0	0	0	0	0	0	0	0
RNU4-61P	0	0	0	0	0	0	0	0	0	0	0	0	0	0	0	0	0	0	0	0	0	0	0	0	0	0	0	0	0	0	0	0	0	0	0	0	0	0	0	0	0	0	0	0	0	0	0	0	0
AL356968.1	0	0	0	0	0	0	0	0	0	0	0	0	0	0	0	0	0	0	0	0	0	0	0.02	0	0	0	0	0	0	0	0	0	0	0	0	0	0	0	0	0	0	0	0	0	0	0	0	0	0
AGBL4	0.11	0.25	0.16	0.05	0.03	0.04	0.01	0.01	0.04	0.03	0.1	0.08	0.03	0.05	0.04	0.06	0	0	0.2	0	0	0	0.07	0.15	0	0.08	0	0.06	0	0.26	0	0.05	0.07	0.04	0.03	0.04	0.01	0	0	0	0	0	0	0	0	0	0.03	0.01	0.01
BEND5	0.27	0.46	0.42	0.54	0.15	0.33	0.27	0.22	0.24	0.24	0.38	0.28	0.23	0.17	0.24	0.35	0.26	0.31	0.35	0.13	0.17	0.54	0.27	0.29	0.18	0.09	0.62	0.08	0.52	0.21	0.29	0.38	0.31	0.25	0.33	0.37	0.28	0.1	0.07	0.07	0	0.01	0.1	0	0	0.09	0.08	0.35	0.31
AC092264.1	0	0	0	0	0	0	0	0	0	0	0	0	0	0	0	0	0	0	0	0	0	0	0	0	0	0	0	0	0	0	0	0	0	0	0	0	0	0	0	0	0	0	0	0	0	0	0	0	0
AL590432.1	0	0	0	0	0	0	0	0	0	0	0	0	0	0	0	0	0	0	0	0	0	0	0	0	0	0	0	0	0	0	0	0	0	0	0	0	0	0	0	0	0	0	0	0	0	0	0	0	0
AGBL4-IT1	0	0.01	0	0	0	0	0	0	0	0	0	0	0.01	0	0	0	0	0	0	0	0	0	0	0	0	0	0	0	0	0	0	0	0	0	0	0	0	0	0	0	0	0	0	0	0	0	0	0	0.01
AL390023.1	0	0.01	0	0	0	0	0	0	0	0	0	0	0	0	0	0	0	0	0	0	0	0	0	0	0	0	0	0	0	0	0	0	0	0	0	0	0	0	0	0	0	0	0	0	0	0	0	0	0
ZNF859P	0	0	0	0	0	0	0	0	0	0	0	0	0	0	0	0	0	0	0	0	0	0	0	0	0	0	0	0	0	0	0	0	0	0	0	0	0	0	0	0	0	0	0	0	0	0	0	0	0
AL645730.1	0	0	0	0	0	0	0	0	0	0	0	0	0	0	0	0	0	0	0	0	0	0	0	0	0	0	0	0	0	0	0	0	0	0	0	0	0	0	0	0	0	0	0	0	0	0	0	0	0
MTND2P29	0	0	0	0	0	0	0	0	0	0	0	0	0	0	0	0	0	0	0	0	0	0	0	0	0	0	0	0	0	0	0	0	0	0	0	0	0	0	0	0	0	0	0	0	0	0	0	0	0
ELAVL4	0	0.02	0.05	0	0.01	0.03	0	0.01	0.04	0.03	0.07	0	0.01	0	0.09	0.1	0.05	0.02	0.43	3.45	0.32	1.04	1.94	2.6	0.5	0.27	0.07	1.79	0.14	0.91	1.27	1.91	1.75	0.01	0	0.02	0.03	0	0.03	0.15	0.11	0.11	0	0.05	0	0	0	0	0
AL583843.1	0	0	0	0	0	0	0	0	0	0	0	0	0	0	0	0	0	0	0	0	0	0	0	0	0	0	0	0	0	0	0	0	0	0	0	0	0	0	0	0	0	0	0	0	0	0	0	0	0
AL592182.2	0	0	0	0.26	0.11	0	0	0	0	0	0	0.05	0	0	0.25	0.03	0	0	0	0.29	0	0.17	0.38	0	0.19	0.13	0.07	0	0	0	0.02	0	0	0	0	0	0.02	0	0	0	0	0	0	0	0	0	0	0	0
AL592182.1	0	0	0	0	0	0	0	0	0	0	0	0	0	0	0	0	0	0	0	0	0	0	0	0	0	0	0	0	0	0	0	0	0	0	0	0	0	0	0	0	0	0	0	0	0	0	0	0	0
AL596275.2	0	0	0	0	0	0	0	0	0	0	0	0	0	0	0	0	0	0	0	0	0	0	0	0	0	0	0	0	0	0	0	0	0	0	0	0	0	0	0	0	0	0	0	0	0	0	0	0	0
AL592182.3	0	0	0	0	0	0	0	0	0	0	0	0	0	0	0	0	0	0	0	0	0	0	0	0	0	0	0	0	0	0	0	0	0	0	0	0	0	0	0	0	0	0	0	0	0	0	0	0	0
AL596275.1	0	0	0	0	0.01	0	0	0.01	0	0	0	0	0	0	0.01	0	0	0	0	0	0	0	0	0	0	0	0	0	0	0	0	0	0	0	0.01	0.03	0	0.01	0.02	0.03	0.06	0.13	0	0	0.24	0.08	0	0.02	0.04
HMGB1P45	0	0	0	0	0	0	0	0	0	0	0	0	0	0	0	0	0	0	0	0	0	0	0	0	0	0	0	0	0	0	0	0	0	0	0	0	0	0	0	0	0	0	0	0	0	0	0	0	0
FCF1P6	0	0	0	0	0	0	0	0	0	0	0	0	0	0	0	0	0	0	0	0	0	0	0	0	0	0	0	0	0	0	0	0	0	0	0	0	0	0	0	0	0	0	0	0	0	0	0	0	0
DMRTA2	0	0	0	0	0	0	0	0	0	0	0	0	0	0	0	0	0	0	0	0	0	0	0	0	0	0	0	0	0	0	0	0.01	0	0	0	0	0	0	0	0	0	0	0	0	0.03	0	0	0.03	0.01
AL049637.2	0	0	0	0	0	0	0	0	0	0	0	0	0	0	0	0	0	0	0	0	0	0	0	0	0	0	0	0	0	0	0	0	0	0	0	0	0	0	0	0	0	0	0	0	0	0	0	0	0
FAF1	0.4	0.32	0.37	0.51	0.37	0.3	0.41	0.36	0.32	0.47	0.42	0.47	0.28	0.19	0.42	0.41	0.16	0.43	0.65	0.64	0.5	0.15	0.64	0.92	0.32	0.16	0.19	0.52	0.41	0.16	0.47	0.49	0.86	0.2	0.22	0.18	0.34	0.15	0.4	0.08	0.1	0.34	0.13	0.14	0.45	0.31	0.46	0.35	0.28
AL049637.1	0	0	0	0	0	0	0	0	0	0	0	0	0	0	0	0	0	0	0	0	0	0	0	0	0	0	0	0	0	0	0	0	0	0	0	0	0	0	0	0	0	0	0	0	0	0	0	0	0
RNU6-1026P	0	0	0	0	0	0	0	0	0	0	0	0	0	0	0	0	0	0	0	0	0	0	0	0	0	0	0	0	0	0	0	0	0	0	0	0	0	0	0	0	0	0	0	0	0	0	0	0	0
PHBP12	0	0	0	0	0	0	0	0.01	0	0	0	0	0	0	0	0	0	0	0	0	0	0	0	0	0	0	0	0	0	0	0	0	0	0	0	0	0	0	0	0	0	0	0	0	0	0	0	0	0
MRPS6P2	0	0	0	0	0	0	0	0	0	0	0	0	0	0	0	0	0	0	0	0	0	0	0	0	0	0	0	0	0	0	0	0	0	0	0	0	0	0	0	0	0	0	0	0	0	0	0	0	0
CDKN2C	0.13	0.41	0.72	0.14	0.09	0.01	0.01	0.36	0.06	0.16	0.08	0.16	0.1	0	0.31	0.52	0.06	0.02	0.41	0.08	0.13	0.02	0.09	0	0	0.04	0	0.1	1.14	0	0.11	0.19	0.27	0.21	0.29	0.2	0.25	0.02	0.44	0.13	0.15	0.13	0.05	0.18	0.13	0	0.15	0.15	0.24
MIR4421	0	0	0	0	0	0	0	0	0	0	0	0	0	0	0	0	0	0	0	0	0	0	0	0	0	0	0	0	0	0	0	0	0	0	0	0	0	0	0	0	0	0	0	0	0	0	0	0	0
MIR6500	0	0	0	0	0	0	0	0	0	0	0	0	0	0	0	0	0	0	0	0	0	0	0	0	0	0	0	0	0	0	0	0	0	0	0	0	0	0	0	0	0	0	0	0	0	0	0	0	0
C1orf185	0	0	0	0	0	0	0	0	0	0	0	0	0	0	0	0	0	0	0	0	0	0	0	0	0	0	0	0	0	0	0	0	0	0	0	0	0	0	0	0	0	0	0	0	0	0	0	0	0
Y_RNA-21	0	0	0	0	0	0	0	0	0	0	0	0	0	0	0	0	0	0	0	0	0	0	0	0	0	0	0	0	0	0	0	0	0	0	0	0	0	0	0	0	0	0	0	0	0	0	0	0	0
CFL1P2	0	0	0	0	0	0	0	0	0	0	0	0	0	0	0.01	0	0	0	0	0	0	0	0	0	0	0	0	0	0	0	0	0	0	0	0	0	0	0	0	0	0	0	0	0	0.03	0	0	0.01	0
LINC01562	0.03	0.02	0	0	0	0.01	0	0.01	0.01	0.02	0	0	0	0.04	0.01	0.02	0	0.01	0.15	0	0	0	0.01	0	0	0	0	0	0	0	0	0.04	0	0.01	0	0.01	0	0.01	0	0	0	0	0	0	0	0	0	0	0
RNF11	1.84	2.4	1.4	1.17	1.47	1.53	1.5	1.17	1.45	1.36	1.5	1.62	1.25	1.05	1.44	1.92	2.65	1.64	2.67	2.31	1.27	1.92	2.3	1.45	2.4	1.17	1.58	2.06	3.27	2.18	1.77	2.32	2.24	1.1	2.1	1.7	1.01	1.03	1.39	0.4	0.34	0.36	0.6	0.95	0.73	1.65	0.86	1.53	1.19
AL162430.1	0	0	0	0	0	0	0	0	0	0	0	0	0	0.07	0.01	0	0	0	0	0	0	0	0	0	0	0	0	0	0	0	0	0	0	0	0	0	0	0	0.02	0	0.07	0.17	0	0.07	0.05	0	0	0	0.05
AL162430.2	0	0	0	0	0	0	0	0	0.01	0	0	0	0	0	0	0.04	0	0	0	0	0	0	0	0	0	0	0	0	0	0	0	0	0	0	0	0	0	0	0	0	0	0	0	0	0	0	0	0	0
TTC39A	0	0	0	0	0.01	0	0	0.01	0	0	0	0.03	0.01	0.04	0	0	0	0.03	0	0.08	0	0.04	0.16	0.12	0	0.05	0.6	0.07	0	0.05	0.01	1.81	1.78	0.01	0	0.01	0	0.01	0	0	0.01	0	0	0	0	0	0	0	0.01
TTC39A-AS1	0	0	0	0	0	0	0	0	0	0	0	0	0	0	0	0	0	0.01	0	0	0	0	0.04	0	0	0	0	0	0	0	0	0	0	0	0	0	0.03	0	0	0	0.03	0	0	0	0.02	0	0	0.02	0
EPS15	0.25	0.49	0.54	0.22	0.5	0.18	0.16	0.23	0.24	0.23	0.18	0.23	0.38	0.3	0.41	0.33	0.31	0.3	0.24	1.25	1.25	1.27	0.96	0.78	0.2	0.56	1.22	0.58	0.5	0.52	0.68	1.05	1.2	0.68	0.53	0.72	0.58	0.9	1.36	0.54	0.94	0.48	0.81	0.64	0.79	0.37	0.38	0.55	0.54
AL671986.1	0	0	0	0	0	0	0	0	0	0	0	0	0	0	0	0	0	0	0	0	0	0	0	0	0	0	0	0	0	0	0	0	0	0	0	0	0	0	0	0	0	0	0	0	0	0	0	0	0
RNU6-877P	0	0	0	0	0	0	0	0	0	0	0	0	0	0	0	0	0	0	0	0	0	0	0	0	0	0	0	0	0	0	0	0	0	0	0	0	0	0	0	0	0	0	0	0	0	0	0	0	0
AC104170.2	0	0	0	0	0	0	0	0	0	0	0	0	0	0	0	0	0	0	0	0	0	0	0	0	0	0	0	0	0	0	0	0	0	0	0	0	0.02	0	0.01	0	0	0	0	0	0	0	0	0	0
AC104170.1	0	0	0	0	0	0	0	0	0	0	0	0	0	0	0	0	0	0	0	0	0	0	0	0	0	0	0	0	0	0	0	0	0	0	0	0	0	0	0.03	0	0	0	0	0	0	0	0	0	0
RNU6-1281P	0	0	0	0	0	0	0	0	0	0	0	0	0	0	0	0	0	0	0	0	0	0	0	0	0	0	0	0	0	0	0	0	0	0	0	0	0	0	0	0	0	0	0	0	0	0	0	0	0
CALR4P	0	0	0	0	0	0	0	0	0	0	0	0	0	0	0	0	0	0	0	0	0	0	0	0	0	0	0	0	0	0	0	0	0	0	0	0	0	0	0	0	0	0	0	0	0	0	0	0	0
OSBPL9	0.49	0.51	0.65	0.67	0.61	6.25	1.68	0.79	1.56	0.34	0.73	0.96	0.6	0.66	0.79	0.39	0.55	0.41	0.27	0.51	0.63	0.56	0.34	0.41	0.26	0.7	0	0.29	0.48	0.09	0.5	0.7	1.04	0.66	0.7	0.72	0.51	1.11	1.67	0.26	0.41	0.21	0.19	0.55	0.37	0.5	0.85	0.4	0.48
GAPDHP51	0	0	0	0	0	0	0	0	0	0	0	0	0	0	0	0	0	0	0	0	0	0	0	0	0	0	0	0	0	0	0	0	0	0	0	0	0	0	0	0	0	0	0	0	0	0	0	0	0
SLC25A6P3	0	0	0	0	0	0	0	0	0	0	0	0	0	0	0	0	0	0	0	0	0	0	0	0	0	0	0	0	0	0	0	0	0	0	0	0	0	0	0	0	0	0	0	0	0	0	0	0	0
SNORA26	0	0	0	0	0	0	0	0	0	0	0	0	0	0	0	0	0	0	0	0	0	0	0	0	0	0	0	0	0	0	0	0	0	0	0	0	0	0	0	0	0	0	0	0	0	0	0	0	0
NRDC	0.78	0.91	0.81	0.96	0.79	0.78	0.91	0.85	0.95	0.87	1.13	0.97	1.05	1.34	1.03	0.94	0.89	0.9	0.9	1.12	1.48	0.84	1.04	0.98	1.33	0.99	0.78	0.75	1.09	0.41	1.26	1.07	0.5	0.57	0.42	0.52	0.59	0.29	0.88	0.65	0.49	0.68	0.74	0.68	0.83	0.65	0.59	0.53	0.48
AL050343.1	0	0.01	0.05	0.01	0	0.01	0.03	0.01	0.03	0	0	0	0.01	0.06	0	0	0	0	0	0	0	0	0	0	0	0	0	0	0	0	0	0.01	0	0.01	0	0.03	0	0.02	0.03	0	0.01	0.02	0	0.1	0	0	0	0	0.01
AL050343.2	0	0.01	0	0	0.01	0.01	0.02	0	0	0	0	0	0.01	0	0	0.03	0	0	0	0	0	0	0	0	0	0	0	0	0	0	0	0.03	0	0	0	0	0	0.01	0	0	0	0.02	0	0	0	0	0	0.02	0
MIR761	0	0	0	0	0	0	0	0	0	0	0	0	0	0	0	0	0	0	0	0	0	0	0	0	0	0	0	0	0	0	0	0	0	0	0	0	0	0	0	0	0	0	0	0	0	0	0	0	0
TSEN15P2	0	0	0	0	0	0	0	0	0	0	0	0	0	0	0	0	0	0	0	0	0	0	0	0	0	0	0	0	0	0	0	0	0	0	0	0	0	0	0	0	0	0	0	0	0	0	0	0	0
RAB3B	0.01	0.02	0	0.02	0.03	0.01	0	0.01	0.03	0.01	0	0	0.05	0	0.03	0.05	0.53	0.06	0.17	0.3	0	0.2	1.23	0.92	0.84	3.49	0.58	0.08	2.54	0.43	0.52	0.04	1.41	0.15	0.01	0.06	0.01	0.03	0.03	0	0.01	0.02	0	0	0.02	0.09	0	0.05	0.03
RNA5SP48	0	0	0	0	0	0	0	0	0	0	0	0	0	0	0	0	0	0	0	0	0	0	0	0	0	0	0	0	0	0	0	0	0	0	0	0	0	0	0	0	0	0	0	0	0	0	0	0	0
AL445685.2	0	0	0	0	0	0	0	0	0	0	0	0	0	0	0	0	0	0	0	0	0	0	0	0	0	0	0	0	0	0	0	0	0	0	0	0	0	0	0	0	0	0	0	0	0	0.07	0	0	0
RN7SL290P	0	0	0	0	0	0	0	0	0	0	0	0	0	0	0	0	0	0	0	0	0	0	0	0	0	0	0	0	0	0	0	0	0	0	0	0	0	0	0	0	0	0	0	0	0	0	0	0	0
TXNDC12	0.42	0.62	0.47	0.68	0.43	0.52	0.45	0.33	0.35	0.46	0.53	0.59	0.4	0.83	0.51	0.55	0.56	0.53	0.42	0.72	0.85	0.79	0.49	0.62	0.12	0.27	0.26	0.63	0.89	0.09	0.22	0.31	0.24	0.48	0.49	0.5	0.7	0.34	0.9	0.77	0.89	0.92	0.63	1.15	0.96	0.59	0.74	0.79	0.76
KTI12	0.15	0.11	0.1	0.34	0.19	0.2	0.1	0.15	0.19	0.23	0.15	0.14	0.19	0.05	0.14	0.34	0.35	0.35	0.25	0.21	0	0.11	0.19	0	0.16	0.48	0	0.36	0.13	0.05	0.27	0.2	0.15	0.27	0.18	0.17	0.12	0.09	0.14	0.05	0.06	0.07	0.17	0.19	0.09	0.14	0.2	0.15	0.14
AL445685.1	0	0	0	0	0	0	0	0	0	0	0	0	0	0	0	0	0	0	0	0	0	0	0	0	0	0	0	0	0	0	0	0.01	0	0	0	0	0	0	0	0	0	0	0	0	0	0	0	0.02	0
TXNDC12-AS1	0	0	0	0	0	0	0	0	0	0	0	0	0	0	0	0	0	0	0	0	0	0	0.01	0	0	0	0	0	0	0	0	0	0	0	0	0	0	0	0	0	0	0	0	0	0	0	0	0	0
BTF3L4	1.04	1.14	1.31	0.88	0.86	1.05	1.04	0.97	0.96	1.09	1.13	0.82	1.06	0.73	0.99	1.44	1.38	1.19	0.99	0.99	0.44	1.62	1.46	1.56	1.26	0.5	0.98	1.4	1.16	0.46	0.59	0.73	0.58	0.67	1.3	0.84	0.95	0.69	0.84	0.82	0.74	0.91	0.94	0.87	1.04	0.47	0.73	1.17	0.95
ZFYVE9	0.11	0.15	0.2	0.17	0.26	0.29	0.31	0.24	0.23	0.18	0.46	0.23	0.19	0.28	0.21	0.25	0.51	0.46	0.51	0.33	0.16	0.36	0.4	0	0.47	0.43	0.63	0.59	0.29	0.31	0.29	0.27	1.64	0.12	0.05	0.09	0.03	0.25	0.25	0.02	0	0	0	0	0	0.09	0.06	0.21	0.15
RN7SL788P	0	0	0	0	0	0	0	0.01	0	0.01	0	0	0	0	0	0	0	0	0	0	0	0	0	0	0	0	0	0	0	0	0	0	0	0	0	0	0	0	0	0	0	0	0	0	0	0	0	0	0.01
AL139156.2	0	0	0	0	0	0	0	0	0	0	0	0	0	0	0	0	0	0	0	0	0	0	0	0	0	0	0	0	0	0	0	0	0	0	0	0	0	0.03	0	0.01	0	0	0	0	0	0	0	0.01	0.03
AL139156.1	0	0	0	0	0	0	0	0	0	0	0	0	0	0	0	0	0	0	0	0	0	0	0	0	0	0	0	0	0	0	0	0	0	0	0	0	0	0	0	0	0	0	0	0	0	0	0	0	0
PDCL3P6	0	0	0.03	0.01	0	0	0	0.01	0	0	0	0	0	0	0	0	0	0.02	0	0	0	0	0	0	0	0	0	0	0	0	0	0	0	0	0	0	0	0	0	0	0	0	0	0	0	0	0	0.01	0
AL139156.3	0	0	0	0	0	0	0	0.02	0	0	0	0	0	0	0.01	0	0	0	0	0	0	0	0	0	0	0.01	0	0	0	0	0	0	0	0	0	0	0	0	0	0	0	0	0	0	0	0	0	0	0
DNAJC19P7	0	0	0	0	0	0	0	0	0	0	0	0	0	0	0	0	0	0	0	0	0	0	0	0	0	0	0	0	0	0	0	0	0	0	0	0	0	0	0	0	0	0	0	0	0	0	0	0	0
ANAPC10P1	0	0.01	0	0.01	0	0	0	0.02	0	0	0	0	0	0	0	0.07	0	0.01	0.1	0	0	0	0.02	0	0	0	0	0	0	0	0	0.03	0	0	0	0	0.01	0	0	0	0	0	0	0	0	0	0	0	0
CC2D1B	0.04	0.03	0.03	0.07	0.07	0.04	0.08	0.03	0.05	0.05	0.03	0	0.1	0.04	0.05	0.05	0.08	0.03	0.05	0	0	0.06	0.04	0	0.07	0.12	0.18	0	0.18	0	0.04	0.12	0.12	0.07	0.04	0.06	0.11	0.18	0.18	0.14	0.13	0.12	0.09	0.08	0.09	0.29	0.12	0.08	0.09
AL513218.1	0	0	0	0	0	0.01	0	0.01	0	0	0	0	0	0	0	0	0	0	0	0	0	0	0	0	0	0	0	0.05	0	0	0.02	0	0	0	0	0	0	0	0	0	0	0	0	0	0	0	0	0	0
PLA2G12AP1	0	0	0	0	0	0	0	0	0	0	0	0	0	0	0	0	0	0	0	0	0	0	0	0	0	0	0	0	0	0	0.03	0	0	0.01	0	0.01	0	0	0.03	0	0.01	0.02	0	0.09	0	0	0	0.01	0
ORC1	0.01	0	0	0.01	0	0.02	0	0	0.01	0	0	0	0.01	0	0.01	0	0	0	0	0	0	0.05	0	0	0	0.12	0	0.13	0	0	0	0.04	0	0.01	0	0	0	0.05	0	0	0	0.01	0	0	0.02	0	0	0	0
PRPF38A	0.73	0.52	0.42	0.52	0.35	0.73	0.72	0.43	0.57	0.69	0.87	1.15	0.63	0.87	0.66	0.52	0.54	0.41	0.19	0.15	0	0.43	0.71	0	0.52	0.58	0.51	0.27	0.57	0.4	0.43	0.22	0.02	0.82	0.62	0.73	0.59	0.26	0.64	0.54	0.42	0.56	0.44	1	0.84	1.23	0.62	0.32	0.48
ZCCHC11	1.36	2.54	2.27	2.29	2.67	1.28	1.8	2.26	2.06	1.33	2.65	2.01	2.76	1.92	1.93	1.72	0.98	1.77	1.29	0.74	0.84	0.78	1.52	1.2	1.5	0.71	0.66	1.45	0.54	1.2	0.59	0.24	0.37	0.7	0.34	0.8	0.74	0.52	0.76	0.69	0.3	0.32	0.14	0.51	0.81	0.87	0.91	0.41	0.48
AL591167.1	0	0	0	0	0	0	0	0	0	0	0	0	0.01	0	0	0	0	0	0	0	0	0	0	0	0	0	0	0	0	0	0	0	0	0	0	0	0	0	0	0	0	0	0	0	0	0	0	0	0
EEF1GP7	0	0	0	0	0.01	0	0	0	0	0	0	0	0	0	0	0	0	0	0	0	0	0	0	0	0	0	0.34	0	0	0	0	0	0	0	0	0	0	0	0	0	0	0	0	0	0	0	0	0	0.01
GPX7	0.01	0	0	0.06	0.02	0	0	0	0	0	0.07	0.04	0.02	0.12	0.03	0.08	0.08	0.07	0.06	0.08	0	0.04	0.04	0.1	0	0.1	0.37	0	0.08	0.21	0	0.01	0	0.14	0.15	0.12	0.11	0.1	0.14	0.08	0	0.13	0	0.08	0.1	0.32	0.02	0.18	0.24
FAM159A	0	0	0	0.11	0.2	0	0	0	0	0	0	0	0	0	0.01	0	0.06	0	0	0.12	0	0.08	0	0	0	0	0	0.06	0	0	0	0	0	0	0	0	0.02	0.03	0	0.23	0	0.08	0	0.74	0.34	0	0	0	0
COA7	0.13	0.1	0.22	0.16	0.16	0.19	0.16	0.12	0.14	0.23	0.09	0.23	0.1	0.19	0.18	0.28	0.38	0.45	0.27	0.08	0	0.28	0.3	0.54	0.23	0.13	0	0.14	0.33	0.09	0.23	0.25	0.02	0.08	0.1	0.07	0.13	0.06	0.17	0.06	0.11	0	0	0	0.07	0	0.18	0.06	0.09
NDUFS5P3	0	0	0	0	0	0	0	0	0	0	0	0	0	0	0	0	0	0	0.06	0	0	0	0	0	0	0	0	0	0	0	0	0	0	0	0	0	0	0	0	0	0	0	0	0	0	0	0	0	0
RN7SL62P	0	0	0	0	0	0	0	0	0	0	0	0	0	0	0	0	0	0	0	0	0	0	0	0	0	0	0	0	0	0	0	0	0	0	0	0	0	0	0	0	0	0	0	0	0	0	0	0	0
ZYG11B	0.23	0.56	0.43	0.85	0.9	0.77	0.79	0.49	0.66	0.79	0.63	0.83	0.49	0.53	0.63	1.58	1.44	1.53	1.16	2.18	1.11	1.36	1.79	1.4	2.43	0.82	0.62	0.94	0.93	0.41	0.97	1.89	2.94	0.28	0.17	0.23	0.27	0.82	0.32	0.24	0.44	0.14	0.09	0.1	0.14	0	0.36	0.22	0.34
RNU2-30P	0	0	0	0	0	0	0	0	0	0	0	0	0	0	0	0	0	0	0	0	0	0	0	0	0	0	0	0	0	0	0	0	0	0	0	0	0	0	0	0	0	0	0	0	0	0	0	0	0
RNU6-969P	0	0	0	0	0	0	0	0	0	0	0	0	0	0	0	0	0	0.01	0	0	0	0	0	0	0	0	0	0	0	0	0	0	0	0	0	0	0	0	0	0	0	0	0	0	0	0	0	0	0
ZYG11A	0	0	0	0	0	0	0	0	0	0	0	0.04	0	0	0	0	0	0	0	0	0	0	0	0	0	0	0	0	0	0	0	0	0	0	0	0	0.02	0	0	0	0	0	0	0	0	0.09	0	0	0
AC099677.4	0	0	0	0	0	0	0	0	0	0	0	0	0	0	0	0	0	0	0	0	0	0	0	0	0	0	0	0	0	0	0	0	0	0	0	0	0	0	0	0	0	0	0	0	0	0	0	0	0
ECHDC2	1.5	2.81	2.3	0.23	0.21	0.35	0.46	0.09	0.23	0.44	0.22	0.35	0.36	0.19	0.32	0.15	0.43	0.14	0.67	0.7	0	0.27	0.28	0.71	0.23	0.37	0.46	0.57	0.27	0.51	0.43	0.57	0.58	0.68	0.7	0.81	1.01	1.47	0.64	0.44	0.16	0.23	0	0.54	0.71	0.55	0.54	1	1.12
AC099677.1	0	0	0	0	0	0	0	0	0	0	0	0	0	0	0	0	0	0	0	0	0.17	0	0	0	0	0	0	0	0	0	0	0	0	0	0	0	0	0	0	0	0	0	0.05	0	0	0	0	0	0
AC099677.2	0	0	0	0	0	0	0.01	0	0	0.01	0	0	0.01	0	0	0	0	0	0	0	0	0	0	0	0	0	0	0	0	0	0	0	0	0	0	0	0	0.01	0	0	0	0	0	0	0	0	0	0	0
SCP2	1.01	1.52	1.36	1.9	1.75	1.64	1.1	0.88	1.31	1.44	1.64	1.17	1.06	1.32	1	0.72	0.76	1.12	0.84	0.98	0	1.48	0.92	1.03	1.86	0.88	0.31	0.66	1.41	0.89	0.85	1.25	1.11	1.67	3.1	2.19	2.01	2.62	1.59	1.62	2.25	1.68	1.39	3.53	1.78	1.72	1.64	2.78	3.7
MIR1273F	0	0	0	0	0	0	0	0	0	0	0	0	0	0	0	0	0	0	0	0	0	0	0	0	0	0	0	0	0	0	0	0	0	0	0	0	0	0	0	0	0	0	0	0	0	0	0	0	0
MIR5095	0	0	0	0	0	0	0	0	0	0	0	0	0	0	0	0	0	0	0	0	0	0	0	0	0	0	0	0	0	0	0	0	0	0	0	0	0	0	0	0	0	0	0	0	0	0	0	0	0
MIR1273G	0	0	0	0	0	0	0	0	0	0	0	0	0	0	0	0	0	0	0	0	0	0	0	0	0	0	0	0	0	0	0	0	0	0	0	0	0	0	0	0	0	0	0	0	0	0	0	0	0
AC099677.3	0	0	0	0	0	0	0	0	0	0	0	0	0	0	0	0	0	0	0	0	0	0	0	0	0	0	0	0	0	0	0	0	0	0	0	0	0	0	0	0	0	0	0	0	0	0	0	0	0
AL445183.3	0	0	0	0	0	0	0	0	0	0	0	0	0	0	0	0	0	0	0	0.04	0	0	0	0	0	0	0	0	0	0	0	0	0	0	0	0	0	0	0	0	0	0	0	0.08	0.03	0	0	0	0.01
TUBBP10	0	0	0	0	0	0	0	0	0	0	0	0	0	0	0.01	0	0	0	0	0	0	0	0	0	0	0	0	0	0	0	0	0	0	0	0	0	0	0	0	0	0	0	0	0	0	0	0	0	0.01
PODN	0	0	0	0	0	0	0.01	0	0	0	0	0	0	0	0	0	0	0	0	0	0	0	0	0	0	0	0	0	0	0	0	0	0	0.01	0.01	0.01	0.01	0.1	0.17	0	0.01	0.12	0	0	0.05	0	0.03	1.01	1.08
AL445183.1	0	0	0	0	0	0	0	0	0	0	0	0	0	0	0	0	0	0	0	0	0	0	0	0	0	0	0	0	0	0	0	0	0	0	0	0	0	0	0	0	0	0	0	0	0	0	0	0.01	0
HIGD1AP11	0	0	0	0	0	0	0	0	0	0	0	0	0	0	0	0	0	0	0	0	0	0	0	0	0	0	0	0	0	0	0	0	0	0	0	0	0	0	0	0	0	0	0	0	0	0	0	0	0
SLC1A7	0.67	1.06	1.74	0.02	0.06	2.88	3.78	0.59	2.14	1.66	0.33	2.63	3.82	0.22	2.2	0.08	0	0.14	0	0.04	0.43	0.15	0.03	0	0	0.1	0	0.07	0.14	0	0.05	0.07	0.03	0.06	0.07	0.13	0.06	0.3	0	0.05	0.03	0	0	0.08	0	0	0.06	0	0.01
AL445183.2	0.01	0.01	0.03	0	0	0.02	0	0.03	0.03	0.02	0.07	0	0.03	0	0.02	0	0.08	0	0.09	0	0	0	0	0	0	0	0	0.06	0	0	0	0	0	0.01	0.01	0	0	0.01	0	0.02	0	0	0	0	0	0	0	0	0
AL606760.4	0	0	0	0	0	0	0	0	0	0	0	0	0	0	0	0	0	0	0	0	0	0	0	0	0	0	0	0	0	0	0	0	0	0	0	0	0	0	0	0	0	0	0	0	0	0	0	0	0
CPT2	0.24	0.19	0.13	0.14	0.17	0.12	0.12	0.09	0.11	0.12	0.1	0.13	0.19	0	0.12	0.15	0.25	0.09	0	0	0	0.15	0.03	0	0	0.12	0	0.1	0	0	0.02	0.05	0.31	0.2	0.13	0.12	0.13	0.25	0.08	0.13	0.15	0.13	0.12	0	0.02	0.11	0.08	0.14	0.13
AL606760.2	0.01	0.01	0	0	0	0.01	0.04	0.04	0.03	0.01	0.04	0	0.02	0	0.02	0	0.1	0.03	0	0	0	0.03	0	0	0	0	0	0	0	0	0	0.03	0	0.01	0	0.01	0.02	0.02	0	0	0	0	0	0	0	0	0.04	0.04	0.01
C1orf123	0.56	0.52	0.74	1.02	0.96	1.1	0.89	0.96	1.14	1.17	0.7	0.6	0.82	0.96	0.84	0.96	0.76	1.28	0.91	0.75	0.74	1.18	0.72	1.72	0.94	0.55	0.88	0.51	0.56	0.14	1.02	0.58	0.65	0.54	1	0.67	0.78	0.75	0.68	0.39	0.38	0.28	0.55	0.38	0.4	0.64	1.17	0.95	0.94
AL606760.3	0.01	0.01	0	0	0	0.01	0	0.01	0.01	0	0.04	0	0.02	0.05	0	0	0	0	0	0	0	0	0	0	0	0	0	0	0	0	0	0.02	0.01	0.04	0.01	0.02	0.01	0	0	0.02	0	0	0.06	0	0	0	0.02	0.01	0.02
MAGOH	1.13	0.59	0.32	0.97	0.83	1.32	0.91	0.68	0.97	1.08	1	0.95	0.8	0.88	1	0.73	0.44	0.72	0.83	0.5	0.4	0.18	0.69	0.14	0.23	0.36	0.68	0	1	0.26	0.36	0.54	0.34	0.72	0.94	0.8	0.85	0.58	1.28	1.03	0.86	0.97	0.86	1.48	1.27	1.44	0.91	0.61	0.73
AL606760.1	0.02	0.02	0	0.03	0.02	0.01	0.01	0.06	0.02	0	0.06	0	0.03	0	0.04	0	0	0.01	0	0	0	0	0	0	0	0	0	0	0	0	0	0	0	0.02	0.02	0.04	0.02	0.01	0	0	0	0	0	0	0	0	0	0	0
LRP8	0.01	0.05	0	0.09	0.4	0.46	0.21	0.32	0.12	0.33	0.32	0.3	0.45	0.44	0.38	0.86	0.15	0.64	0.47	0.94	1.54	0.62	0.44	0.1	0.15	0.22	0.19	0.27	0	0.16	0.56	1	1.25	0.02	0.01	0.01	0.06	3.7	0.04	0.15	0.03	0.05	0	0	0.05	0.19	0	0.05	0.01
AL355483.4	0	0	0	0	0	0	0	0	0	0	0	0	0	0	0	0	0	0	0	0	0	0	0	0	0	0	0	0	0	0	0	0	0	0	0	0	0	0	0	0	0	0	0	0	0	0	0	0	0
AL355483.2	0	0	0	0	0	0	0	0	0	0	0	0	0	0	0	0	0	0	0	0	0	0	0	0	0	0	0	0	0	0	0	0	0	0	0	0	0	0	0	0	0	0	0	0	0	0	0	0	0
AL355483.1	0	0	0	0	0	0	0	0	0	0	0	0	0	0	0	0	0	0	0	0	0	0	0	0	0	0	0	0	0	0	0	0	0	0	0	0	0	0	0	0	0	0	0	0	0	0	0	0	0
AL355483.3	0	0	0	0	0	0	0	0	0	0	0	0	0	0	0	0	0	0	0	0	0	0	0	0	0	0	0	0	0	0	0	0	0	0	0	0	0	0	0	0	0	0	0	0	0	0	0	0	0
LINC01771	0	0	0	0.02	0.05	0.04	0.02	0.05	0.02	0.02	0	0.04	0.04	0.04	0.02	0.03	0.17	0.03	0.1	0.03	0	0.08	0.04	0	0	0	0	0.08	0.1	0	0	0.03	0.1	0	0	0	0	0	0	0	0	0	0	0	0	0	0	0	0
AC119428.1	0	0	0	0	0	0	0	0	0	0	0	0	0	0	0	0	0	0	0	0	0	0	0	0	0	0	0	0	0	0	0	0	0	0	0	0	0	0	0	0	0	0	0	0	0	0	0	0	0
AC119428.2	0	0	0	0.01	0	0	0	0	0	0.01	0	0	0	0	0	0	0	0	0	0.03	0	0	0.01	0	0	0	0	0	0	0	0.02	0	0	0	0	0	0	0	0	0.09	0	0.05	0	0	0.02	0	0	0	0
SLC25A3P1	0	0	0	0	0	0	0	0	0	0	0	0	0	0	0	0	0	0	0	0	0	0	0	0	0	0	0	0	0	0	0.02	0.01	0	0	0	0	0	0	0	0	0	0	0	0	0	0	0	0	0
DMRTB1	0	0	0	0	0	0	0	0	0	0	0	0	0	0	0	0	0	0	0	0	0	0	0	0	0	0	0	0	0	0	0	0	0	0	0	0	0	0	0	0	0	0	0	0	0	0	0	0	0
GLIS1	0	0	0	0	0	0	0	0	0	0	0	0	0	0	0	0	0	0.02	0	0	0	0.11	0.03	0	0	0	0	0	0	0	0.05	0	0	0	0	0	0	0	0.09	0	0	0	0	0	0	0	0	0.01	0.01
RNU7-95P	0	0	0	0	0	0	0	0	0	0	0	0	0	0	0	0	0	0	0	0	0	0	0	0	0	0	0	0	0	0	0	0	0	0	0	0	0	0	0	0	0	0	0	0	0	0	0	0	0
NDC1	0.07	0.07	0.15	0.06	0.05	0.07	0.1	0.07	0.07	0.15	0.1	0.12	0.06	0	0.07	0.04	0	0.03	0.13	0	0.65	0.04	0	0	0	0.03	0	0.2	0	0	0.08	0.07	0.54	0.08	0.06	0.09	0.09	0.11	0.11	0.06	0.18	0.11	0.06	0.16	0.2	0.11	0	0.07	0.06
SNORA58	0	0	0	0	0	0	0	0	0	0	0	0	0	0	0	0	0	0	0	0	0	0	0	0	0	0	0	0	0	0	0	0	0	0	0	0	0	0	0	0	0	0	0	0	0	0	0	0	0
AL049745.1	0	0	0	0	0	0	0	0	0	0	0	0	0	0	0	0	0	0	0	0	0	0	0	0	0	0	0	0	0	0	0	0	0	0	0	0	0	0	0	0	0	0	0	0	0	0	0	0	0
YIPF1	0.12	0.1	0.03	0.3	0.24	0.14	0.12	0.14	0.09	0.16	0.13	0.25	0.14	0.05	0.18	0.18	0.15	0.12	0.06	0.27	0.23	0.23	0.42	0.12	0.24	0.22	0.24	0.17	0.38	0	0.16	0.25	0.54	0.24	0.29	0.21	0.19	0.21	0.24	0.25	0.23	0.34	0.4	0	0.13	0.23	0.26	0.43	0.33
DIO1	0	0	0	0	0	0	0	0	0	0	0	0	0	0	0	0	0	0	0	0	0	0	0	0	0	0	0	0	0	0	0	0	0	0	0	0	0	0	0	0	0.01	0	0	0	0	0	0	0	0
HSPB11	0.55	0.38	0.46	1.17	1.18	0.76	0.51	0.49	0.64	0.74	0.67	0.61	0.37	0.4	0.74	0.49	0.6	1.08	0.55	0.43	0.29	0.98	0.48	0.86	0.86	0.65	0.07	0.44	0.45	0.53	0.28	0.6	0.55	1.04	1.7	0.99	0.5	0.8	0.84	0.63	0.52	0.71	0.53	0.89	1.02	1.16	0.57	1.82	1.53
LRRC42	0.1	0.06	0.13	0.26	0.28	0.28	0.19	0.08	0.1	0.17	0.2	0.08	0.05	0	0.12	0.09	0	0.09	0.17	0.04	0.66	0.11	0.04	0	0	0.02	0.18	0.06	0.07	0	0.12	0.07	0.03	0.41	0.38	0.33	0.26	0.46	0.31	0.09	0.09	0.08	0	0.09	0.11	0.14	0.13	1.03	0.67
HNRNPA3P12	0	0	0	0	0	0	0	0	0	0	0	0	0	0	0	0	0	0	0	0	0	0	0	0	0	0	0	0	0	0	0	0	0	0	0	0	0	0	0	0	0	0	0	0	0	0	0	0	0
LDLRAD1	0	0	0	0	0	0	0	0.01	0	0.01	0	0	0	0	0	0	0	0	0	0	0	0	0	0	0	0	0	0	0	0	0	0	0	0	0	0	0	0	0	0	0	0	0	0	0	0	0	0	0
TMEM59	5.12	3.59	4.12	4.7	5.05	4.44	3.26	4.13	4.08	3.81	3.64	4.62	3.4	4.75	3.95	2.28	2.73	2.67	2.73	2.86	4.92	3.11	2.92	3.1	2.29	5.01	2.66	2.46	2.01	4.13	2.03	1.83	3.75	6.38	9.88	7.52	6.45	12.73	5.57	2.4	2.55	1.75	1.77	2.31	2.57	3.66	4.47	6.44	5.92
AL353898.3	0.05	0.06	0.04	0.03	0.06	0.04	0.01	0.04	0.05	0.06	0.09	0.03	0.02	0	0.05	0	0.06	0.02	0	0.05	0	0.04	0	0	0	0	0	0	0	0	0	0.01	0	0.03	0.01	0.01	0.02	0	0	0.02	0	0.02	0.09	0.09	0.04	0	0.14	0	0.01
TCEANC2	0.05	0.14	0.12	0.02	0.03	0.02	0.03	0.07	0.03	0.07	0.07	0.09	0.01	0	0.02	0	0	0.11	0	0.19	0	0.08	0.15	0	0.09	0.03	0	0.14	0	0	0.08	0.1	0.08	0.05	0.03	0.07	0.07	0.07	0.1	0.11	0.04	0.04	0	0.09	0.05	0	0	0.12	0.06
MIR4781	0	0	0	0	0	0	0	0	0	0	0	0	0	0	0	0	0	0	0	0	0	0	0	0	0	0	0	0	0	0	0	0	0	0	0	0	0	0	0	0	0	0	0	0	0	0	0	0	0
AL353898.1	0	0	0	0	0	0	0	0	0	0	0	0	0	0	0	0	0	0	0	0	0	0	0	0	0	0	0	0	0	0	0	0	0	0	0	0	0	0	0	0	0.01	0	0	0	0	0	0	0	0
AL353898.2	0	0	0	0	0	0	0	0	0	0	0	0	0	0	0	0	0	0	0	0	0	0	0	0	0	0	0	0	0	0	0	0	0	0	0	0	0	0	0	0	0	0	0	0	0	0	0	0	0
AL357673.1	0	0	0.04	0	0	0	0	0	0	0.01	0	0	0	0	0	0	0	0	0	0	0	0	0	0	0	0	0	0	0	0	0	0	0	0	0	0	0	0.02	0	0	0	0	0	0	0	0	0	0	0
CDCP2	0	0	0	0	0	0	0	0	0	0	0	0	0	0	0	0	0	0	0	0	0	0	0	0	0	0	0	0	0	0	0	0	0	0	0	0	0	0	0	0	0	0	0	0	0	0	0	0	0
AL357673.2	0	0	0	0	0	0	0	0	0	0	0	0	0	0	0	0	0	0	0	0	0	0	0	0	0	0	0	0	0	0	0	0	0	0	0	0	0	0	0	0	0	0	0	0	0	0	0	0	0
CYB5RL	0.06	0.05	0.03	0.05	0.02	0.05	0.06	0.08	0.05	0.02	0.06	0	0.06	0.11	0.08	0.04	0	0.01	0.22	0.04	0.16	0.02	0	0	0	0.07	0.31	0.06	0.11	0.3	0.14	0	0	0.04	0.03	0.04	0.05	0.11	0	0.02	0.03	0	0.1	0	0.03	0.09	0.05	0.05	0.05
MRPL37	0.29	0.33	0.26	0.4	0.38	0.36	0.22	0.36	0.31	0.31	0.26	0.44	0.22	0.45	0.3	0.46	0.42	0.35	0.4	0.55	0.35	0.26	0.42	0.08	0.31	0.38	0.24	0.46	0.14	0.05	0.31	0.8	0.43	0.19	0.26	0.31	0.36	0.58	0.52	0.23	0.33	0.37	0.49	0.35	0.45	0.66	0.5	0.62	0.47
SSBP3	0.25	0.15	0.13	1.07	1.07	2.13	0.74	0.78	0.77	1.02	2.29	1.69	0.66	0.24	1.03	1.03	1.09	1.11	1.07	1.71	1.18	0.62	1.39	1.81	0.39	0.54	1.01	1.68	1.57	1.52	1.9	0.74	1.12	0.28	0.35	0.39	0.31	0.4	0.52	0.02	0.25	0.16	0.05	0.58	0.23	0.21	0.62	0.38	0.78
SSBP3-AS1	0	0	0	0	0.01	0	0	0.01	0	0	0	0	0	0	0.02	0	0	0.02	0	0	0	0	0	0	0	0	0	0	0	0	0	0	0	0	0	0	0	0	0	0	0	0	0	0	0	0.22	0	0.01	0
AL161644.1	0	0	0	0	0	0	0	0	0	0	0	0	0	0	0	0	0	0	0	0	0	0	0	0	0	0	0	0	0	0	0	0	0	0	0	0	0	0	0	0	0	0	0	0	0	0	0	0	0
AL035415.1	0	0	0	0	0	0	0	0	0	0	0	0	0	0	0	0	0	0	0	0	0	0	0	0	0	0	0	0	0	0	0	0	0	0	0	0	0	0	0	0	0	0	0	0	0	0	0	0	0
AC099796.1	0	0	0	0	0	0	0	0	0	0	0	0	0	0	0	0	0	0	0	0	0	0	0	0	0	0	0	0	0	0	0	0	0	0	0	0	0	0	0	0	0	0	0	0	0	0	0	0	0
AC099796.2	0	0	0	0	0	0	0	0	0	0	0	0	0	0	0	0	0	0	0	0	0	0	0	0	0	0	0	0	0	0	0	0	0	0	0	0	0	0	0	0	0	0	0	0	0	0	0	0	0
HNRNPA1P63	0	0	0	0	0	0	0	0	0	0	0	0	0	0	0	0	0	0	0	0	0	0	0	0	0	0	0	0	0	0	0	0	0	0	0	0	0	0	0	0	0	0	0	0	0	0	0	0	0
ACOT11	0.01	0.01	0	0	0.19	0.05	0.2	0.77	0.4	0.4	0.23	0.23	0.66	0.35	0.28	0.22	0.57	0.67	0.21	0.08	0	0.17	0.05	0.08	0.46	0.08	0.45	0.11	0	0.39	0.36	0.19	0.11	0.89	0.09	0.52	0.83	0.94	0.11	0.14	0.01	0.07	0.26	0	0.03	0.13	0.06	0.12	0.13
FAM151A	0	0	0	0	0	0	0	0	0	0	0	0	0	0	0	0	0	0.01	0	0	0	0	0	0	0	0	0	0	0	0	0	0	0	0	0	0	0	0	0	0	0	0	0	0	0	0	0	0	0
AL590093.1	0	0	0	0	0	0	0	0	0	0	0	0	0	0	0	0	0	0	0	0	0	0	0	0	0	0	0	0	0	0	0	0	0	0	0	0	0	0	0	0	0	0	0	0	0	0	0	0	0
MROH7	0	0	0	0	0.01	0	0.01	0.03	0.02	0.02	0	0	0.02	0.04	0.01	0.02	0	0.05	0	0	0	0	0	0	0	0	0	0	0	0	0	0	0	0.04	0.01	0.05	0.03	0.09	0.03	0.03	0.01	0	0.1	0	0	0	0	0.01	0.03
MROH7-TTC4	0	0	0	0	0	0	0	0	0	0	0	0	0	0	0	0.04	0	0.03	0	0	0	0	0	0	0	0	0	0	0	0	0	0	0	0	0	0	0	0	0	0	0	0	0	0	0	0	0	0	0
TTC4	0.05	0.03	0.03	0.12	0.11	0.06	0.11	0.14	0.05	0.05	0.07	0.16	0.04	0.22	0.06	0.1	0.06	0.15	0	0	0	0.1	0.01	0.08	0.16	0.06	0.43	0.04	0.26	0.14	0.1	0.01	0.06	0.06	0.06	0.04	0.02	0.02	0.08	0.03	0.05	0.04	0	0.07	0.09	0.2	0.06	0.07	0.03
PARS2	0.03	0.02	0.02	0.15	0.23	0.06	0.03	0.07	0.11	0.03	0.13	0	0.09	0	0.07	0.03	0	0.09	0.11	0	0	0.07	0	0	0	0.1	0	0	0	0	0.17	0	0.27	0.05	0.04	0.03	0.04	0.07	0.02	0.03	0.03	0	0.1	0	0	0	0.05	0.05	0.05
TTC22	0	0	0	0	0	0	0	0.01	0	0	0	0	0	0	0	0	0	0	0	0	0	0	0	0	0	0	0	0	0	0	0	0	0	0.01	0.01	0.03	0.01	0.01	0.01	0	0	0	0	0	0.07	0	0	0.01	0
AC096536.2	0	0	0	0	0	0	0	0	0	0	0	0	0	0	0	0	0	0	0	0	0	0	0	0	0	0	0	0	0	0	0	0	0	0	0	0	0	0	0	0	0	0	0	0	0	0	0	0	0
LEXM	0	0	0	0	0	0	0	0	0	0	0	0	0	0	0	0	0	0	0	0	0	0	0	0	0	0	0	0	0	0	0	0	0	0	0	0	0	0	0	0	0	0	0	0	0	0	0	0	0
DHCR24	0.01	0.02	0	0.08	0.13	0.01	0.08	0.06	0.02	0.05	0.03	0	0.07	0.17	0.04	0.43	1.65	0.4	0.91	1.31	0.48	2.05	1.6	0.89	2.98	1.55	2.07	0.93	0.16	0.95	1.83	5.45	6.8	0.05	0.02	0.04	0.44	0.88	0.02	0.1	0.06	0.09	0	0.33	0.02	0	0.08	0.13	0.03
AC096536.3	0	0	0	0	0	0	0	0	0	0	0	0	0.01	0	0	0	0	0	0	0	0	0	0	0	0	0	0	0	0	0	0	0	0	0	0	0.01	0	0	0	0	0	0	0	0	0	0	0	0	0
AC096536.1	0	0	0	0	0	0	0	0	0	0	0	0	0	0	0	0	0	0	0	0	0	0	0	0	0	0	0	0	0	0	0	0	0	0	0	0	0	0	0	0	0	0	0	0	0	0	0	0.01	0
AL590440.2	0	0	0	0	0	0	0	0	0	0	0	0	0.01	0	0	0	0	0	0	0	0	0	0	0	0	0.04	0	0	0	0	0	0	0	0	0	0.01	0	0	0.03	0	0	0	0	0	0	0	0	0.01	0.01
TMEM61	0	0.02	0	0	0	0.09	0.01	0	0	0	0.1	0	0	0	0	0.02	0	0	0	0.06	0	0.13	0	0	0	0	0	0	0	0	0	0.11	0.07	0	0	0	0.06	0.01	0	0	0	0	0	0	0	0	0	0.01	0.03
AL590440.1	0	0	0	0	0	0	0	0	0	0	0	0	0	0	0	0	0	0	0	0	0	0	0	0	0	0	0	0	0	0	0	0	0	0	0	0	0	0	0	0	0	0	0	0	0	0	0	0	0
BSND	0	0	0	0	0	0	0	0	0	0	0	0	0	0	0	0	0	0	0	0	0	0	0	0	0	0	0	0	0	0	0	0	0	0	0	0	0	0	0	0	0	0	0	0	0	0	0	0	0
PCSK9	0	0	0	0	0	0	0	0	0	0	0	0	0	0	0	0	0	0	0	0	0	0	0	0	0	0	0	0	0	0	0	0	0	0	0	0	0	0	0	0	0	0	0	0	0	0	0	0	0
USP24	0.05	0.21	0.12	0.2	0.53	0.04	0.03	0.09	0.04	0.02	0.11	0.08	0.09	0.17	0.08	0.12	0.1	0.11	0.29	0.51	0	0.31	0.15	0.12	0.07	0.29	0.12	0.06	0	0	0.09	0.17	0.75	0.07	0.04	0.12	0.12	0.06	0.1	0.05	0.34	0.14	0.19	0.18	0.25	0.08	0.08	0.11	0.11
MIR4422HG	0	0	0	0	0	0	0	0	0	0	0	0	0	0	0	0	0	0	0	0	0	0	0	0	0	0	0	0	0	0	0	0	0	0	0	0	0	0	0	0	0	0	0	0	0	0	0	0	0
GYG1P3	0	0	0	0	0	0	0	0	0	0	0	0	0	0	0	0	0	0	0	0	0	0	0	0	0	0	0	0	0	0	0	0	0	0	0	0	0	0	0	0	0	0	0	0	0	0	0	0	0
MIR4422	0	0	0	0	0	0	0	0	0	0	0	0	0	0	0	0	0	0	0	0	0	0	0	0	0	0	0	0	0	0	0	0	0	0	0	0	0	0	0	0	0	0	0	0	0	0	0	0	0
GOT2P1	0	0	0	0	0	0	0	0	0	0	0	0	0	0	0	0	0	0	0	0	0	0	0	0	0	0	0	0	0	0	0	0	0	0	0	0	0	0	0	0	0	0	0	0	0	0	0	0	0
MTCO2P34	0	0	0	0	0	0	0	0	0	0	0	0	0	0	0	0	0	0	0	0	0	0	0	0	0	0	0	0	0	0	0	0	0	0	0	0	0	0	0	0	0	0	0	0	0	0	0	0	0
RN7SKP291	0	0	0	0	0	0	0	0	0	0	0	0	0	0	0	0	0	0	0	0	0	0	0	0	0	0	0	0	0	0	0	0	0	0	0	0	0	0	0	0	0	0	0	0	0	0	0	0	0
RNU6-830P	0	0	0	0	0	0	0	0	0	0	0	0	0	0	0	0	0	0	0	0	0	0	0	0	0	0	0	0	0	0	0	0	0	0	0	0	0	0	0	0	0	0	0	0	0	0	0	0	0
Y_RNA-22	0	0	0	0	0	0	0	0	0	0	0	0	0	0	0	0	0	0	0	0	0	0	0	0	0	0	0	0	0	0	0	0	0	0	0	0	0	0	0	0	0	0	0	0	0	0	0	0	0
AL603840.1	0	0	0	0	0	0	0	0.01	0	0	0	0	0	0	0	0	0	0	0	0	0	0	0	0	0	0	0	0	0.13	0	0	0	0	0	0	0	0	0	0	0	0	0	0	0	0	0	0	0.01	0
LINC01753	0	0	0	0	0	0	0	0	0	0	0	0	0	0	0	0	0	0	0	0	0	0	0	0	0	0	0	0	0	0	0	0	0	0	0	0	0	0	0	0	0	0	0	0	0	0	0	0	0
PIGQP1	0	0	0	0	0	0	0	0	0	0	0	0	0	0	0	0	0	0	0	0	0	0	0	0	0	0	0	0	0	0	0	0	0	0	0	0	0	0	0	0	0	0	0	0	0	0	0	0	0
LINC01755	0	0	0	0	0	0	0	0	0	0	0	0	0	0	0	0	0	0	0	0	0	0	0	0	0	0	0	0	0	0	0	0	0	0	0	0	0	0	0	0	0	0	0	0	0	0	0	0	0
AL353681.1	0	0	0	0	0	0	0	0	0	0	0	0	0	0	0	0	0	0	0	0	0	0	0	0	0	0	0	0	0	0	0	0	0	0	0	0	0	0	0	0	0	0	0	0	0	0	0	0	0
AC119674.1	0	0.03	0	0	0	0	0	0.01	0	0	0	0	0	0	0	0	0	0	0	0	0	0	0	0	0	0	0	0	0	0	0	0	0	0	0	0	0	0	0	0	0	0	0	0	0	0	0	0.03	0.03
AC119674.2	0	0	0	0	0	0	0	0.01	0	0	0.02	0	0	0	0	0	0	0	0	0	0	0	0	0	0	0	0	0	0	0	0	0	0	0	0	0	0	0	0	0	0	0	0	0	0	0	0	0.03	0.09
LINC01767	0	0	0	0	0	0	0	0	0	0	0	0	0	0	0	0	0	0	0	0	0	0	0	0	0	0	0	0	0	0	0	0	0	0	0	0	0	0	0	0	0	0	0	0	0	0	0	0	0
PLPP3	0.01	0.01	0.03	0	0.01	0.01	0.02	0.3	0.04	0.05	0.27	0.04	0.01	0	0.01	0	0.37	0.51	0	0	0	0.16	0	0	0	0.03	0	0	0	0	0.06	0.02	0	1.26	0.7	0.97	1.91	0.27	0.14	0	0.18	0.15	0.1	0.29	0.2	0.17	0.27	12.58	11.76
AC099789.1	0	0	0.02	0	0	0	0	0.01	0	0	0	0.03	0	0	0	0	0	0.01	0	0	0	0	0	0	0	0	0	0	0	0	0	0	0	0	0	0	0	0	0	0	0	0.01	0	0	0.02	0	0	0	0
PRKAA2	1.03	0.47	0.65	0.29	0.25	0.21	0.48	0.57	0.37	0.33	0.47	0.51	0.75	0.56	0.35	0.77	0.83	0.72	0.45	1.14	1.19	0.69	0.54	0.27	0.16	0.53	0	0.24	0.4	0	0.45	0.61	1.18	0.23	0.19	0.49	0.22	0.11	0	0.05	0.01	0	0	0	0	0	0.65	0.19	0.1
FYB2	0	0	0	0	0	0	0	0	0	0	0	0	0	0	0	0	0	0	0	0	0	0	0	0	0	0	0	0	0	0	0	0	0	0	0	0	0.01	1.16	0	0	0.02	0	0	0	0	0	0	0.01	0
AL360295.1	0	0	0	0	0	0	0	0	0	0	0	0	0	0	0	0	0	0	0	0	0	0	0	0	0	0	0	0	0	0	0	0	0	0	0	0	0	0	0	0	0	0	0	0	0	0	0	0	0
C8A	0	0	0	0	0	0	0	0	0	0	0	0	0	0	0	0	0	0	0	0	0	0	0	0	0	0	0	0	0	0	0	0	0	0	0	0	0	0	0	0	0	0	0	0	0	0	0	0	0
C8B	0	0	0	0	0	0	0	0	0	0	0	0	0	0	0	0	0	0	0	0	0	0	0	0	0	0	0	0	0	0	0	0	0	0	0	0	0	0	0	0	0	0	0	0	0	0	0	0	0
AL161740.1	0	0	0	0	0	0	0	0	0	0	0	0	0	0	0	0	0	0	0	0	0	0	0	0	0	0	0	0	0	0	0	0	0	0	0	0	0	0	0	0	0	0	0	0	0	0	0	0	0
DAB1	0	0	0	0.18	0.28	1.12	0.11	0.23	0.33	0.02	0.12	0	0.29	0.05	0.24	0.89	0.73	2.31	0.4	0.73	0	0	0.15	0	0	0	0	0.1	0	0	0	0.11	0.09	0.02	0.02	0.01	0.04	0	0	0	0.02	0	0	0	0	0	0	0	0.01
AL390243.1	0	0	0	0	0.01	0.03	0.03	0	0.01	0	0	0.04	0.03	0.02	0	0.06	0	0.03	0	0	0	0	0	0	0	0	0	0	0	0	0	0	0	0	0	0	0	0	0	0	0	0	0	0	0	0	0	0	0
DAB1-AS1	0	0	0	0	0	0	0	0	0	0	0	0	0	0	0	0	0	0	0	0	0	0	0	0	0	0	0	0	0	0	0	0	0	0	0	0	0	0	0	0	0	0	0	0	0	0	0	0	0
HNRNPA1P6	0	0	0	0.02	0.02	0	0	0	0	0	0	0	0	0	0	0	0	0	0	0	0	0	0	0	0	0	0	0	0	0	0	0	0	0	0	0	0	0	0	0	0.01	0.04	0	0	0.02	0	0	0	0.01
AL445193.2	0	0	0	0	0	0	0	0	0	0	0	0	0	0	0	0	0	0	0	0	0	0	0	0	0	0	0	0	0	0	0	0	0	0	0	0	0	0	0	0	0	0	0	0	0	0	0	0	0
AL445193.1	0	0	0	0	0	0	0	0	0	0	0	0	0	0	0	0	0	0	0	0	0	0	0	0	0	0	0	0	0	0	0	0	0	0	0	0	0	0	0	0	0	0	0	0	0	0	0	0	0
AL357373.1	0	0	0	0	0	0	0	0	0	0	0	0	0	0	0	0	0	0	0	0	0	0	0	0	0	0	0	0	0	0	0	0	0	0	0	0	0	0	0	0	0	0	0	0	0	0	0	0	0
OMA1	0.34	0.2	0.21	0.08	0.06	0.14	0.25	0.1	0.17	0.23	0.33	0.41	0.2	0.06	0.11	0.06	0.21	0.11	0	0	0	0.04	0.08	0	0	0.06	0.14	0	0.12	0	0.05	0.01	0.11	0.15	0.18	0.14	0.1	0.15	0.1	0.09	0.08	0	0.1	0.16	0.1	0	0.07	0.1	0.16
AL035411.2	0	0	0	0	0	0	0	0	0	0	0	0	0	0	0	0	0	0	0	0	0	0	0	0	0	0	0	0	0	0	0	0	0	0	0	0	0	0	0	0	0	0	0	0	0	0	0	0	0
RN7SL713P	0	0	0	0	0	0	0	0	0	0	0	0	0	0	0	0	0	0	0	0	0	0	0	0	0	0	0	0	0	0	0	0	0	0	0	0	0	0	0	0	0	0	0	0	0	0	0	0	0
TACSTD2	0	0	0	0	0	0	0	0	0	0	0	0	0	0	0	0	0	0	0	0	0	0	0	0	0	0	0	0	0	0	0	0	0	0.01	0.01	0	0	0.01	0	0	0	0.16	0	0	0	0	0	0.01	0.01
AL035411.1	0	0	0.02	0	0	0	0	0.01	0	0	0	0	0	0	0.01	0	0	0	0	0	0	0	0	0	0	0	0	0	0	0	0	0	0	0	0	0	0	0.01	0	0	0	0	0	0	0	0	0	0.01	0
MYSM1	0.22	0.24	0.31	0.22	0.26	0.25	0.26	0.3	0.26	0.21	0.28	0.29	0.32	0.22	0.22	0.3	0.29	0.43	0.37	0.24	0	0.28	0.61	0.12	0.43	0.52	0.42	0.7	1.37	0	0.29	0.28	0.45	0.22	0.1	0.12	0.15	0.17	0.34	0.3	0.16	0.18	0.25	0.21	0.33	0.07	0.21	0.16	0.13
AL136985.3	0	0	0	0	0	0	0	0	0	0	0	0	0	0	0	0	0	0.01	0	0	0	0	0	0	0	0	0	0	0	0	0	0	0	0	0	0	0	0	0	0	0	0	0	0	0	0	0	0	0
JUN	4.87	4.73	5.13	1.97	0.72	0.96	1.24	0.44	0.56	0.93	1.22	2.63	2.67	1.68	2.1	3.3	3.76	1.01	3.48	2.3	4.49	2	2	1.69	1.74	4.27	4.18	0.66	1.17	3.97	2.93	0.85	1.01	58.58	9.62	29.87	28.47	3.82	26.18	17.5	9.47	5.46	2.58	2.23	7.83	36.23	55.71	30.1	31.03
LINC01135	0	0	0	0	0	0	0	0	0	0	0	0	0	0	0.01	0	0	0	0	0	0	0	0	0	0	0	0	0	0	0	0	0	0	0	0	0	0.01	0.01	0	0.03	0.04	0	0	0	0	0	0	0	0.01
AL136985.2	0	0	0	0	0	0	0	0	0	0	0	0	0	0	0	0	0	0	0	0	0	0	0	0	0	0	0	0	0	0	0	0	0.04	0	0	0	0	0	0	0	0	0	0	0	0	0	0	0	0
AL136985.1	0	0	0	0	0	0	0	0	0	0	0	0	0	0	0	0	0	0	0	0	0	0	0	0	0	0	0	0	0	0	0	0	0	0	0	0	0	0	0	0	0	0	0	0	0	0	0	0	0
AC105277.1	0	0	0	0	0	0	0	0.01	0	0.02	0	0	0.01	0	0.01	0	0	0	0	0	0	0	0	0	0	0	0	0	0	0	0	0	0	0.02	0.03	0.08	0.03	0.01	0.02	0	0.02	0	0	0	0	0.17	0	0.02	0.02
LINC01358	0	0.05	0	0	0	0	0	0	0	0	0	0	0	0	0	0	0	0	0	0	0	0	0	0	0	0	0	0	0	0	0	0	0	0	0	0	0	0	0	0	0.03	0	0	0	0	0.11	0	0.01	0.03
PHBP3	0	0	0	0	0	0	0	0	0	0	0	0	0	0	0	0	0	0	0	0	0	0	0	0	0	0	0	0	0	0	0	0	0	0	0	0	0	0	0	0	0	0	0	0	0	0	0	0	0
AL592431.2	0	0	0	0	0	0	0	0	0	0	0	0	0	0	0	0	0	0	0	0	0	0	0	0	0	0	0	0	0	0	0	0	0	0	0	0	0	0	0	0	0	0	0	0	0	0	0	0	0
AL592431.1	0	0	0	0	0	0	0	0	0	0	0	0	0	0	0	0	0	0	0	0	0	0	0	0	0	0	0	0	0	0	0	0	0	0	0	0	0	0	0	0	0	0	0	0	0	0	0	0	0
HSD52	0	0	0	0	0	0	0	0	0	0	0	0	0	0	0	0	0	0	0	0	0	0	0	0	0	0	0	0	0	0	0	0	0	0	0	0	0	0	0	0	0	0	0	0	0	0	0	0.01	0
AC093424.1	0.01	0	0	0.01	0	0	0	0	0	0	0	0	0	0	0	0.04	0	0	0.09	0.04	0	0	0	0	0	0	0	0.06	0	0	0.02	0.03	0.01	0	0	0	0	0	0	0	0	0	0	0	0	0	0.05	0.02	0.01
FGGY	0.27	0.23	0.48	0.14	0.11	0.13	0.15	0.13	0.09	0.1	0.19	0.24	0.29	0.23	0.22	0.24	0.07	0.11	0	0.31	0	0.25	0.09	0	0	0.17	0	0	0	0	0.09	0.46	0.04	0.16	0.21	0.22	0.14	0.04	0.14	0.04	0.09	0.02	0	0	0.06	0.11	0.06	0.21	0.11
MIR4711	0	0	0	0	0	0	0	0	0	0	0	0	0	0	0	0	0	0	0	0	0	0	0	0	0	0	0	0	0	0	0	0	0	0	0	0	0	0	0	0	0	0	0	0	0	0	0	0	0
AL035416.1	0	0	0	0	0	0	0	0	0	0	0	0	0	0	0	0	0	0	0	0	0	0	0	0	0	0	0	0	0	0	0	0	0	0	0	0	0	0	0	0	0	0	0	0	0	0	0	0	0
HOOK1	0.89	1.66	1.94	0.51	0.91	0.92	1.75	1.36	2.22	2.37	1.84	2.12	1.85	1.09	2.05	0.38	0.76	0.63	1.41	0.37	0	0.71	0.25	0.92	0.59	0.27	0	0.34	0.87	0.46	0.35	0.18	0.04	1.22	2.42	2.22	0.05	0.39	0.15	0.05	0.01	0	0	0.11	0.13	0	0.11	0.05	0.02
CYP2J2	0	0	0	0	0	0	0	0	0	0	0	0	0	0	0	0	0	0	0	0	0	0	0	0	0	0	0	0	0	0	0	0	0	0.33	0.27	0.22	0.44	0	0.01	0	0	0	0	0	0	0	0	0.02	0
RN7SL475P	0	0	0	0	0	0	0	0	0	0	0	0	0	0	0	0	0	0	0	0	0	0	0	0	0	0	0	0	0	0	0	0	0	0	0	0	0	0	0	0	0	0	0	0	0	0	0	0	0
C1orf87	0	0	0	0	0	0	0	0	0	0	0	0	0	0	0	0	0	0	0	0	0	0	0	0	0	0	0	0	0	0	0	0	0	0	0	0	0.01	0.02	0	0	0	0	0	0	0	0	0	0	0
PGBD4P8	0	0	0	0	0	0	0	0	0	0	0	0	0	0	0	0	0	0	0	0	0	0	0	0	0	0	0	0	0	0	0	0	0	0	0	0	0	0	0	0	0	0	0	0	0	0	0	0	0
AC097066.1	0	0	0	0	0	0	0	0	0	0	0	0	0	0	0	0	0	0	0	0	0	0	0	0	0	0	0	0	0	0	0	0	0	0	0	0	0	0	0	0	0	0	0	0	0	0	0	0	0
LINC01748	0	0	0	0	0	0	0	0.02	0	0	0	0	0.03	0.04	0	0	0	0	0	0	0	0	0	0	0	0	0	0.11	0	0	0	0	0	0.03	0.01	0.02	0	0	0.01	0	0	0	0	0	0	0	0	0	0.01
AC099792.1	0	0	0	0	0	0	0	0.2	0	0	0	0	0.1	0.13	0	0	0	0.17	0.05	0	0	0	0	0	0	0	0	0.07	0	0	0	0	0	0.13	0.02	0.04	0.15	0	0.03	0	0	0	0	0	0	0	0	0.01	0
NFIA	0.05	0.15	0.03	0.51	0.73	0.03	0.05	3.79	0.05	0.15	0.53	0.22	2.48	0.97	0.29	0.33	0.1	4.8	0.91	0.04	0.23	0.02	0.12	0	0	0.02	0	7.44	0.09	0	0.26	0.37	0.45	2.38	2	2.45	3.09	1.77	1.83	0.35	0.81	0.11	0	0	0.2	0.35	1.86	3.6	3.71
NFIA-AS2	0	0	0	0	0	0	0	0.01	0	0	0	0	0.01	0	0	0	0	0	0	0	0	0	0	0	0	0	0	0	0	0	0	0	0	0	0	0	0.01	0	0	0	0	0	0	0	0	0	0	0.01	0
AC096947.1	0	0	0	0	0	0	0	0	0	0	0	0	0	0	0	0	0	0	0	0	0	0	0	0	0	0	0	0	0	0	0	0	0	0	0	0	0	0	0	0	0	0	0	0	0	0	0	0	0
NFIA-AS1	0	0	0	0	0	0	0	0	0	0	0	0	0	0	0	0	0	0	0	0	0	0	0	0	0	0	0	0	0	0	0	0	0	0.01	0.04	0	0	0.01	0	0	0	0	0	0	0	0	0	0	0
AC099791.1	0	0	0	0	0	0	0	0	0	0	0	0	0	0	0	0	0	0	0	0	0	0	0	0	0	0	0	0	0	0	0	0	0	0	0	0	0	0	0	0	0	0	0	0	0	0	0	0	0
TM2D1	1.95	1.33	1.21	2.46	2.37	2.17	1.76	1.55	1.88	2.54	2.13	1.52	2.26	1.41	2.29	1.16	0.7	1.46	1.12	0.59	0.43	1.16	0.85	0.83	0.39	0.88	0.55	0.95	1.24	1.06	0.63	1.07	1.01	1.3	1.74	1.36	1.61	0.76	1.09	0.68	0.47	0.79	1.03	0.65	0.92	0.5	0.78	1.13	1.19
AC099791.2	0.05	0.02	0.04	0.1	0.03	0.15	0.09	0.17	0.22	0.17	0.16	0.18	0.14	0.09	0.06	0.1	0	0.22	0	0.06	0.17	0.06	0.01	0	0.45	0.15	0	0.09	0.13	0	0.05	0.03	0.04	0.05	0.02	0.05	0.03	0.01	0	0	0	0	0	0	0	0	0	0	0.01
PATJ	0.14	0.1	0.02	0.18	1.19	0.13	0.21	0.43	0.15	0.23	0.42	0.24	2.07	0.05	0.14	0.27	0.15	0.14	0.05	0.71	0.16	0.31	0.36	2.82	0.07	0.21	1.47	0	0.76	1.07	0.47	1	1.05	0.1	0.06	0.09	0.05	0.18	0.04	0.02	0.01	0.01	0	0.31	0.3	0	0.06	0.12	0.08
RNU6-414P	0	0	0	0	0	0	0	0	0	0	0	0	0	0	0	0	0	0	0	0	0	0	0	0	0	0	0	0	0	0	0	0	0	0	0	0	0	0	0	0	0	0	0	0	0	0	0	0	0
RNU6-1177P	0	0	0	0	0	0	0	0	0	0	0	0	0	0	0	0	0	0	0	0	0	0	0	0	0	0	0	0	0	0	0	0	0	0	0	0	0	0	0	0	0	0	0	0	0	0	0	0	0
LAMTOR5P1	0	0	0	0	0	0	0.01	0	0	0	0	0	0	0	0	0	0	0	0	0	0	0	0	0	0	0	0	0	0	0	0	0	0	0	0	0.01	0	0.01	0.05	0	0	0	0	0	0	0	0	0	0
RN7SL180P	0.01	0.01	0	0	0.02	0.01	0.04	0.01	0.01	0.02	0	0.01	0.11	0	0.01	0	0	0	0	0.05	0	0	0	0.07	0	0	0	0	0	0	0.03	0.04	0	0.01	0	0.01	0	0	0	0	0	0	0	0	0	0	0	0	0
MIR3116-1	0	0	0	0	0	0	0	0	0	0	0	0	0	0	0	0	0	0	0	0	0	0	0	0	0	0	0	0	0	0	0	0	0	0	0	0	0	0	0	0	0	0	0	0	0	0	0	0	0
MIR3116-2	0	0	0	0	0	0	0	0	0	0	0	0	0	0	0	0	0	0	0	0	0	0	0	0	0	0	0	0	0	0	0	0	0	0	0	0	0	0	0	0	0	0	0	0	0	0	0	0	0
PIGPP2	0	0	0	0	0	0	0	0	0	0	0	0	0.01	0	0	0	0	0	0	0	0	0	0	0	0	0	0	0	0	0	0	0	0	0	0	0	0	0	0	0	0	0	0	0	0	0	0	0	0
L1TD1	0	0.01	0	0.01	0	0	0.03	0.01	0.01	0	0	0	0	0	0	0.05	0	0.02	0	0	0.39	0.04	0	0	0	0.1	0	0	0	0	0.01	0	0	0.01	0	0	0.02	0.01	0	0	0.01	0.04	0.08	0	0.04	0	0.01	0.01	0.05
AL162739.1	0	0	0	0	0	0	0	0	0	0	0	0	0	0	0	0	0	0	0	0	0	0	0	0	0	0	0	0	0	0	0	0	0	0	0	0	0	0	0	0	0	0	0	0	0	0	0	0	0
Y_RNA-23	0	0	0	0	0	0	0	0	0	0	0	0	0	0	0	0	0	0	0	0	0	0	0	0	0	0	0	0	0	0	0	0	0	0	0	0	0	0	0	0	0	0	0	0	0	0	0	0	0
KANK4	0	0	0	0	0	0	0	0	0	0	0	0	0	0	0	0.02	0.06	0	0	0	0.72	0	0	0	0	0	0.37	0	0	0	0.02	0.21	0.19	0	0	0	0	0	0	0	0.01	0	0	0	0	0	0	0	0.03
RNU6-371P	0	0	0	0	0	0	0	0	0	0	0	0	0	0	0	0	0	0	0	0	0	0	0	0	0	0	0	0	0	0	0	0	0	0	0	0	0	0	0	0	0	0	0	0	0	0	0	0	0
USP1	2.32	0.96	1	0.83	0.51	0.82	1.57	0.98	1.38	1.36	1.3	1.24	1.63	1.1	1.06	1.21	0.82	0.8	1.09	0.68	0.64	0.62	0.6	0.64	0.52	1.11	1.27	1	0.83	2.13	0.82	0.36	0.17	0.7	0.69	1.06	0.43	0.17	0.4	0.41	0.27	0.13	0.22	1.17	0.95	0.33	0.71	0.62	0.54
DOCK7	0.18	0.26	0.19	0.09	0.22	0.14	0.27	0.16	0.2	0.41	0.33	0.37	0.2	0.29	0.25	0.34	0.29	0.37	0.58	0.18	0.83	0.47	0.65	0.19	0.58	0.44	1.17	0.2	0.47	0.26	0.14	0.26	0.24	0.41	0.2	0.35	0.73	1.55	0.77	0.23	0.32	0.11	0.12	0.09	0.05	0.09	0.26	0.36	0.34
AL451044.1	0	0	0	0	0	0	0	0	0	0	0	0	0	0	0	0	0	0	0	0	0	0	0	0	0	0	0	0	0	0	0	0	0	0	0	0	0	0	0	0	0	0	0	0	0	0	0	0	0
ANGPTL3	0	0	0	0	0	0	0	0	0	0	0	0	0	0	0	0	0	0	0	0	0	0	0	0	0	0	0	0	0	0	0	0	0	0	0	0	0	0	0	0	0	0	0	0	0	0	0	0	0
AL138847.2	0	0	0	0	0	0	0	0	0	0.01	0.02	0	0.01	0	0	0	0	0	0	0	0	0	0.01	0	0	0	0	0	0	0	0	0	0	0	0	0	0	0	0	0	0	0	0	0	0	0	0	0	0
AL138847.1	0	0	0	0	0	0	0.01	0	0	0	0	0	0.01	0	0.01	0	0	0.01	0	0	0	0	0	0	0	0	0	0	0	0	0	0	0	0	0	0	0	0.01	0	0	0	0	0	0	0	0	0	0	0
AC103923.1	0	0	0	0	0	0	0	0	0	0	0	0	0	0	0	0	0	0.01	0.11	0	0	0	0	0	0	0	0	0	0	0.16	0	0	0	0.01	0	0.01	0.02	0.03	0.02	0	0	0	0	0	0	0	0	0.01	0
ATG4C	0.12	0.09	0.02	0.05	0.12	0.12	0.17	0.16	0.1	0.15	0.09	0.15	0.17	0.13	0.14	0.08	0	0.1	0.19	0.14	0	0.2	0.12	0.12	0.37	0.13	0	0.13	0.2	0.19	0.15	0.06	0.34	0.14	0.21	0.19	0.21	0.44	0.45	0.36	0.33	0.31	0.19	0.11	0.06	0	0.16	0.25	0.14
AC099794.1	0	0	0	0	0	0	0	0	0	0	0	0	0	0	0	0	0	0	0	0	0	0	0	0	0	0	0	0	0	0	0	0	0	0	0	0	0	0	0	0	0	0	0	0	0	0	0	0	0
AC099794.2	0	0	0	0	0	0	0	0	0	0	0	0	0	0	0	0	0	0	0	0	0	0	0	0	0	0	0	0	0	0	0	0	0	0	0	0	0	0	0	0	0	0	0	0	0	0	0	0	0
LINC01739	0	0	0	0	0	0	0	0	0	0	0	0	0	0	0	0	0	0	0	0	0	0	0	0	0	0	0	0	0	0	0	0	0	0	0	0	0	0	0.02	0	0	0	0	0	0	0	0	0	0.01
AL162400.1	0	0	0	0	0	0	0	0	0	0	0	0	0	0	0	0	0	0	0	0	0	0	0	0	0	0	0	0	0	0	0	0	0	0	0	0	0	0	0	0	0	0	0	0	0	0	0	0	0
AL162400.2	0	0	0	0	0	0	0	0	0	0	0	0	0	0	0	0	0	0	0	0	0	0	0	0	0	0	0	0	0	0	0	0	0	0	0	0	0	0	0	0	0	0	0	0	0	0	0	0	0
AC096543.1	0	0	0	0	0	0	0	0	0	0	0	0	0	0	0	0	0	0	0	0	0	0	0	0	0	0	0	0	0	0	0	0	0	0	0	0	0	0	0	0	0	0	0	0	0	0	0	0	0
LINC00466	0	0	0	0	0.01	0	0	0	0	0	0	0	0.12	0	0.03	0	0	0	0	0	0	0	0	0	0	0	0	0	0	0	0	0	0	0	0	0	0	0	0.04	0	0	0	0	0	0	0	0	0	0
RNA5SP49	0	0	0	0	0	0	0	0	0	0	0	0	0	0	0	0	0	0	0	0	0	0	0	0	0	0	0	0	0	0	0	0	0	0	0	0	0	0	0	0	0	0	0	0	0	0	0	0	0
AC096543.2	0	0	0	0	0	0	0	0	0	0	0	0	0	0	0	0	0	0	0	0	0	0	0	0	0	0	0	0	0	0	0	0	0	0	0	0	0	0	0	0	0	0	0	0	0	0	0	0	0
FOXD3-AS1	0	0	0	0	0	0	0	0	0	0	0	0	0	0	0	0	0	0.03	0	0	0	0.05	0	0	0	0	0	0	0	0	0	0	0	0	0	0	0	0	0.47	0	0.02	0	0	0	0	0	0	0	0.01
FOXD3	0	0	0	0	0	0	0	0	0	0	0	0	0	0	0	0	0	0	0	0	0	0	0	0	0	0	0	0	0	0	0	0	0	0	0	0	0	0	0.14	0	0	0	0	0	0	0	0	0.01	0
MIR6068	0	0	0	0	0	0	0	0	0	0	0	0	0	0	0	0	0	0	0	0	0	0	0	0	0	0	0	0	0	0	0	0	0	0	0	0	0	0	0	0	0	0	0	0	0	0	0	0	0
Y_RNA-24	0	0	0	0	0	0	0	0	0	0	0	0	0	0	0	0	0	0	0	0	0	0	0	0	0	0	0	0	0	0	0	0	0	0	0	0	0	0	0	0	0	0	0	0	0	0	0	0	0
AL049636.1	0	0	0	0	0	0	0	0	0	0	0	0	0	0	0	0	0	0	0	0	0	0	0	0	0	0	0	0	0	0	0	0	0	0	0	0	0	0	0	0	0	0	0	0	0	0	0	0	0
ALG6	0.09	0.05	0.11	0.02	0.08	0.11	0.11	0.05	0.09	0.09	0.16	0.15	0.1	0.13	0.16	0.07	0	0.06	0	0.08	0	0.16	0.05	0.33	0	0.16	0	0.05	0.09	0	0.12	0.07	0.05	0.08	0.09	0.12	0.13	0.04	0.17	0.02	0.11	0.12	0.13	0.07	0.2	0.14	0.06	0.06	0.09
ITGB3BP	0.28	0.27	0.16	0.23	0.16	0.4	0.2	0.19	0.19	0.27	0.43	0.15	0.21	0.12	0.24	0.28	0.55	0.25	0.26	0.22	0	0.35	0.25	0	0.22	0.15	0	0.2	0.09	0.05	0.08	0.26	0.55	0.31	0.51	0.29	0.59	0.15	0.69	0.3	0.23	0.13	0.24	0.12	0.35	0	0.27	0.25	0.33
EFCAB7	0.15	0.11	0.07	0.07	0.13	0.11	0.16	0.09	0.16	0.11	0.08	0.05	0.19	0.06	0.07	0.17	0.08	0.12	0	0.04	0	0.11	0.09	0.39	0.08	0.06	0.07	0.07	0	0.05	0.14	0.23	0.12	0.13	0.07	0.07	0.14	0	0.11	0.13	0	0	0	0	0.03	0	0.05	0.1	0.15
RN7SL488P	0	0	0	0	0	0	0	0	0	0	0	0	0	0	0	0	0	0	0	0	0	0	0	0	0	0	0	0	0	0	0	0	0	0	0	0	0	0	0	0	0	0	0	0	0	0	0	0	0
RNU7-123P	0	0	0	0	0	0	0	0	0	0	0	0	0	0	0	0	0	0	0	0	0	0	0	0	0	0	0	0	0	0	0	0	0	0	0	0	0	0	0	0	0	0	0	0	0	0	0	0	0
DLEU2L	0.04	0.07	0.07	0.03	0.02	0.06	0.06	0.08	0.06	0.08	0	0.08	0.02	0.12	0.07	0.08	0.11	0.05	0	0.19	0	0.13	0.02	0.24	0	0.08	0.12	0.05	0	0.25	0.03	0.09	0.03	0.03	0	0.01	0.02	0	0.03	0.01	0.01	0	0	0.05	0	0	0	0.01	0.02
DLEU2_6	0	0	0	0	0	0	0	0	0	0	0	0	0	0	0	0	0	0	0	0	0	0	0	0	0	0	0	0	0	0	0	0	0	0	0	0	0	0	0	0	0	0	0	0	0	0	0	0	0
DLEU2_5	0	0	0	0	0	0	0	0	0	0	0	0	0	0	0	0	0	0	0	0	0	0	0	0	0	0	0	0	0	0	0	0	0	0	0	0	0	0	0	0	0	0	0	0	0	0	0	0	0
DLEU2_4	0	0	0	0	0	0	0	0	0	0	0	0	0	0	0	0	0	0	0	0	0	0	0	0	0	0	0	0	0	0	0	0	0	0	0	0	0	0	0	0	0	0	0	0	0	0	0	0	0
DLEU2_3	0	0	0	0	0	0	0	0	0	0	0	0	0	0	0	0	0	0	0	0	0	0	0	0	0	0	0	0	0	0	0	0	0	0	0	0	0	0	0	0	0	0	0	0	0	0	0	0	0
DLEU2_2	0	0	0	0	0	0	0	0	0	0	0	0	0	0	0	0	0	0	0	0	0	0	0	0	0	0	0	0	0	0	0	0	0	0	0	0	0	0	0	0	0	0	0	0	0	0	0	0	0
DLEU2_1	0	0	0	0	0	0	0	0.01	0	0	0	0	0	0	0	0	0	0	0	0	0	0	0	0	0	0	0	0	0	0	0	0	0	0	0	0	0	0	0	0	0	0	0	0	0	0	0	0	0
PGM1	0.16	0.17	0.36	0.5	0.39	0.33	0.27	0.21	0.24	0.34	0.14	0.32	0.19	0.18	0.34	0.17	0.16	0.52	0.24	0.78	0.16	0.52	0.23	0.32	0.57	0.19	0.49	0.05	0.25	0.7	0.33	0.51	0.89	0.8	1.06	0.98	0.54	0.16	0.04	0.22	0.05	0.22	0.05	0.32	0.29	0.2	0.08	0.93	0.69
RN7SL130P	0.01	0.03	0	0.01	0	0.02	0.01	0	0.01	0	0	0	0	0	0.01	0	0	0.03	0.06	0	0	0.03	0	0	0	0.02	0	0	0	0	0	0	0	0.02	0	0.01	0.02	0	0	0	0	0	0	0	0.01	0	0	0	0.01
ROR1	0	0	0	0	0	0.26	0.04	0.01	0	0.01	0.19	0	0.01	0	0.01	0.02	0.06	0	0	0.27	0	0	0	0	0	0.02	0	0.2	0	0	0.05	0.03	0	0.13	0.06	0.11	0.5	0	0	0	0.11	0	0	0	0.04	0	0	0.08	0.13
AL161742.1	0	0	0	0	0	0	0	0	0	0	0	0	0	0	0	0	0	0.01	0	0	0	0	0	0	0	0	0	0	0	0	0	0	0	0	0	0	0	0	0	0	0	0	0	0	0	0	0	0	0
CFL1P3	0	0	0	0	0	0	0	0	0	0	0	0	0	0	0	0	0	0	0	0	0	0	0	0	0	0	0	0	0	0	0	0	0	0	0	0	0	0	0	0	0	0	0	0	0	0	0	0	0
RNU6-809P	0	0	0	0	0	0	0	0	0	0	0	0	0	0	0	0	0	0	0	0	0	0	0	0	0	0	0	0	0	0	0	0	0	0	0	0	0	0	0	0	0	0	0	0	0	0	0	0	0
Y_RNA-25	0	0	0	0	0	0	0	0	0	0	0	0	0	0	0	0	0	0	0	0	0	0	0	0	0	0	0	0	0	0	0	0	0	0	0	0	0	0	0	0	0	0	0	0	0	0	0	0	0
ROR1-AS1	0	0	0	0	0	0	0	0	0	0	0	0	0	0	0	0	0	0	0	0	0	0	0	0	0	0	0	0	0	0	0	0	0	0	0	0	0	0	0	0	0	0	0	0	0	0	0	0	0
UBE2U	0	0	0	0	0	0	0	0	0	0	0	0	0	0	0	0	0	0	0	0	0	0	0	0	0	0	0	0	0	0	0	0	0	0	0	0	0	0.01	0	0	0	0	0	0	0	0	0	0	0
RNU7-62P	0	0	0	0	0	0	0	0	0	0	0	0	0	0	0	0	0	0	0	0	0	0	0	0	0	0	0	0	0	0	0	0	0	0	0	0	0	0	0	0	0	0	0	0	0	0	0	0	0
CACHD1	0	0.01	0	0	0.01	0.37	0.26	0.32	0.26	0	0.45	0.3	0.04	0.32	0.14	0.08	0	0.01	0	0.23	0	0.97	0.05	0.07	1.61	0.09	0	0.05	0.49	0	0.07	0.09	0.52	0.08	0.07	0.1	0.08	0.29	0	0	0.03	0	0	0	0	0	0.02	0.5	0.62
MIR4794	0	0	0	0	0	0	0	0	0	0	0	0	0	0	0	0	0	0	0	0	0	0	0	0	0	0	0	0	0	0	0	0	0	0	0	0	0	0	0	0	0	0	0	0	0	0	0	0	0
RAVER2	0.01	0.22	0.33	0.01	0.01	0.1	0.07	0.09	0.09	0.01	0.14	0.13	0.04	0	0.09	0.06	0.06	0.05	0	0	0	0	0.03	0.12	0.09	0	0	0	0	0	0.04	0.1	0.1	0.23	0.17	0.18	0.11	0.07	0.03	0	0	0.05	0	0	0	0	0.07	0.09	0.05
JAK1	0.43	0.64	0.77	0.46	0.32	0.44	0.46	0.45	0.41	0.53	0.52	0.59	1.33	1.67	0.72	0.81	0.61	0.53	0.41	1.54	0.13	1.5	0.99	0.58	1.5	2.29	1.26	0.48	0.89	0.96	0.92	3.68	2.9	0.59	0.44	0.73	0.55	0.26	0.79	0.75	1.15	1.34	0.87	3.6	2.56	0.58	1.72	1.29	1.48
AL606517.2	0	0	0	0	0	0	0	0	0	0	0	0	0	0	0	0	0	0	0	0	0	0	0	0	0	0	0	0	0	0	0	0	0	0	0	0	0	0	0	0	0	0	0	0	0	0	0	0	0
AL606517.1	0	0	0	0	0	0	0	0	0	0	0	0	0	0	0	0	0	0	0	0	0	0	0	0	0	0	0	0	0	0	0	0	0	0	0	0	0	0	0	0	0	0	0	0	0	0	0	0	0
LINC01359	0.01	0.01	0.03	0.01	0	0.03	0.05	0.07	0.04	0.02	0.03	0	0.03	0	0.04	0.06	0	0.01	0	0.05	0	0	0	0	0	0	0	0	0	0.34	0.02	0	0	0.01	0	0	0.02	0	0.05	0	0	0	0	0	0	0	0	0.02	0.01
SLC2A3P2	0	0	0	0	0	0	0	0	0	0.01	0	0	0	0	0	0	0	0	0	0	0	0	0	0	0	0	0	0	0	0	0	0	0	0	0	0	0	0	0	0	0	0	0	0	0	0	0	0	0
AL357078.3	0	0	0	0	0	0.01	0.02	0	0.02	0	0	0	0.01	0	0.01	0	0	0	0	0	0	0	0.02	0	0	0	0	0	0	0	0.01	0	0	0	0	0.01	0	0	0	0	0	0.01	0	0	0	0	0	0	0.01
RNU6-1176P	0	0	0	0	0	0	0	0	0	0	0	0	0	0	0	0	0	0	0	0	0	0	0	0	0	0	0	0	0	0	0	0	0	0	0	0	0	0	0	0	0	0	0	0	0	0	0	0	0
MIR3671	0	0	0	0	0	0	0	0	0	0	0	0	0	0	0	0	0	0	0	0	0	0	0	0	0	0	0	0	0	0	0	0	0	0	0	0	0	0	0	0	0	0	0	0	0	0	0	0	0
MIR101-1	0	0	0	0	0	0	0	0	0	0	0	0	0	0	0	0	0	0	0	0	0	0	0	0	0	0	0	0	0	0	0	0	0	0	0	0	0	0	0	0	0	0	0	0	0	0	0	0	0
AL357078.1	0.01	0.01	0	0	0.01	0.01	0	0.01	0.01	0	0	0	0	0	0	0	0	0	0	0	0	0	0	0	0	0	0	0	0.07	0	0	0	0	0	0	0.01	0.01	0	0.01	0	0	0	0	0	0	0.1	0	0	0
AL357078.2	0	0	0	0	0	0	0	0	0	0	0	0	0	0	0	0	0	0	0	0	0	0	0	0	0	0	0	0	0	0	0	0	0	0	0	0	0	0	0	0	0	0	0	0	0	0	0	0	0
MRPS21P1	0	0	0	0	0	0	0	0	0	0	0	0	0	0	0	0	0	0	0	0	0	0	0	0	0	0	0	0	0	0	0	0	0	0	0	0	0	0	0	0	0	0	0	0	0	0	0	0.01	0.01
AK4	0.1	0.1	0.09	0.28	0.27	0.6	0.13	0.08	0.12	0.57	0.44	1.19	0.37	0.6	1.23	0.85	0.05	0.4	0.38	0.38	0.13	0.7	0.62	0.43	0.74	0.7	1	0.31	0	0.35	0.28	0.67	1.75	0.39	0.43	0.48	0.49	0.5	0.1	0.05	0	0	0.17	0	0.03	0	0.2	0.28	0.29
DNAJC6	0.26	0.77	1.12	0.48	0.73	0.43	0.28	0.33	0.31	0.32	0.64	0.28	0.49	0.67	0.63	0.53	0.16	0.73	0.72	1.28	0.69	0.99	1.05	1.08	2.49	1.48	0.54	0.96	0.09	0.36	0.65	1.81	1.49	0.03	0.05	0.1	0.01	0	0.02	0.13	0.01	0	0	0	0.03	0	0	0.01	0
AL139294.1	0	0	0	0	0	0	0	0	0	0	0	0	0	0	0	0	0	0	0	0	0	0	0	0	0	0	0	0	0	0	0	0	0	0	0	0	0	0	0	0	0	0	0	0	0	0	0	0	0
COX6CP13	0	0	0	0	0	0	0	0	0	0	0	0	0	0	0	0	0	0	0	0	0	0	0	0	0	0	0	0	0	0	0	0	0	0	0	0	0	0	0	0	0	0	0	0	0	0	0	0	0
RNU2-15P	0	0	0	0	0	0	0	0	0	0	0	0	0	0	0	0	0	0	0	0	0	0	0	0	0	0	0	0	0	0	0	0	0	0	0	0	0	0	0	0	0	0	0	0	0	0	0	0	0
LEPROT	0.48	0.47	0.38	0.64	0.61	0.43	0.37	0.27	0.32	0.39	0.36	0.51	0.3	0.32	0.36	0.51	0.46	0.27	0.62	0.39	0.45	0.4	0.37	0.24	0.45	0.2	0.19	0.44	0.62	0.09	0.54	0.18	0.27	1.06	0.99	1.09	1.39	1.82	2.22	0.89	1.12	1.22	1.35	0.35	0.48	0.53	2.37	1.96	2.24
LEPR	0.01	0.01	0	0	0.01	0.08	0.01	0.02	0.01	0.04	0.18	0	0.01	0.19	0.02	0	0	0	0	0	0	0	0	0	0.07	0.09	0	0.07	0	0	0.26	0.06	0.01	0	0	0	0	0.17	0.07	0	0.12	0.03	0.06	0	0.11	0	0.1	7.16	3.84
AC119800.1	0	0	0	0	0	0	0	0	0	0	0	0	0	0	0	0	0	0	0	0	0	0	0.01	0	0	0	0	0	0	0	0	0	0	0	0	0	0	0	0	0	0	0	0	0	0	0	0	0	0
AC097063.1	0	0	0	0	0	0	0	0	0	0	0	0	0	0	0	0	0	0	0	0	0	0	0	0	0	0	0	0	0	0	0	0	0	0	0	0	0	0	0	0	0	0	0	0	0	0	0	0	0
RN7SL854P	0	0	0	0	0	0.01	0.03	0.03	0	0	0.03	0	0.08	0	0	0	0	0	0	0	0	0	0	0	0	0	0	0	0	0	0	0	0	0	0	0	0	0	0	0.02	0	0	0	0	0	0	0	0	0
PDE4B	0	0.01	0	0.77	1.01	0.27	0.62	0.88	0.08	0.1	0.81	0.1	1.17	0.05	0.14	0.06	0	1.25	1.24	0.49	0	0	0.26	0.41	0.2	0.58	0.24	0.74	0.09	0.77	0.5	0.44	0.12	0.07	0.03	0.05	0.23	0.27	0.03	0.22	0.68	1.24	0.95	0.87	2.45	0.29	0.08	0.01	0.02
AL590783.1	0	0	0	0	0	0	0	0	0	0	0	0	0	0	0	0	0	0	0	0	0	0	0	0	0	0	0	0	0	0	0	0	0	0	0	0	0	0	0	0	0	0	0	0	0	0	0	0	0
RNU4-88P	0	0	0	0	0	0	0	0	0	0	0	0	0	0	0	0	0	0	0	0	0	0	0	0	0	0	0	0	0	0	0	0	0	0	0	0	0	0	0	0	0	0	0	0	0	0	0	0	0
SGIP1	5	4.07	4.61	0.26	0.82	0.99	0.99	0.88	0.75	0.87	1.18	0.84	1.7	0.81	1.58	1.19	0.79	1.13	1.16	1.46	1.42	1.64	1.13	1.67	1.57	0.64	0.45	1.48	0.75	2.23	1.18	1.2	0.9	0.96	0.48	1.42	0.33	0	0.09	0.13	0	0	0.1	0	0.04	0	1.08	0.06	0.05
MIR3117	0	0	0	0	0	0	0	0	0	0	0	0	0	0	0	0	0	0	0	0	0	0	0	0	0	0	0	0	0	0	0	0	0	0	0	0	0	0	0	0	0	0	0	0	0	0	0	0	0
AL139147.1	0	0	0	0	0.01	0	0	0	0	0	0	0	0	0	0	0.03	0	0.03	0	0	0	0.15	0	0	0	0	0	0	0	0	0	0	0	0	0	0	0.01	0	0	0	0	0	0	0	0	0	0	0	0
TCTEX1D1	0	0	0	0	0	0	0.01	0	0	0	0	0	0.01	0	0	0.06	0	0.1	0	0.06	0	0.05	0.09	0	0.09	0	0	0	0	0	0.03	0.06	0.07	0.06	0.08	0.1	0.01	0	0.02	0.08	0.08	0.03	0.06	0	0	0.17	0	0	0.01
INSL5	0	0	0	0	0	0	0	0	0	0	0	0	0	0	0	0	0	0	0	0	0	0	0	0	0	0	0	0	0	0	0	0	0	0	0	0	0	0	0	0	0	0	0	0	0	0	0	0	0
WDR78	0.36	0.7	0.68	0.07	0.06	0.09	0.09	0.08	0.07	0.07	0.07	0.16	0.15	0.2	0.1	0.04	0	0.07	0.12	0	0	0.01	0	0	0	0.04	0	0	0.09	0	0	0.05	0.01	0.06	0.09	0.04	0.03	0.03	0.01	0	0	0	0	0.1	0	0	0.08	0.1	0.08
AL592161.1	0	0	0	0	0	0	0	0	0	0	0	0	0	0	0	0	0	0	0	0	0	0	0	0	0	0	0	0	0	0	0	0	0	0	0	0	0	0	0	0	0	0	0	0	0	0	0	0	0
MIER1	0.9	0.65	0.69	0.6	0.56	0.61	0.68	0.53	0.54	0.48	0.61	0.58	0.52	0.28	0.51	0.66	0.5	0.68	0.77	0.6	0.23	0.64	0.8	0.77	1.22	0.36	0.39	0.58	0.6	0.43	0.58	0.24	0.15	0.83	0.74	0.86	0.32	0.2	0.54	0.57	0.44	0.54	0.6	0.78	0.82	1.16	0.91	0.72	0.65
SLC35D1	0.08	0.16	0.24	0.11	0.1	0.1	0.06	0.12	0.07	0.07	0.07	0.09	0.08	0.14	0.1	0	0	0.11	0	0.26	0	0.23	0.02	0	0	0	0.21	0.27	0.25	0.14	0.15	0.02	0.03	0.38	0.18	0.36	0.07	0.07	0.07	0.02	0.09	0.05	0	0	0.08	0.31	0	0.07	0.09
C1orf141	0.01	0	0	0.01	0.04	0.01	0.02	0.03	0.01	0.01	0	0	0.02	0	0	0	0	0	0	0	0.13	0	0	0	0	0	0	0	0	0	0	0	0	0.49	0.98	0.46	0	0	0	0.03	0	0	0	0	0	0	0.03	0	0
SNORA31	0	0	0	0	0	0	0	0	0	0	0	0	0	0	0	0	0	0	0	0	0	0	0	0	0	0	0	0	0	0	0	0	0	0	0	0	0	0	0	0	0	0	0	0	0	0	0	0	0
AL133320.1	0	0.01	0	0.02	0.02	0	0	0	0	0	0.03	0	0	0.06	0	0	0	0	0	0	0	0	0	0	0	0	0	0	0	0	0	0	0	0.13	0.15	0.14	0	0	0	0	0	0	0	0	0	0	0	0	0
IL23R	0	0	0	0	0.01	0	0	0	0	0	0	0	0	0	0	0	0	0	0	0	0	0	0	0	0	0	0	0	0	0	0	0	0	0.01	0.01	0.01	0	0	0	0	0.02	0	0	0	0.04	0	0	0	0
RNU6-586P	0	0	0	0	0	0	0	0	0	0	0	0	0	0	0	0	0	0	0	0	0	0	0	0	0	0	0	0	0	0	0	0	0	0	0	0	0	0	0	0	0	0	0	0	0	0	0	0	0
RNU4ATAC4P	0	0	0	0	0	0	0	0	0	0	0	0	0	0	0	0	0	0	0	0	0	0	0	0	0	0	0	0	0	0	0	0	0	0	0	0	0	0	0	0	0	0	0	0	0	0	0	0	0
AL389925.1	0	0	0	0	0	0	0	0	0	0	0	0	0	0	0	0	0	0	0	0	0	0	0	0	0	0	0	0	0	0	0	0	0	0	0	0	0	0	0	0	0	0	0	0	0.02	0	0	0	0
IL12RB2	0	0	0	0	0	0	0	0	0	0	0	0	0	0	0	0	0	0	0	0	0	0	0	0	0	0.03	0	0	0	0	0	0	0	0	0	0	0	0	0.04	0	0.15	0	0	0.09	0.08	0	0	0	0
SERBP1	3.61	3.95	3.65	2.05	1.74	3.11	2.54	2.74	2.79	2.92	3.33	3.55	3.09	3.84	3.34	4.39	2.91	2.36	2.89	2.03	1.91	1.92	2.4	1.75	3.73	2.04	3.62	3.58	3.38	1.55	1.84	1.54	0.84	2.02	2.06	2.04	2.18	1.14	3.74	2.44	1.55	3.27	2.5	4.03	3.6	2.31	2.8	2.78	2.39
RNU6-387P	0	0	0	0	0	0	0	0	0	0	0	0	0	0	0	0	0	0	0	0	0	0	0	0	0	0	0	0	0	0	0	0	0	0	0	0	0	0	0	0	0	0	0	0	0	0	0	0	0
LINC01702	0	0	0	0	0	0	0	0	0	0	0	0	0	0	0	0	0	0	0	0	0	0	0	0	0	0	0	0	0	0	0	0	0	0	0	0	0	0	0	0	0	0	0	0	0	0	0	0	0
RNU6-1031P	0	0	0	0	0	0	0	0	0	0	0	0	0	0	0	0	0	0	0	0	0	0	0	0	0	0	0	0	0	0	0	0	0	0	0	0	0	0	0	0	0	0	0	0	0	0	0	0	0
AL590559.1	0	0	0	0	0	0	0	0	0	0	0	0	0	0	0	0	0	0	0	0	0	0	0	0	0	0	0	0	0	0	0	0	0	0	0	0	0	0	0	0	0	0	0	0	0	0	0	0	0
RN7SL392P	0	0	0	0	0	0	0	0	0	0	0	0	0	0	0	0	0	0	0	0	0	0	0	0	0	0	0	0	0	0	0	0	0	0	0	0	0	0	0	0	0	0	0	0	0	0	0	0	0
HNRNPCP9	0	0	0	0	0	0	0	0	0	0	0	0	0	0	0	0	0	0	0	0	0	0	0	0	0	0	0	0	0	0	0	0	0	0	0	0	0	0	0	0	0	0	0	0	0	0	0	0	0
GADD45A	2.69	0.38	0.96	0.84	0.59	3	2.2	0.37	0.9	1.33	0.3	0.95	0.85	0.56	0.6	1.37	0.37	0.45	0.45	0.4	0.32	0.56	0.63	0.4	0.58	0.37	0.3	0.84	0.25	0.14	0.56	0.84	0.71	0.32	0.31	0.48	0.25	0.46	0.53	0.16	0.23	0.4	0.22	1.16	1.73	0.32	1.03	1.5	1.3
GNG12	0.29	0.01	0.07	0.03	0.03	0.01	0.01	0.01	0.01	0	0	0	0.01	0.05	0.01	0	0	0	0.11	0.15	0	0	0.07	0	0	0.03	0	1.14	0.13	0	0.01	0	0	0.04	0.03	0.06	0.05	0.6	1.13	0	0.12	0.02	0.06	0	0	0	0.42	1.12	0.76
RNU7-80P	0	0	0	0	0	0	0	0	0	0	0	0	0	0	0	0	0	0	0	0	0	0	0	0	0	0	0	0	0	0	0	0	0	0	0	0	0	0	0	0	0	0	0	0	0	0	0	0	0
GNG12-AS1	0.02	0	0.05	0	0	0	0	0	0	0	0	0	0	0	0	0	0	0	0	0	0	0	0	0	0	0	0	0.15	0	0	0	0	0	0	0	0.03	0	0	0.03	0	0	0	0	0	0	0	0.06	0.01	0.02
AL157407.1	0	0	0	0	0	0	0	0	0	0	0	0	0	0	0	0	0	0	0	0	0	0	0	0	0	0	0	0	0	0	0	0	0	0	0	0	0	0	0	0	0	0	0	0	0	0	0	0	0
DIRAS3	0.04	0.05	0.03	0	0	0	0	0.01	0	0	0	0	0	0	0.01	0.02	0	0	1.49	6.09	0	0	0	0	0	0	0	3.68	0	0.16	0	0.01	0	0	0.01	0	0	0.01	0	0.02	0.03	0	0	0	0	0	0.11	0.26	0.24
ARL5AP3	0	0	0	0	0	0	0	0	0	0	0	0	0	0	0	0	0	0	0	0	0	0	0	0	0	0	0	0	0	0	0	0	0	0	0	0	0	0	0	0	0	0	0	0	0	0	0	0	0
WLS	2.57	2.23	2.52	0.11	0.11	0.11	0.41	0.13	0.16	0.13	0.16	0.17	0.12	0.15	0.14	0.15	0.08	0.17	0.09	0.24	0	0.07	0.03	0.15	0.24	0.14	0.21	0.21	0.11	0	0.13	0.23	0.05	0.09	0.14	0.63	0.1	3.67	0.52	0.25	1.25	0.01	0.19	0	0.07	0	1.49	1.86	1.75
CTBP2P8	0.01	0.02	0.06	0.01	0	0	0	0	0	0	0	0	0	0	0	0	0	0	0	0	0	0	0	0	0	0	0	0	0	0	0	0	0	0	0	0.01	0	0.01	0	0	0.01	0	0	0	0	0	0	0.01	0.01
MIR1262	0	0	0	0	0	0	0	0	0	0	0	0	0	0	0	0	0	0	0	0	0	0	0	0	0	0	0	0	0	0	0	0	0	0	0	0	0	0	0	0	0	0	0	0	0	0	0	0	0
COX6B1P7	0	0	0	0	0	0	0	0	0	0	0	0	0	0	0	0	0	0	0	0	0	0	0	0	0	0	0	0	0	0	0	0	0	0	0	0	0	0	0	0	0	0	0	0	0	0	0	0	0
ELOCP18	0	0	0	0	0	0	0	0	0	0	0	0	0	0	0	0	0	0	0	0	0	0	0	0	0	0	0	0	0	0	0	0	0	0	0	0	0	0	0	0	0	0	0	0	0	0	0	0	0
AL139413.1	0	0	0	0	0	0	0	0	0	0	0	0	0	0	0	0	0	0	0	0	0	0	0	0	0	0	0	0	0	0	0	0	0	0	0	0	0	0	0	0	0	0	0	0	0	0	0	0	0
RPE65	0.35	0.18	0	0.02	0.01	0.02	0.02	0.01	0.02	0.02	0	0	0	0.05	0.01	0.03	0	0	0.21	0	0	0	0	0	0	0	0	0	0	0	0.03	0	0	0.02	0.03	0.02	0.03	97.75	0.31	0.01	0.49	0.31	1.05	0.29	0.65	0.52	0.25	0.48	0.42
DEPDC1	0	0	0	0	0	0	0	0	0	0.01	0	0	0	0	0	0	0	0	0	0	0	0	0	0.1	0	0	0	0	0	0	0	0	0	0	0	0	0	0.01	0	0	0	0.02	0	0	0	0	0	0	0
AL138789.1	0	0	0	0	0	0	0	0	0	0	0	0	0	0	0	0	0	0	0	0	0	0	0	0	0	0	0	0	0	0	0	0	0	0	0	0	0	0	0	0	0	0	0	0	0	0	0	0	0
DEPDC1-AS1	0	0	0	0	0	0	0	0	0	0	0	0	0	0	0	0	0	0	0	0	0	0	0	0	0	0	0	0	0	0	0	0	0	0	0	0	0	0	0	0	0	0	0	0	0	0	0	0	0
TXNP2	0	0	0	0	0	0	0	0	0	0	0	0	0	0	0	0	0	0	0	0	0	0	0	0	0	0	0	0	0	0	0	0	0	0	0	0	0	0	0	0	0	0	0	0	0	0	0	0	0
LINC01707	0	0	0	0	0	0	0	0	0	0	0	0	0	0	0	0	0	0	0	0	0	0	0	0	0	0	0	0	0	0	0	0	0	0	0	0	0	0	0	0	0	0	0	0	0	0	0	0	0
AL512271.1	0	0	0	0	0	0	0	0	0	0	0	0	0	0	0	0	0	0	0	0	0	0	0	0	0	0	0	0	0	0	0	0	0	0	0	0	0	0	0	0	0	0	0	0	0	0	0	0	0
LINC01758	0	0	0	0	0	0	0	0	0	0	0	0	0	0	0	0	0	0	0	0	0	0	0	0	0	0	0	0	0	0	0	0	0	0	0	0	0	0	0	0	0	0	0	0	0	0	0	0	0
LRRC7	0.05	0.03	0	0.1	0.1	0.24	0.28	0.25	0.4	0.22	0.35	0.11	0.08	0.25	0.63	0.14	0.71	0.05	0	0.12	0.13	0.12	0.33	0	0	0.06	0.19	0.04	0.3	0	0.28	0.19	0.21	0.04	0	0.01	0.02	0	0.02	0.05	0.01	0	0	0	0.05	0	0.11	0.01	0.01
SGO1P1	0	0	0	0	0	0	0	0	0	0	0	0	0	0	0	0	0	0	0	0	0	0	0	0	0	0	0	0	0	0	0	0	0	0	0	0	0	0	0	0	0	0	0	0	0	0	0	0	0
RN7SL538P	0	0	0	0	0	0	0	0	0	0	0	0	0	0	0	0	0	0	0	0	0	0	0	0	0	0	0	0	0	0	0	0	0	0	0	0	0	0	0	0	0	0	0	0	0	0	0	0	0
PIN1P1	0	0	0	0	0	0.01	0.01	0.01	0.02	0.03	0	0	0	0	0.02	0	0	0	0	0.06	0	0	0	0	0	0	0	0	0	0	0	0	0	0	0	0	0	0	0	0	0	0	0	0	0	0	0	0	0
AL158840.1	0	0	0	0	0	0	0	0	0	0	0	0	0	0	0	0	0	0	0	0	0	0	0	0	0	0	0	0	0	0	0	0	0	0	0	0	0	0	0	0	0	0	0	0	0	0	0	0	0
LRRC40	0.29	0.16	0.18	0.27	0.33	0.32	0.29	0.31	0.27	0.33	0.22	0.33	0.34	0.39	0.39	0.4	0.26	0.17	0.45	0.13	0.9	0.28	0.3	0.29	0.41	0.39	0	0.17	0.14	0.16	0.28	0.43	0.16	0.14	0.13	0.19	0.12	0.07	0.08	0.1	0.1	0.08	0.2	0.05	0.23	0.11	0.2	0.2	0.16
RN7SL242P	0	0	0	0	0	0	0.02	0	0	0	0	0	0	0	0.01	0	0	0	0	0	0	0	0	0	0	0	0	0	0	0	0	0	0	0	0	0	0	0	0	0	0	0	0	0	0	0	0	0	0
SRSF11	2.11	1.77	1.52	1.94	2.37	2.12	2.71	2.32	2.07	2.36	3.65	2.79	2.36	2.45	2.44	2.27	1.89	1.89	2.27	2.24	1.51	1.66	2.12	2.12	2.14	1.59	2.14	2.71	2.08	1.83	2.36	1.81	1.77	2	1.34	1.96	1.72	1.52	1.62	1.76	1.2	1.09	1.79	1.7	2.14	1.11	1.62	2.11	2.48
AL353771.1	0	0	0	0	0	0	0	0	0	0	0	0	0	0	0	0	0	0	0	0	0	0	0	0	0	0	0	0	0	0	0	0	0	0	0	0	0	0.01	0	0	0	0	0	0	0	0	0	0	0
ANKRD13C	0.33	0.54	0.53	0.29	0.3	0.26	0.38	0.35	0.32	0.31	0.4	0.33	0.46	0.35	0.29	0.21	0.23	0.19	0.31	0.21	0.74	0.21	0.46	0.2	0.36	0.17	0	0.22	0.26	0	0.26	0.23	0.16	0.17	0.17	0.16	0.14	0.1	0.26	0.18	0.15	0.17	0	0.2	0.2	0.44	0.14	0.23	0.2
HHLA3	0.05	0.07	0	0.06	0.12	0.08	0.12	0.08	0.07	0.07	0.21	0.03	0.06	0	0.02	0.04	0.15	0.1	0.16	0.17	0	0.03	0.16	0.21	0	0.03	0	0.04	0.29	0.05	0.11	0.2	0.06	0.18	0.41	0.26	0.32	0.15	0.16	0.06	0.08	0.1	0	0	0.05	0	0.09	0.05	0.13
AL158839.1	0	0	0	0	0	0	0	0.01	0	0	0	0	0	0	0	0	0	0	0	0	0	0	0	0	0	0	0	0	0	0	0	0	0	0	0	0	0	0	0	0	0	0	0	0	0	0	0	0	0
CTH	0.13	0.38	0.19	0.01	0	0.23	1.35	0.12	0.08	0.14	0.23	0.23	0.05	0.12	0.22	0.07	0.11	0.04	0	0.21	0.27	0.05	0.19	0.07	0	0.03	0	0.05	0	0.26	0.07	0.07	0.29	0.1	0.05	0.08	0.17	0.54	0.04	0.01	0.01	0	0	0	0.1	0	0	0.07	0.13
Metazoa_SRP-6	0	0	0	0	0	0	0.01	0	0	0	0	0	0	0	0	0	0	0	0	0	0	0	0	0	0	0	0	0	0	0	0	0	0	0	0	0	0	0	0	0	0	0	0	0	0	0	0	0	0
AL354872.2	0.01	0.07	0.07	0	0	0.01	0.12	0.01	0.01	0.01	0	0	0.01	0	0	0	0	0	0	0	0	0	0	0	0	0	0	0	0	0	0.01	0	0.02	0	0	0	0	0.06	0.02	0	0	0	0	0	0.03	0	0	0	0.01
AL354872.1	0	0	0	0	0	0	0	0	0	0	0	0	0	0	0	0	0	0	0	0	0	0	0	0	0	0	0	0	0	0	0	0	0	0	0	0	0	0	0	0	0	0	0	0.08	0	0	0	0	0
CASP3P1	0	0	0	0	0	0	0	0	0	0	0	0	0	0	0	0	0	0	0	0	0	0	0	0	0	0	0	0	0	0	0	0	0	0	0	0	0	0	0	0	0	0	0	0	0	0	0	0	0
LINC01788	0	0	0	0	0	0	0	0	0	0	0	0	0	0	0	0	0	0	0	0	0	0	0	0	0	0	0	0	0	0	0	0	0	0	0	0	0	0	0	0	0	0	0	0	0	0	0	0	0
AL513285.1	0	0	0	0	0	0	0	0	0	0	0	0	0	0	0	0	0	0	0	0	0	0	0	0	0	0	0	0	0	0	0	0	0	0	0	0	0	0	0	0	0	0	0	0	0	0	0	0	0
PTGER3	0	0	0	0	0	0	0.39	0	0	0.01	0.03	0.09	0	0	0.03	0.11	0	0	0	0.08	0	0.03	1.34	0	0.73	0	0.46	0	0.29	0	0	0	0.38	0	0	0	0	0	0	0	0	0.09	0	0	0	0.1	0.13	0	0
AL031429.1	0	0	0	0	0	0	0	0	0	0	0	0	0	0	0	0	0	0	0	0	0	0	0	0	0	0	0	0	0	0	0	0	0	0	0	0	0	0	0	0	0	0	0	0	0	0	0	0	0
AL031429.2	0	0	0	0	0	0	0.04	0	0	0	0	0	0	0	0	0	0	0	0	0	0	0	0.04	0	0.07	0	0	0	0	0	0	0	0	0	0	0	0	0.01	0	0	0	0	0	0	0	0	0	0	0
ZRANB2-AS1	0	0	0	0	0	0	0	0	0	0	0	0	0	0	0	0	0	0	0	0	0	0	0	0	0	0	0	0	0	0	0	0	0	0	0	0	0	0	0	0	0	0	0	0	0	0	0	0	0
ZRANB2	1.38	1.41	0.78	2.85	2.65	1.98	2.56	2.25	2.63	1.82	2.58	1.42	1.85	1.79	1.68	1.91	3.13	1.97	2.2	2.25	2.09	2.83	2.25	3.42	2.48	1.89	2.89	1.82	2.25	3.32	2.33	0.73	0.32	1.75	1	1.33	1.91	0.56	1.55	1.09	0.56	0.82	0.26	0.92	0.89	1.32	1.01	0.83	0.9
MIR186	0	0	0	0	0	0	0	0	0	0	0	0	0	0	0	0	0	0	0	0	0	0	0	0	0	0	0	0	0	0	0	0	0	0	0	0	0	0	0	0	0	0	0	0	0	0	0	0	0
ZRANB2-AS2	0.03	0.05	0.03	0.02	0.01	0.02	0.01	0.03	0.02	0.01	0.02	0	0.03	0	0.01	0.03	0	0	0	0	0	0.03	0.01	0	0.08	0.05	0	0	0	0	0	0.02	0.04	0.02	0.01	0.02	0.02	0.01	0	0	0.02	0	0	0	0	0.11	0	0.01	0
AL358453.1	0.03	0.03	0	0.04	0.02	0.02	0.04	0.03	0.04	0.03	0.04	0	0.03	0	0	0	0	0.03	0	0	0	0.15	0.15	0	0	0.15	0	0.06	0	0	0.04	0.02	0	0.04	0	0.05	0.06	0.02	0.01	0	0	0	0	0	0	0	0.03	0	0.01
NEGR1	1.24	1.99	2.42	0.19	0.1	0.5	2.86	1.7	1.06	0.99	2.08	1.19	1.53	0.9	2.69	0.61	1.13	0.19	0.47	0.79	0.35	3.04	1.57	2.02	3.35	2.31	0.4	2.38	0.68	0.54	1.44	0.13	0.54	0.13	0.13	0.31	0.23	0.02	0.05	0.07	0.01	0.07	0	0	0.02	0.08	0.11	0.16	0.12
AL354949.1	0	0	0	0	0	0	0	0	0	0	0	0	0	0	0	0.03	0	0	0	0	0	0	0	0	0	0	0	0	0	0	0	0	0	0	0	0	0	0	0	0	0	0	0	0	0	0	0	0	0
AL359821.1	0	0	0	0	0	0	0	0	0	0	0	0	0	0	0	0	0	0	0	0	0	0	0	0	0	0	0	0	0	0	0	0	0	0	0	0	0	0	0	0	0	0	0	0	0	0	0	0	0
NEGR1-IT1	0	0	0	0	0	0	0	0	0	0.01	0	0	0	0	0	0	0	0	0	0	0	0	0	0	0	0	0	0	0	0	0	0	0	0	0	0	0	0	0	0	0	0	0	0	0	0	0	0	0
GDI2P2	0	0	0	0	0	0	0	0	0	0	0	0	0	0	0	0	0	0	0	0	0	0	0	0	0	0	0	0	0	0	0	0	0	0	0	0	0	0	0	0	0	0	0	0	0	0	0	0	0
RNU6-1246P	0	0	0	0	0	0	0	0	0	0	0	0	0	0	0	0	0	0	0	0	0	0	0	0	0	0	0	0	0	0	0	0	0	0	0	0	0	0	0	0	0	0	0	0	0	0	0	0	0
AL583808.1	0	0	0	0	0	0	0	0	0	0	0	0	0	0	0	0	0	0	0	0	0	0	0	0	0	0	0	0	0	0	0	0	0	0	0	0	0	0	0	0	0	0	0	0	0	0	0	0	0
AL583808.2	0	0	0	0	0	0	0	0	0	0	0	0	0	0	0	0	0	0	0	0	0	0	0	0	0	0	0	0	0	0	0	0	0	0	0	0	0	0	0	0	0	0	0	0	0	0	0	0	0
AL732618.1	0	0	0	0	0	0	0	0	0	0	0	0	0	0	0.01	0	0	0	0	0	0	0	0	0	0	0	0	0	0	0	0	0	0	0	0	0	0	0	0	0	0	0	0	0	0	0	0	0	0
KRT8P21	0	0	0	0	0	0	0	0	0	0	0	0	0	0	0	0	0	0	0	0	0	0	0	0	0	0	0	0	0	0	0	0	0	0	0	0	0	0	0	0	0	0	0	0	0	0	0	0	0
RN7SKP19	0	0	0	0	0	0	0	0	0	0	0	0	0	0	0	0	0	0	0	0	0	0	0	0	0	0	0	0	0	0	0	0	0	0	0	0	0	0	0	0	0	0	0	0	0	0	0	0	0
LINC01360	0	0	0	0	0	0	0	0	0	0	0	0	0	0	0	0	0	0	0	0	0	0	0	0	0	0	0	0	0	0	0	0	0	0	0	0	0	0	0	0	0	0	0	0	0	0	0	0	0
LINC02238	0	0	0	0	0	0	0	0	0	0	0	0	0	0	0	0	0	0	0	0	0	0	0	0	0	0	0	0	0	0	0	0	0	0	0	0	0	0	0	0	0	0	0	0	0	0	0	0	0
RNA5SP50	0	0	0	0	0	0	0	0	0	0	0	0	0	0	0	0	0	0	0	0	0	0	0	0	0	0	0	0	0	0	0	0	0	0	0	0	0	0	0	0	0	0	0	0	0	0	0	0	0
RNU4ATAC8P	0	0	0	0	0	0	0	0	0	0	0	0	0	0	0	0	0	0	0	0	0	0	0	0	0	0	0	0	0	0	0	0	0	0	0	0	0	0	0	0	0	0	0	0	0	0	0	0	0
LRRIQ3	0.04	0.06	0.03	0.03	0.02	0.03	0.03	0.02	0.06	0.07	0.06	0.08	0.04	0	0.01	0.03	0.06	0.01	0	0.04	0	0	0	0	0	0.03	0	0	0.07	0	0.01	0.03	0.03	0.01	0.02	0.03	0	0	0.03	0	0.01	0	0	0	0.03	0	0	0	0.01
FPGT	0.1	0.09	0.09	0.08	0.13	0.1	0.11	0.11	0.1	0.09	0.07	0.07	0.06	0.13	0.08	0.03	0.06	0.02	0	0.03	0	0.02	0.11	0.19	0	0.05	0.12	0	0	0	0.03	0.07	0.02	0.13	0.13	0.19	0.18	0.02	0.12	0.16	0.12	0.05	0.08	0.09	0.07	0	0.1	0.11	0.12
FPGT-TNNI3K	0.03	0.06	0.04	0.08	0.09	0.05	0.04	0.06	0.05	0.07	0.04	0	0.02	0	0.05	0.05	0.25	0.01	0	0	0	0.12	0.04	0.07	0.07	0	0.12	0	0	0.15	0.05	0	0	0.04	0.01	0.06	0.03	0	0	0.13	0.01	0.08	0	0	0	0	0.04	0.02	0.03
TNNI3K	0.01	0.02	0.02	0	0.02	0.01	0.01	0.02	0.01	0.04	0	0	0	0	0.01	0.03	0.13	0	0	0.05	0	0.03	0.04	0.33	0.07	0	0	0	0	0	0	0	0.03	0.02	0.01	0.02	0.02	0.01	0	0.02	0	0	0	0	0	0	0.04	0.02	0.01
AC093158.1	0	0	0	0	0	0	0.01	0	0	0	0	0	0	0	0.01	0	0	0.02	0	0	0	0	0	0	0	0	0	0	0	0	0	0	0	0	0	0	0	0	0	0	0	0	0	0	0	0	0	0	0
AC105271.1	0	0	0	0	0	0	0	0	0.01	0	0	0	0	0	0	0	0.15	0	0	0	0	0	0	0	0	0	0	0	0	0	0	0	0	0	0	0.03	0	0	0	0	0	0	0	0	0	0	0	0	0
LRRC53	0	0	0	0	0	0	0	0	0	0	0	0.04	0	0	0	0	0	0	0	0	0	0	0	0	0	0	0	0	0	0	0	0	0	0	0	0	0	0	0	0	0	0	0	0	0	0	0	0	0
ERICH3	0	0	0	0	0	0	0.15	0.17	0.13	0.09	0.1	0.18	0	0	0	0.02	0.53	0	0	0.22	0	0.12	0.2	0	0	0	0	0.48	0	0.63	0.21	0.01	0.02	0	0	0	0	0	0	0	0	0	0	0	0	0	0	0	0
ERICH3-AS1	0	0	0	0	0	0	0	0	0	0	0	0	0	0	0	0	0	0	0	0	0	0	0	0	0	0	0	0	0	0	0	0	0	0	0	0	0	0	0	0	0	0	0	0	0	0	0	0	0
AC135803.1	0	0.02	0	0	0	0	0	0.01	0.01	0	0	0.03	0.02	0	0.01	0	0	0.02	0	0	0	0	0	0	0	0	0	0	0	0	0	0	0.01	0	0	0.02	0	0	0.03	0	0	0	0	0	0	0	0	0.03	0.01
CRYZ	0.21	0.24	0.25	0.04	0.03	0.03	0.05	0.08	0.27	0.37	0.07	0.08	0.07	0.12	0.17	0.06	0	0.02	0.06	0.42	0	0.16	0.16	0	0.21	0.1	0	0.14	0	0.05	0.14	0.11	0.11	0.13	0.17	0.19	0.26	0.81	0.14	0.1	0.15	0.05	0	0.62	0.15	0.31	0.23	0.32	0.3
TYW3	0.56	0.47	0.65	0.83	0.66	0.66	1.16	0.96	1.28	1.18	0.88	0.92	1.03	1.22	0.72	0.71	0.9	0.86	0.74	0.37	1.06	0.73	0.53	0.49	0.93	0.59	0.7	0.88	0.99	0.43	0.55	0.7	0.4	0.32	0.37	0.39	0.26	0.18	0.77	0.27	0.41	0.38	0.45	0.35	0.38	0.42	0.7	0.49	0.5
AC133865.1	0	0	0	0	0	0	0	0	0	0	0	0	0	0	0	0	0	0	0	0	0	0	0	0	0	0	0	0	0	0	0	0	0	0	0	0.01	0	0	0	0	0	0	0	0	0	0	0	0	0
AC099786.3	0	0	0	0	0	0	0	0	0	0	0	0	0	0	0	0	0	0	0	0	0	0	0	0	0	0	0	0	0	0	0	0	0	0	0	0	0	0	0	0	0	0	0	0	0	0	0	0	0
AC099786.1	0	0	0	0	0	0	0	0	0	0	0	0	0	0	0	0	0	0	0	0	0	0	0	0	0	0	0	0	0	0	0	0	0	0	0	0	0	0	0	0	0	0	0	0	0	0	0	0	0
LHX8	0	0	0	0	0	0	0	0	0	0	0	0	0	0	0	0	0	0	0	0	0	0	0	0	0	0	0	0	0	0	0	0	0	0	0	0	0	0	0	0	0	0	0	0	0	0	0	0	0
AC099786.2	0	0	0	0	0	0	0	0	0	0	0	0	0	0	0	0	0	0	0	0	0	0	0	0	0	0	0	0	0	0	0	0	0	0	0	0	0	0	0	0	0	0	0	0	0	0	0	0	0
RNU6-622P	0	0	0	0	0	0	0	0	0	0	0	0	0	0	0	0	0	0	0	0	0	0	0	0	0	0	0	0	0	0	0	0	0	0	0	0	0	0	0	0	0	0	0	0	0	0	0	0	0
SLC44A5	0	0	0	0	0.01	0.12	0.22	0.13	0.02	0.01	0.14	0	0	0	0	0	0.18	0	0.05	0.04	0	0.02	0.14	0	0	0.03	0	0	0	0	0.01	0	0	0.01	0.02	0.02	0	0	0	0	0	0	0	0	0	0	0	0	0
AC093156.1	0	0	0	0	0	0	0	0	0	0	0	0	0	0	0	0	0	0	0	0	0	0	0	0	0	0	0	0	0	0	0	0	0	0	0	0	0	0	0	0	0	0	0	0	0	0	0	0	0
RNU6-503P	0	0	0	0	0	0	0.01	0	0	0	0	0	0	0	0	0	0	0	0	0	0	0	0	0	0	0	0	0	0	0	0	0	0	0	0	0	0	0	0	0	0	0	0	0	0	0	0	0	0
AL096829.1	0	0	0	0	0	0	0	0	0	0	0	0	0	0	0	0	0	0	0	0	0	0	0	0	0	0	0	0	0	0	0	0	0	0	0	0	0	0	0	0	0	0	0	0	0	0	0	0	0
AL096829.2	0	0	0	0	0	0	0	0	0	0	0	0	0	0	0	0	0	0	0	0	0	0	0	0	0	0	0	0	0	0	0	0	0	0	0	0	0	0	0	0	0	0	0	0	0.01	0	0	0	0
AL357314.1	0	0	0	0	0	0	0	0	0	0	0	0	0	0	0	0	0	0	0	0	0	0	0	0	0	0	0	0	0	0	0	0	0	0	0	0	0	0	0	0	0	0	0	0	0	0	0	0	0
ACADM	1.05	0.99	0.7	1.16	1	1.34	1.11	1.13	1.28	1.2	0.86	0.95	0.81	0.82	0.77	0.71	0.5	0.62	0.62	0.29	0.27	0.25	0.62	0.12	0.76	1.19	0	0.72	0.32	0.7	0.63	0.73	0.6	0.77	1.05	0.78	0.98	1.31	0.77	0.53	0.4	0.53	0	0.99	0.41	0.61	0.46	0.7	0.64
DLSTP1	0	0	0	0	0	0	0	0	0	0	0	0	0	0	0	0	0	0	0	0	0	0	0	0	0	0	0	0	0	0	0	0	0	0	0	0	0	0	0	0	0	0	0	0	0	0	0	0	0
RABGGTB	0.95	1.1	1.06	1.31	1.25	0.84	0.56	0.75	0.66	1.4	0.7	0.82	0.58	0.59	0.66	0.79	0.35	0.97	1.31	1.85	0.41	0.56	0.56	0.94	0.71	0.51	0.52	0.37	0.52	0.34	0.54	1.39	0.87	0.69	0.94	0.84	0.63	0.93	0.99	0.94	0.66	0.59	0.37	0.42	0.67	1.06	0.57	0.44	0.52
SNORD45C	0	0	0	0	0	0	0	0	0	0	0	0	0	0	0	0	0	0	0	0	0	0	0	0	0	0	0	0	0	0	0	0	0	0	0	0	0	0	0	0	0	0	0	0	0	0	0	0	0
SNORD45A	0	0	0	0	0	0	0	0	0	0	0	0	0	0	0	0	0	0	0	0	0	0	0	0	0	0	0	0	0	0	0	0	0	0	0	0	0	0	0	0	0	0	0	0	0	0	0	0	0
SNORD45B	0	0	0	0	0	0	0	0	0	0	0	0	0	0	0	0	0	0	0	0	0	0	0	0	0	0	0	0	0	0	0	0	0	0	0	0	0	0	0	0	0	0	0	0	0	0	0	0	0
MSH4	0	0	0.03	0.32	0.06	0	0.01	0	0	0.01	0	0	0	0	0.01	0	0	0	0	0	0	0.12	0	0.19	0	0	0	0	0	0	0	0	0	0	0	0	0	0.01	0	0	0	0	0	0	0	0	0	0	0
ASB17	0	0	0	0	0	0	0	0	0	0	0	0	0	0	0	0	0	0	0	0	0	0	0	0	0	0	0	0	0	0	0	0	0	0	0	0	0	0	0.01	0	0	0	0	0	0	0	0	0	0
AC092813.1	0	0	0	0	0	0	0	0	0	0	0	0	0	0	0	0	0	0	0	0	0	0	0	0	0	0	0	0	0	0	0	0	0	0	0	0	0	0	0	0	0	0	0	0	0	0	0	0	0
AC092813.2	0	0	0	0.02	0.01	0	0	0	0	0	0	0	0	0	0	0	0	0	0	0	0	0	0	0	0	0	0	0	0	0	0	0	0	0.01	0.01	0	0	0	0	0	0	0	0	0	0	0	0	0	0
ST6GALNAC3	0	0	0	0.01	0.01	0	0.24	0.01	0	0	0	0	0.16	0	0.01	0.2	0	0	0.1	0.17	0	0	0.05	0	0	0	0	0.25	0.1	0	0.19	0.03	0.03	0.14	0.15	0.13	0.02	0.01	0.04	0.12	0	0	0	0	0.02	0	0	0	0.05
AC103592.1	0	0	0	0	0	0	0	0	0	0	0	0	0	0	0	0	0	0	0	0	0	0	0	0	0	0	0	0	0	0	0	0	0	0	0	0	0	0	0	0	0	0	0	0	0	0	0	0	0
AC104458.1	0	0	0	0	0	0	0.02	0	0	0	0	0	0.02	0	0	0	0	0	0	0.05	0	0	0	0	0	0	0	0	0	0	0	0	0	0.01	0	0	0	0	0	0	0	0	0	0	0	0	0	0	0
TPI1P1	0.01	0.01	0	0.01	0.02	0.01	0.02	0.02	0.01	0.02	0	0	0.01	0	0.01	0	0	0.02	0	0	0	0.02	0	0	0	0	0	0	0	0	0	0.04	0	0	0	0	0	0	0	0.01	0	0.01	0	0	0	0	0.01	0.02	0.04
RNU6-161P	0	0	0	0	0	0	0	0	0	0	0	0	0	0	0	0	0	0	0	0	0	0	0	0	0	0	0	0	0	0	0	0	0	0	0	0	0	0	0	0	0	0	0	0	0	0	0	0	0
AC099060.1	0	0	0	0	0	0	0	0	0	0	0	0	0	0	0	0	0	0	0	0	0	0	0	0	0	0	0	0	0	0	0	0	0	0	0	0	0	0	0	0	0	0	0	0	0	0	0	0	0
ST6GALNAC5	0.01	0.01	0	0	0.01	2.31	0.9	0.36	0.46	0.4	1.14	0.24	0.28	1.09	0.1	0.23	0.51	2.44	0.3	0.84	0	0.04	0.03	0	0.09	0.01	0.12	0.54	1.71	0.3	0.02	0.01	0	0.01	0	0.01	0	0.02	0	0.01	0	0	0	0	0	0	0.06	0.03	0.1
MIR7156	0	0	0	0	0	0	0	0	0	0	0	0	0	0	0	0	0	0	0	0	0	0	0	0	0	0	0	0	0	0	0	0	0	0	0	0	0	0	0	0	0	0	0	0	0	0	0	0	0
AL035409.1	0	0	0	0	0	0	0.01	0	0	0	0	0	0	0	0	0	0	0.03	0	0	0	0	0	0	0	0	0	0	0	0	0	0	0	0	0	0	0	0	0	0	0	0	0	0	0	0	0	0	0
PIGK	0.26	0.26	0.4	0.33	0.37	0.36	0.23	0.43	0.35	0.44	0.31	0.35	0.32	0.44	0.37	0.32	0.1	0.42	0.17	0.29	0.17	0.41	0.2	0.43	0.27	0.67	0.37	0.19	0.45	0.51	0.33	0.5	0.44	0.28	0.33	0.28	0.27	0.62	0.41	0.21	0.24	0.07	0	0.25	0.12	0	0.44	0.47	0.37
AC113935.1	0.01	0.01	0	0	0.01	0.01	0	0	0	0	0	0	0	0	0	0	0	0	0	0	0	0	0	0	0	0	0	0	0	0	0	0	0	0	0.01	0	0.01	0.02	0.07	0.01	0.08	0.04	0.07	0	0.17	0.11	0	0.03	0.02
AC093433.1	0	0	0	0	0	0	0.01	0	0	0	0	0	0	0	0	0	0	0.01	0	0	0	0	0	0	0	0	0	0	0	0	0	0	0	0	0	0	0.01	0	0.02	0	0	0	0	0	0	0	0.01	0.02	0.01
AK5	0	0	0	0.04	0.47	0	0	0.01	0.01	0	0	0	0.01	0	0.01	0.28	1.36	0.63	0.72	0.95	0.66	0.14	0.03	0	0.07	0.29	0	0.13	0.08	0.26	0.02	0.08	0.22	0.02	0.06	0.02	0	0	0.18	0	0.01	0	0	0.57	0.05	0.1	0.24	0.18	0.31
AC095030.1	0	0	0	0	0	0	0	0	0	0	0	0	0	0	0	0	0	0	0	0	0	0	0	0	0	0.02	0	0	0	0	0	0	0	0	0	0	0	0	0	0	0	0	0	0	0	0	0	0	0
RNU7-8P	0	0	0	0	0	0	0	0	0	0	0	0	0	0	0	0	0	0	0	0	0	0	0	0	0	0	0	0	0	0	0	0	0	0	0	0	0	0	0	0	0	0	0	0	0	0	0	0	0
ZZZ3	0.26	0.3	0.13	0.21	0.29	0.28	0.25	0.32	0.25	0.26	0.18	0.39	0.16	0.62	0.22	0.36	0.17	0.16	0.12	0.08	0.43	0.38	0.17	0.12	0	0.23	0.12	0.28	0	0	0.11	0.25	0.23	0.23	0.28	0.2	0.24	0.26	0.51	0.09	0.24	0.35	0.08	0.24	0.49	0	0.22	0.29	0.29
RNA5SP20	0	0	0	0	0	0	0	0	0	0	0	0	0	0	0	0	0	0	0	0	0	0	0	0	0	0	0	0	0	0	0	0	0	0	0	0	0	0	0	0	0	0	0	0	0	0	0	0	0
RN7SL370P	0	0	0	0	0	0	0.02	0.02	0	0.02	0	0	0.01	0	0	0	0	0	0	0	0	0	0	0	0	0	0	0	0	0	0	0	0	0	0	0	0	0	0	0	0	0	0	0	0	0	0	0	0
USP33	0.48	0.85	0.73	0.56	0.57	0.57	0.85	0.73	0.7	0.49	0.57	0.64	0.87	0.6	0.68	0.9	1.12	0.8	0.56	1.28	0.44	0.62	0.72	1.07	0.18	1.06	0.86	0.85	0.75	0.77	0.77	0.96	0.86	0.42	0.33	0.5	0.3	1.18	0.42	0.45	0.36	0.24	0.05	0.83	0.55	0.24	0.47	0.32	0.47
ACTG1P21	0	0	0	0	0	0	0	0	0	0	0	0	0	0	0	0	0	0	0	0	0	0	0	0	0	0	0	0	0	0	0	0	0	0	0	0	0	0	0	0	0	0	0	0	0	0	0	0	0
MIGA1	0.29	0.29	0.28	0.62	0.7	0.38	0.58	0.53	0.39	0.43	0.41	0.32	0.37	0.61	0.38	0.52	0.41	0.64	1.17	1.79	1.22	0.68	1.08	0.83	0.72	0.46	0.6	0.55	1.16	0.62	0.78	1.27	0.72	0.31	0.16	0.34	0.51	0.5	0.27	0.16	0.19	0.15	0.19	0.39	0.1	0	0.35	0.23	0.32
RNA5SP21	0	0	0	0	0	0	0	0	0	0	0	0	0	0	0	0	0	0	0	0	0	0	0	0	0	0	0	0	0	0	0	0	0	0	0	0	0	0	0	0	0	0	0	0	0	0	0	0	0
AC138392.1	0	0	0	0	0.01	0	0.01	0.01	0	0	0	0	0	0	0	0	0	0	0	0	0	0	0	0	0	0	0	0	0	0	0	0	0	0	0	0	0.02	0	0.01	0	0.02	0	0	0	0.02	0	0	0.01	0
NSRP1P1	0.06	0.07	0	0.08	0.07	0.09	0.08	0.11	0.06	0.14	0.1	0.11	0.06	0	0.1	0.06	0.06	0.1	0.07	0.07	0.35	0.39	0.11	0.12	0.09	0.15	0.47	0.08	0.13	1.2	0.11	0.08	0	0.05	0.01	0.04	0.04	0.01	0.01	0.08	0.07	0.03	0	0	0.07	0	0.02	0.06	0.04
HSPE1P25	0	0	0	0	0	0	0	0	0	0	0	0	0	0	0	0	0	0	0	0	0	0	0	0	0	0	0	0	0	0	0	0	0	0	0	0	0	0	0	0	0	0	0	0	0	0	0	0	0
NEXN-AS1	0	0	0	0	0	0	0	0	0	0.01	0	0	0	0	0.01	0	0	0	0	0	0	0	0	0	0	0	0	0	0	0	0	0	0	0	0	0	0	0	0	0	0	0	0	0	0	0	0	0	0.01
NEXN	0.01	0	0	0	0.01	0	0	0.02	0.01	0.01	0	0	0.02	0	0	0	0	0	0	0	0	0	0.02	0	0	0.02	0	0.14	0	0	0	0.08	0.24	0.01	0.01	0	0.01	0	0.03	0	0.04	0.09	0.21	0	0.02	0	1.24	0.09	0.18
FUBP1	0.71	0.45	0.54	0.45	0.4	0.91	0.82	0.89	0.88	0.72	0.98	0.7	0.79	0.8	0.62	0.69	0.51	0.4	0.77	0.34	0.52	0.64	0.6	0.45	0.3	0.85	0.07	0.31	0.09	0.45	0.36	0.32	0.24	0.59	0.43	0.64	0.5	0.62	1.14	0.45	0.64	0.43	0.7	0.55	0.79	1.35	0.38	0.64	0.72
DNAJB4	0.73	0.96	0.53	0.23	0.41	0.67	0.39	0.39	0.51	0.41	0.56	0.46	0.57	0.72	0.37	0.35	0.43	0.32	0.76	0.68	1.15	1.53	0.43	0.31	0.74	0.74	0.24	0.2	0	0.5	0.7	0.7	0.45	1.01	0.66	0.78	0.67	0.34	2.16	0.57	0.44	0.29	0	0.2	0.27	1.72	1.58	1.01	0.94
GIPC2	0	0.01	0.04	0	0	0	0	0	0	0	0	0	0.02	0	0	0	0	0	0	0	0	0	0	0	0	0.05	0	0	0	0	0	0	0	0	0	0	0.02	0	0.02	0	0.14	0	0	0	0.03	0	0.01	0.02	0.01
AC103591.3	0.04	0.11	0.09	0	0.01	0.07	0.02	0.04	0.13	0.04	0.14	0.15	0.15	0.04	0.01	0.06	0	0.02	0.37	0.12	0.16	0.11	0	0.33	0	0	0	0	0	0	0.02	0.04	0.01	0.38	0.03	0.21	0.93	0.03	0.2	5.1	1.83	1.08	1.93	0	0.28	2.53	0.11	0.27	0.05
AC103591.2	0	0	0	0	0	0	0	0	0	0	0	0	0	0	0	0	0	0	0	0	0	0	0	0	0	0	0	0	0	0	0	0	0	0	0	0	0	0	0	0	0	0	0	0	0	0	0	0	0
RNU6-1102P	0	0	0	0	0	0	0	0	0	0	0	0	0	0	0	0	0	0	0	0	0	0	0	0	0	0	0	0	0	0	0	0	0	0	0	0	0	0	0	0	0	0	0	0	0	0	0	0	0
AC103591.1	0	0	0	0	0	0	0	0	0	0	0	0	0	0	0	0	0	0	0	0	0	0	0	0	0	0	0	0	0	0	0	0	0	0	0	0	0	0	0	0	0	0.06	0	0	0	0	0	0.01	0.02
RNA5SP22	0	0	0	0	0	0	0	0	0	0	0	0	0	0	0	0	0	0	0	0	0	0	0	0	0	0	0	0	0	0	0	0	0	0	0	0	0	0	0	0	0	0	0	0	0	0	0	0	0
RNFT1P2	0	0	0	0	0	0	0	0	0	0	0	0	0	0	0	0	0	0	0	0	0	0	0	0	0	0	0	0	0	0	0	0	0	0	0	0	0	0	0	0	0	0	0	0	0	0	0	0	0
MGC27382	0	0	0	0	0	0	0	0	0	0	0	0	0	0	0	0	0	0	0	0	0	0	0	0	0	0	0	0	0	0	0	0	0	0	0	0	0	0	0	0	0	0	0	0	0	0	0	0	0
PTGFR	0	0	0	0	0.01	0.01	0	0	0	0.02	0	0	0	0	0	0	0	0	0	0	0	0	0	0	0	0	0	0	0	0	0	0	0	0	0	0	0.03	0	0	0	0	0	0	0	0	0	0	0.35	0.19
AC096531.1	0	0	0	0	0	0	0	0	0	0	0	0	0	0	0	0	0	0	0	0	0	0	0	0	0	0	0	0	0	0	0	0	0	0	0	0	0	0	0	0	0	0	0	0	0	0	0	0	0
RNA5SP23	0	0	0	0	0	0	0	0	0	0	0	0	0	0	0	0	0	0	0	0	0	0	0	0	0	0	0	0	0	0	0	0	0	0	0	0	0	0	0	0	0	0	0	0	0	0	0	0	0
IFI44L	0	0	0	0	0	0	0	0	0	0	0	0	0	0	0	0	0	0	0	0	0	0	0	0	0	0	0	0	0	0	0	0	0	0.02	0.01	0.02	1.3	0.03	0.11	0.37	1.19	0.86	0.31	0.1	0.71	0	0.32	1.79	0.86
IFI44	0.01	0	0	0	0	0	0	0	0.01	0	0	0	0	0	0	0	0	0	0	0	0	0	0	0	0	0	0	0	0	0	0	0	0	0	0	0	0.33	0.01	0.05	0.24	0.88	0.54	0.35	0.17	0.25	0.11	0.22	0.69	0.57
AC104837.2	0	0	0	0	0	0	0	0	0	0	0	0	0	0	0	0	0	0	0	0	0	0	0	0	0	0	0	0	0	0	0	0	0	0	0	0	0.01	0	0	0	0	0	0	0	0	0	0	0	0
AC104837.1	0	0	0	0.01	0	0	0.01	0.01	0	0	0	0	0	0	0	0	0	0	0	0	0	0	0	0	0.09	0	0	0	0	0	0	0	0	0	0	0	0	0	0	0.01	0	0	0	0	0.02	0	0	0.01	0.01
ADGRL4	0	0	0	0.39	0.03	0	0	0	0.01	0	0	0	0	0	0	0	0	0	0	0	0	0	0	0	0	0	0	0	0	0	0	0	0	0	0.01	0	1.88	0	0.01	0	0	0	0	0	0	0	0	0.01	0
PSAT1P3	0	0	0	0	0	0	0	0	0	0	0	0	0	0	0	0	0	0	0	0	0	0	0	0	0	0	0	0	0	0	0	0	0	0	0	0	0	0	0	0	0	0	0	0	0	0	0	0	0
AL353651.2	0	0	0	0	0	0	0	0	0	0	0	0	0	0	0	0	0	0	0	0	0	0	0	0	0	0	0	0	0	0	0	0	0	0	0	0	0	0	0	0	0	0	0	0	0	0	0	0	0
AL353651.1	0	0	0	0	0	0	0	0	0	0	0	0	0	0	0	0	0	0	0	0	0	0	0	0	0	0	0	0	0	0	0	0	0	0	0	0	0	0	0	0	0	0	0	0	0	0	0	0	0
[truncated: 55,119 more rows]
[truncated: 4 more columns]

## Sheet: Foveal retina
	Rod	L/M cone	S cone	HC_01	HC_02	RBC	DBC_01	DBC_02	DBC_03	DBC_04	HBC_02	HBC_03	HBC_04	ACY_03	ACB_01	ACB_08	ACB_10	ACB_11	ACB_15	ACB_16	ACB_18	GC_01	GC_02	GC_03	GC_04	GC_05	MC_01	Ast	RPE	uG	MO_01	MO_02	MO_03	NK	TCell	BCell	PER	FB_02	END_01	END_02	END_03
DDX11L1	0	0	0	0	0	0	0	0	0	0	0	0	0	0	0	0	0	0	0	0	0	0	0	0	0	0	0	0	0	0	0	0	0	0	0	0	0	0	0	0	0
WASH7P	0	0	0	0	0	0	0	0	0	0	0	0	0	0	0	0	0	0	0	0	0	0	0	0	0	0	0	0	0	0	0	0	0	0	0	0	0	0	0	0	0
MIR6859-1	0	0	0	0	0	0	0	0	0	0	0	0	0	0	0	0	0	0	0	0	0	0	0	0	0	0	0	0	0	0	0	0	0	0	0	0	0	0	0	0	0
MIR1302-2HG	0	0	0	0	0	0	0	0	0	0	0	0	0	0	0	0	0	0	0	0	0	0	0	0	0	0	0	0	0	0	0	0	0	0	0	0	0	0	0	0	0
MIR1302-2	0	0	0	0	0	0	0	0	0	0	0	0	0	0	0	0	0	0	0	0	0	0	0	0	0	0	0	0	0	0	0	0	0	0	0	0	0	0	0	0	0
FAM138A	0	0	0	0	0	0.01	0	0	0	0	0	0	0	0	0	0	0	0	0	0	0	0	0	0	0	0	0	0	0	0	0	0	0	0	0	0	0	0	0	0	0
AL627309.6	0	0	0	0	0	0	0	0	0	0	0	0	0	0	0	0	0	0	0	0	0	0	0	0	0	0	0	0	0	0	0	0	0	0	0	0	0	0	0	0	0
OR4G11P	0	0	0	0	0	0	0	0	0	0	0	0	0	0	0	0	0	0	0	0	0	0	0	0	0	0	0	0	0	0	0	0	0	0	0	0	0	0	0	0	0
OR4F5	0	0	0	0	0	0	0	0	0	0	0	0	0	0	0	0	0	0	0	0	0	0	0	0	0	0	0	0	0	0	0	0	0	0	0	0	0	0	0	0	0
AL627309.1	0	0	0	0.02	0.01	0	0	0.01	0	0.01	0	0	0.01	0	0	0	0	0	0	0	0	0	0.01	0	0	0	0	0	0	0	0	0	0	0	0	0	0	0	0.01	0	0
AL627309.3	0	0	0	0	0	0	0	0	0	0	0	0	0	0	0	0	0	0	0	0	0	0	0	0	0	0	0	0	0	0	0	0	0	0	0	0	0	0	0	0	0
CICP27	0.01	0.01	0	0	0	0	0	0.01	0	0	0	0	0	0	0	0	0	0	0	0	0	0	0	0	0	0	0	0	0	0.02	0	0	0	0.02	0	0	0	0.01	0	0	0
AL627309.7	0	0	0.03	0	0	0	0	0	0	0	0	0	0.01	0	0	0	0	0	0	0	0	0	0.02	0	0.03	0.01	0	0	0.01	0.02	0.06	0	0.03	0	0.01	0	0	0.01	0	0.02	0
AL627309.8	0	0	0	0	0	0	0	0	0	0	0	0	0	0	0	0	0	0	0	0	0	0	0	0	0	0	0	0	0.04	0	0	0	0	0	0	0	0	0	0	0	0
AL627309.2	0	0	0	0	0	0	0	0	0	0	0	0	0	0	0	0	0	0	0	0	0	0	0	0	0	0	0	0	0	0	0	0	0	0	0	0	0	0	0	0	0
AL627309.5	0	0.01	0	0	0	0	0	0	0	0	0	0	0	0	0	0	0	0.08	0	0.24	0	0	0	0	0.01	0	0	0	0	0.01	0	0.06	0.02	0.03	0	0.12	0	0.01	0	0.02	0
RNU6-1100P	0	0	0	0	0	0	0	0	0	0	0	0	0	0	0	0	0	0	0	0	0	0	0	0	0	0	0	0	0	0	0	0	0	0	0	0	0	0	0	0	0
AL627309.4	0	0	0	0	0	0	0	0	0	0	0	0	0	0	0	0	0	0	0	0	0	0	0	0	0	0	0	0	0	0	0	0	0	0	0	0	0	0	0	0	0
FO538757.2	0	0	0	0	0	0	0	0	0	0	0	0	0	0	0	0	0	0	0	0	0	0	0	0	0	0	0	0	0	0	0	0	0	0	0	0	0	0	0	0	0
FO538757.1	0.01	0	0	0	0	0	0	0	0	0	0	0	0	0	0	0	0	0	0	0	0	0	0	0	0	0	0	0	0	0	0.06	0	0.05	0	0	0	0	0	0	0	0
MIR6859-2	0	0	0	0	0	0	0	0	0	0	0	0	0	0	0	0	0	0	0	0	0	0	0	0	0	0	0	0	0	0	0	0	0	0	0	0	0	0	0	0	0
AP006222.1	0.05	0.05	0.03	0.09	0.1	0.04	0.02	0.04	0.05	0.06	0.17	0.36	0.06	0.02	0.11	0.02	0.17	0.06	0	0	0.04	0.04	0.08	0.12	0.08	0.1	0.03	0.02	0.02	0	0	0.02	0.03	0.05	0.03	0.03	0	0.05	0.02	0.03	0.05
AL732372.1	0	0	0	0	0	0	0	0	0	0	0	0	0	0	0	0	0	0	0	0	0	0	0	0	0	0	0	0	0	0	0	0	0	0	0	0	0	0	0	0	0
AL732372.2	0.01	0.01	0.04	0.05	0	0.02	0.04	0.01	0.01	0.01	0.04	0	0.01	0	0	0.03	0	0	0	0	0.14	0.01	0.01	0	0.01	0.05	0.01	0	0.01	0	0	0.09	0.06	0.02	0.04	0	0	0.03	0.02	0.03	0.02
WBP1LP7	0	0	0	0	0	0	0	0	0	0	0	0	0	0	0	0	0	0	0	0	0	0	0	0	0	0	0	0	0	0	0	0	0	0	0	0	0	0	0	0	0
OR4F29	0	0	0	0	0	0	0	0	0	0	0	0	0	0	0	0	0	0	0	0	0	0	0	0	0	0	0	0	0	0	0	0	0	0	0	0	0	0	0	0	0
CICP7	0	0	0	0	0	0	0	0	0	0	0	0	0	0	0	0	0	0	0	0	0	0	0	0	0	0	0	0	0	0	0	0	0	0	0	0	0	0	0	0	0
AL732372.3	0	0	0	0	0	0	0	0	0	0	0	0	0	0	0	0	0	0	0	0	0	0	0	0	0	0	0	0	0	0	0	0	0	0	0	0	0	0	0	0	0
U6	0	0	0	0	0	0	0	0	0	0	0	0	0	0	0	0	0	0	0	0	0	0	0	0	0	0	0	0	0	0	0	0	0	0	0	0	0	0	0	0	0
AL669831.3	0.01	0.01	0	0.04	0.01	0.01	0	0.01	0.01	0	0	0	0.04	0.02	0.11	0.07	0	0	0	0	0	0.02	0.01	0.01	0.02	0.02	0.01	0.02	0	0.02	0	0.04	0.03	0.03	0	0	0.05	0.01	0.01	0.08	0
AC114498.1	0	0	0	0	0	0	0	0	0	0	0	0	0	0	0	0	0	0	0	0	0	0	0	0	0	0	0	0	0	0	0	0	0	0	0	0	0	0	0	0	0
MTND1P23	0.13	0.28	0.17	0.24	0.42	0.29	0.51	0.52	0.41	0.42	0	0.42	0.37	0.27	0.11	0	0.25	0.25	0.13	0.38	0.1	0.26	0.68	0.55	0.52	0.42	0.06	0.04	4.17	0.32	0.87	1.02	0.99	0.97	1.28	0.57	0.38	1.4	0.13	0.97	0.99
MTND2P28	1.56	4.93	6.38	2.69	5.85	2.75	2.09	9.63	4.55	6.04	4.13	3.53	5.72	3.28	1.59	3.22	2.57	3.15	0.79	0.68	0.93	6.26	18.97	8.47	8.99	10.97	0.59	0.54	6.02	1.89	0.76	0.85	1.69	1.56	1.33	1.43	3.47	2.44	2.2	1.67	1.4
MTCO1P12	0.12	0.29	0.31	0.54	0.64	0.31	0.4	0.49	0.29	0.21	0.13	0.3	0.28	0.21	0.12	0.18	0.07	0.2	0	0.44	0.11	0.35	1.04	0.54	0.87	0.62	0.06	0.27	4.65	0.4	0.9	2.27	3.36	2.31	1.54	0.55	0.25	1.38	0.12	0.93	0.91
MIR6723	0	0	0	0	0	0	0	0	0	0	0	0	0	0	0	0	0	0	0	0	0	0	0	0	0	0	0	0	0	0	0	0	0	0	0	0	0	0	0	0	0
MTCO2P12	0.05	0.07	0.16	0.08	0.12	0.07	0.05	0.05	0.11	0.09	0.04	0	0.05	0.17	0.09	0.25	0.09	0.06	0	0	0	0.11	0.35	0.07	0.3	0.15	0.02	0.05	2.66	0.11	0.67	0.89	0.71	0.96	0.27	0.22	0.09	0.62	0.08	0.48	0.43
MTATP8P1	0.01	0	0	0	0	0	0	0.02	0.01	0	0	0	0	0.02	0	0	0	0	0	0	0	0.01	0	0	0.01	0.01	0	0	0.1	0	0	0	0	0	0	0	0	0.03	0	0	0
MTATP6P1	10.62	16.97	20.9	10.48	17.98	16.38	18.04	26.38	20.23	16.62	16.73	18.62	15.28	15.01	8.18	16.79	6.27	9.13	9.09	9.14	6.77	12.2	36	14.82	22	21.17	2.67	4.38	102.67	8.85	16.11	12.92	21.75	17.4	14.8	18.92	10.84	22.49	6.3	13.36	12.01
MTCO3P12	0.07	0.16	0.53	0.05	0.22	0.2	0.11	0.23	0.2	0.15	0.07	0	0.1	0.22	0.11	0.25	0	0.13	0	0.21	0.14	0.2	0.44	0.21	0.36	0.32	0.02	0.06	2.96	0.09	0.4	0.6	0.55	0.45	0.1	0.25	0.15	0.72	0.09	0.38	0.66
WBP1LP6	0	0	0	0	0	0	0	0	0	0	0	0	0	0	0	0	0	0	0	0	0	0	0	0	0	0	0	0	0	0	0	0	0	0	0	0	0	0	0	0	0
OR4F16	0	0	0	0	0	0	0	0	0	0	0	0	0	0	0	0	0	0	0	0	0	0	0	0	0	0	0	0	0	0	0	0	0	0	0	0	0	0	0	0	0
CICP3	0	0	0	0	0	0	0	0	0	0	0	0	0	0	0	0	0	0	0	0	0	0	0	0	0	0	0	0	0	0	0	0	0	0	0	0	0	0	0	0	0
AL669831.1	0.02	0.02	0	0	0.02	0.04	0.03	0.04	0.03	0.03	0	0	0	0.04	0	0	0.09	0	0	0.23	0.06	0.02	0.06	0	0.03	0.04	0.06	0.09	0.13	0.06	0	0.05	0.07	0	0.07	0	0.04	0.07	0.05	0	0.07
RNU6-1199P	0	0	0	0	0	0	0	0	0	0	0	0	0	0	0	0	0	0	0	0	0	0	0	0	0	0	0	0	0	0	0	0	0	0	0	0	0	0	0	0	0
AL669831.2	0	0	0	0	0	0	0	0	0	0	0	0	0	0	0	0	0	0	0	0	0	0	0	0	0	0	0	0	0	0	0	0	0	0	0	0	0	0.01	0	0	0
AL669831.5	0.11	0.05	0	0.02	0.05	0.06	0.23	0.05	0.13	0.05	0.14	0	0.06	0.06	0.09	0.04	0.17	0	0	0	0.07	0.01	0.02	0.01	0	0.01	0.01	0.02	0.12	0.01	0.04	0.08	0.02	0.05	0.02	0	0	0.03	0.03	0.03	0.06
AL669831.4	0.02	0.02	0	0	0.01	0.02	0	0.01	0.01	0.03	0	0	0.04	0.02	0	0.02	0	0	0	0	0	0	0.01	0.02	0	0	0.01	0	0.05	0.02	0	0.02	0	0.04	0.01	0	0.03	0.01	0.01	0	0.01
FAM87B	0	0	0	0	0	0	0	0	0	0.01	0	0	0	0	0	0	0	0	0	0	0.06	0	0	0	0	0	0	0.04	0	0.02	0	0	0	0	0	0	0.05	0	0	0	0
LINC01128	0.15	0.1	0.23	0.34	0.14	0.19	0.21	0.18	0.14	0.12	0.28	0.48	0.58	0.33	0.21	0.31	0.44	0.27	0.27	0.33	0.42	0.43	0.66	0.37	0.39	0.39	0.1	0.14	0.02	0.26	0.01	0.1	0.08	0.05	0.06	0.2	0.11	0.13	0.2	0.23	0.16
LINC00115	0.06	0.05	0.03	0.04	0.04	0.06	0.04	0.06	0.07	0.08	0	0.12	0.08	0.13	0.09	0.04	0	0.02	0	0	0.07	0.03	0.02	0.01	0.01	0.01	0.04	0.08	0	0.04	0	0.11	0.04	0.07	0.05	0	0.11	0.03	0.02	0.14	0.16
FAM41C	0.01	0.01	0	0	0.01	0.01	0	0	0	0	0	0	0.02	0	0	0	0	0	0	0	0	0	0.01	0	0	0	0	0.02	0.01	0.05	0	0	0.05	0	0	0	0.02	0	0.01	0	0
TUBB8P11	0	0	0	0	0	0	0	0	0	0	0	0	0	0	0	0	0	0	0	0	0	0	0	0	0	0	0	0	0	0	0	0	0	0	0	0	0	0	0	0	0
AL669831.6	0	0	0	0	0	0	0	0	0	0	0	0	0	0	0	0	0	0	0	0	0	0	0	0	0	0	0	0	0	0	0	0	0	0	0	0	0	0	0	0	0
AL645608.7	0	0	0	0	0	0	0	0	0	0	0	0	0	0	0	0	0	0	0	0	0	0	0	0	0	0	0	0	0	0	0	0	0	0	0	0	0	0.01	0	0	0
AL645608.3	0	0	0	0	0	0	0	0	0.01	0	0	0	0	0.05	0	0	0	0	0	0	0	0.01	0.01	0	0.01	0.01	0	0	0.01	0	0	0	0	0	0	0	0	0.15	0	0	0
AL645608.5	0	0	0	0	0	0	0	0	0	0	0	0	0	0	0	0	0	0	0	0	0	0	0	0	0	0	0	0	0	0	0	0	0	0	0	0	0	0.02	0	0	0
AL645608.1	0.02	0	0	0	0.08	0	0	0	0	0	0	0	0.02	0	0	0	0	0	0.34	0	0.04	0	0	0.01	0	0	0	0.02	0.04	0	0	0	0	0.02	0	0	0	0.51	0.01	0	0
SAMD11	7.14	0.03	0.03	0.09	0.28	0.1	0.32	0.02	0.06	0.02	0.3	0	0.28	0.11	0.17	0.13	0	0.1	0.15	0.4	0.31	0.07	0.09	0.11	0.02	0.01	0.06	0.47	0.06	0.05	0.24	0.04	0	0.02	0.08	0.01	0.04	4.02	0.02	0.04	0.05
NOC2L	0.45	0.34	0.72	0.69	0.81	0.82	1	0.78	0.72	0.67	0.85	0.47	0.51	0.96	1.33	0.62	0.22	0.71	0.68	0.8	0.44	0.65	0.82	0.76	0.64	0.59	0.3	0.33	0.29	0.26	0.33	0.34	0.41	0.68	0.49	0.65	0.53	0.44	0.34	0.28	0.67
KLHL17	0.02	0.02	0	0.09	0.05	0.02	0	0.07	0.02	0.06	0	0	0.02	0.02	0	0.09	0	0	0.19	0	0	0.05	0.11	0.09	0.09	0.06	0.01	0.02	0.05	0.03	0	0	0	0.08	0.08	0	0.07	0.04	0.04	0.02	0
PLEKHN1	0	0	0	0	0	0	0	0	0	0	0	0	0	0	0	0	0	0	0	0	0	0	0	0	0	0	0	0	0	0	0	0	0	0.09	0.11	0	0	0.06	0	0	0
PERM1	0	0	0	0	0.01	0	0	0.01	0.02	0.02	0	0	0.01	0	0	0.04	0	0.26	0	0	0	0.5	0.71	0.02	0.21	0.11	0.02	0	0	0	0	0	0	0	0	0	0	0.05	0.02	0	0
AL645608.8	0	0	0	0	0.01	0	0	0.01	0	0	0	0	0	0	0	0	0	0.08	0	0	0	0.01	0.01	0	0.01	0	0.09	0.02	0	0	0.07	0.04	0.12	0	0.01	0	0.07	0	0.05	0.03	0
HES4	0.06	0.06	0.16	0.05	0.07	0.06	0	0.11	0.05	0.05	0	0.12	0.04	0.17	1.59	2.35	1.42	2.79	0	0.49	0.22	1.28	0.8	0.43	0.78	0.39	2.85	0.71	0.65	0.13	0.03	0.08	0.81	0.09	0.05	0.14	5.91	0.46	2.54	2.37	0.36
ISG15	0.01	0.01	0	0	0.02	0.1	0.08	0.02	0.09	0	0	0	0	0.05	0.11	0.13	0	0.07	0	0	0	0.08	0.04	0.13	0.08	0.03	0.36	0.26	0.22	0.78	3.85	1.3	3.47	2.22	2.5	0.97	3.07	1.79	4.66	4.69	1.77
AL645608.4	0	0	0	0	0	0	0	0	0	0	0	0	0	0	0	0	0	0	0	0	0	0	0	0	0	0	0.02	0	0	0	0	0	0	0	0	0	0	0.01	0	0	0
AL645608.2	0	0	0	0	0	0	0	0	0	0	0	0	0	0	0	0	0	0	0	0	0	0	0	0	0	0	0	0.02	0	0	0	0	0	0	0	0	0	0	0	0	0
AGRN	0.01	0.02	0	0	0	0.01	0	0	0	0.01	0	0	0.01	0	0.05	0	0	0.06	0	0	0	0.04	0.17	0.03	0.19	0.01	0.03	0.06	0.07	0	0.04	0.03	0	0	0.03	0	0.09	0.07	0.19	0.91	0.03
AL645608.6	0	0	0	0	0	0	0	0	0	0	0	0	0	0	0	0	0	0	0	0	0	0	0	0	0	0	0	0	0	0	0	0	0	0	0	0	0	0	0	0	0
AL390719.1	0	0	0	0	0.02	0	0	0	0	0	0	0	0	0	0	0	0	0	0	0	0	0.01	0.01	0	0.01	0	0.02	0.01	0	0.01	0	0.03	0	0	0.02	0	0	0	0.01	0	0
AL645608.9	0	0	0	0	0	0	0	0	0	0	0	0	0	0	0	0	0	0	0.15	0	0	0	0	0	0	0	0	0	0	0	0	0	0	0	0	0	0	0	0	0	0
RNF223	0	0	0	0	0	0	0	0	0	0	0	0	0	0	0	0	0	0	0	0	0	0	0	0	0	0	0	0	0	0	0	0	0	0	0	0	0	0	0	0	0
C1orf159	0.09	0.07	0.17	0.09	0.09	0.08	0.12	0.08	0.1	0.06	0.16	0	0.05	0.17	0.11	0	0.09	0.26	0.23	0	0.23	0.09	0.2	0.15	0.13	0.1	0.05	0.04	0.14	0.06	0.15	0	0.12	0.1	0.03	0	0.04	0.07	0.07	0.15	0.03
LINC01342	0	0	0	0	0	0	0	0	0	0	0	0	0	0	0	0	0	0	0	0	0	0	0	0	0	0	0	0	0	0	0	0	0	0	0	0	0	0	0	0	0
MIR200B	0	0	0	0	0	0	0	0	0	0	0	0	0	0	0	0	0	0	0	0	0	0	0	0	0	0	0	0	0	0	0	0	0	0	0	0	0	0	0	0	0
MIR200A	0	0	0	0	0	0	0	0	0	0	0	0	0	0	0	0	0	0	0	0	0	0	0	0	0	0	0	0	0	0	0	0	0	0	0	0	0	0	0	0	0
MIR429	0	0	0	0	0	0	0	0	0	0	0	0	0	0	0	0	0	0	0	0	0	0	0	0	0	0	0	0	0	0	0	0	0	0	0	0	0	0	0	0	0
AL390719.2	0	0	0	0	0	0	0	0	0	0	0	0	0	0	0	0	0	0	0	0	0	0	0	0	0	0	0	0	0	0	0	0	0	0	0	0	0	0	0	0	0
TTLL10-AS1	0	0	0	0	0	0	0	0	0	0	0	0	0	0	0	0	0	0	0	0	0	0	0	0	0	0	0	0	0	0	0	0	0	0	0	0	0	0	0	0	0
TTLL10	0	0	0	0	0	0	0	0	0	0	0	0	0	0	0	0	0	0	0	0	0	0	0	0	0	0	0	0.02	0	0	0	0	0	0	0.01	0	0	0.01	0.04	0	0
TNFRSF18	0	0	0	0	0	0	0	0	0	0	0	0	0	0	0	0	0	0	0	0	0	0.01	0.01	0.02	0	0	0	0	0.01	0.02	0.1	0.02	0.06	2.22	0.6	0.1	0	0.01	0	0.11	0
TNFRSF4	0	0	0	0.01	0	0	0	0	0	0	0	0	0.02	0	0	0	0	0	0	0	0	0	0	0	0	0	0	0	0.01	0.02	0.11	0.17	0	0.4	1.2	0.02	0	0.03	0.25	0.23	0
SDF4	0.67	0.57	0.42	0.8	0.64	0.69	0.43	0.56	0.65	0.6	0.54	1.37	0.67	0.88	0.65	0.89	0.79	0.87	0.93	0.24	0.96	0.6	0.58	0.52	0.67	0.52	0.86	0.8	1.41	0.75	1.44	0.93	0.89	2.1	0.95	0.59	0.82	1.99	1.28	1.42	1.28
B3GALT6	0.13	0.16	0.11	0.21	0.16	0.13	0.08	0.14	0.21	0.15	0.05	0	0.07	0.28	0.21	0.12	0.32	0.11	0.86	0.24	0.27	0.32	0.38	0.28	0.45	0.35	0.13	0.3	0.37	0.35	0.38	0.39	0.21	0.35	0.28	0.16	0.13	0.15	0.25	0.27	0.21
C1QTNF12	0	0.01	0	0.02	0.01	0.01	0	0.02	0.02	0	0	0	0.02	0	0	0	0	0	0	0	0	0.01	0.01	0.01	0.01	0.02	0	0	0.03	0.02	0.03	0	0.03	0	0	0	0	0	0.06	0	0.03
AL162741.1	0	0	0	0	0	0	0	0	0	0	0	0	0	0	0	0	0	0	0	0	0	0	0	0	0	0	0	0	0	0	0	0	0	0	0	0	0	0	0.01	0	0
UBE2J2	0.66	0.49	0.4	0.89	0.59	0.6	0.89	0.55	0.68	0.68	0.9	0.52	0.71	0.99	0.62	0.94	0	0.74	0.33	0.88	0.56	0.36	0.36	0.53	0.31	0.29	0.55	0.47	0.45	0.41	0.7	0.49	0.29	0.74	0.82	0.6	0.65	0.58	0.73	0.41	0.61
LINC01786	0	0	0	0	0	0	0	0.01	0	0.02	0	0	0.01	0	0	0	0	0	0	0	0	0	0.01	0	0	0	0.01	0	0	0	0	0	0	0	0	0	0	0	0	0	0
SCNN1D	0.01	0.01	0	0.02	0.02	0.01	0	0.04	0.01	0.05	0	0	0.01	0.06	0	0.04	0	0.04	0.13	0	0.08	0.04	0.12	0.03	0.1	0.07	0.02	0	0.12	0	0	0.02	0	0	0	0	0	0.01	0.03	0	0.03
ACAP3	1.31	0.36	0.59	0.69	0.52	1.03	1.55	0.96	0.95	0.71	0.71	1.46	1.01	1.26	0.96	1.13	1.13	0.89	0.55	1	0.72	0.72	1.42	0.92	0.98	0.84	0.28	0.22	0.12	0.12	0.06	0.1	0.29	0.26	0.22	0.27	0.29	0.16	0.17	0.11	0.24
MIR6726	0	0	0	0	0	0	0	0	0	0	0	0	0	0	0	0	0	0	0	0	0	0	0	0	0	0	0	0	0	0	0	0	0	0	0	0	0	0	0	0	0
PUSL1	0.16	0.11	0.16	0.14	0.16	0.12	0.28	0.12	0.1	0.16	0	0	0.11	0.11	0	0.1	0	0.08	0.28	0	0.06	0.09	0.04	0.12	0.11	0.1	0.07	0.16	0.13	0.1	0.11	0.1	0.24	0.09	0.12	0.02	0.12	0.12	0.12	0.11	0.16
INTS11	0.32	0.24	0.1	0.66	0.51	0.5	0.34	0.34	0.48	0.57	0.7	0.31	0.37	0.48	0.41	0.55	0.34	0.68	0	0.45	0.6	0.58	0.79	0.79	0.74	0.61	0.48	0.39	0.39	0.42	0.34	0.32	0.45	0.55	0.63	0.36	0.84	0.51	0.6	0.35	0.72
MIR6727	0	0	0	0	0	0	0	0	0	0	0	0	0	0	0	0	0	0	0	0	0	0	0	0	0	0	0	0	0	0	0	0	0	0	0	0	0	0	0	0	0
AL139287.1	0	0	0	0	0	0	0	0	0	0	0	0	0	0	0	0	0	0	0	0	0	0	0	0	0	0	0	0	0	0	0	0	0	0	0	0	0	0	0.01	0	0
CPTP	0.14	0.15	0.25	0.12	0.19	0.15	0.17	0.17	0.14	0.22	0	0.12	0.13	0.36	0.29	0.38	0.33	0.23	0.16	0.25	0.33	0.19	0.2	0.13	0.26	0.27	0.22	0.15	0.1	0.22	0.14	0.07	0.11	0.21	0.21	0.36	0.1	0.15	0.19	0.34	0.24
TAS1R3	0	0	0	0	0	0	0	0	0	0	0	0	0	0	0	0	0	0	0	0	0	0	0.01	0	0	0	0.05	0	0	0	0	0	0	0	0	0.11	0	0	0.01	0	0
DVL1	0.09	0.14	0.11	0.1	0.16	0.13	0.05	0.05	0.1	0.17	0.21	0	0.15	0.23	0.06	0.14	0.24	0.11	0.82	0.21	0.3	0.29	0.56	0.24	0.52	0.5	0.07	0.18	0.32	0.04	0.16	0.05	0.03	0.03	0.05	0.07	0.1	0.11	0.14	0.08	0.15
MIR6808	0	0	0	0	0	0	0	0	0	0	0	0	0	0	0	0	0	0	0	0	0	0	0	0	0	0	0	0	0	0	0	0	0	0	0	0	0	0	0	0	0
MXRA8	0.01	0.01	0	0	0.01	0.01	0	0	0.01	0	0	0	0.02	0.08	0	0	0	0	0	0	0.08	0	0	0	0	0	0.84	0.85	0.19	0	0.08	0.05	0.03	0	0.05	0	0.59	3.16	0.13	0	0.04
AURKAIP1	2.91	3.42	3.3	2.78	3.22	4.12	3.09	3.78	3.26	3.41	3.4	1.36	2.83	4.5	3.48	3.16	4.2	2.78	2.89	3.44	2.72	4.23	2.57	2.37	3.44	3.2	2.48	3.2	1.96	1.44	1.75	1.61	1.87	1.81	1.76	1.53	2.56	2.22	2.31	1.51	1.65
NDUFB4P8	0	0	0	0	0	0	0	0	0	0	0	0	0	0	0	0	0	0	0	0	0	0	0	0	0	0	0	0	0	0	0	0	0	0	0	0	0	0	0	0	0
CCNL2	0.29	0.28	0.16	0.68	0.57	0.3	0.28	0.31	0.25	0.38	0.55	0.62	0.31	0.78	0.67	0.56	0.48	0.51	0.92	0.22	0.35	0.41	0.89	0.53	0.61	0.56	0.59	0.81	0.61	0.35	0.5	0.51	0.18	0.8	0.69	0.68	0.56	0.55	0.68	0.75	0.84
AL391244.1	0.22	0.17	0.05	0.39	0.31	0.23	0.05	0.17	0.21	0.21	0.06	0.25	0.14	0.43	0.2	0.34	0.17	0.35	0.4	0.24	0.62	0.15	0.13	0.09	0.14	0.15	0.21	0.17	0.25	0.27	0.1	0.07	0.03	0.07	0.07	0.04	0.12	0.23	0.26	0.3	0.27
MRPL20	2.15	2.13	2.76	2.5	2.77	2.79	1.82	2.47	2.45	2.57	2.16	4.03	2.35	2.56	2.59	1.86	2.11	2.26	2.27	2.12	1.81	2.65	1.19	1.65	1.85	2	2.43	2.29	2.45	1.66	1.54	1.73	1.13	1.18	1.96	1.66	2.82	2.74	2.64	1.87	2.35
RN7SL657P	0	0	0	0	0	0	0	0	0	0	0	0	0	0	0	0	0	0	0	0	0	0	0	0	0	0	0	0	0	0	0	0	0	0	0	0	0	0	0	0	0
AL391244.3	0.01	0	0	0	0	0.01	0	0.01	0	0	0	0	0	0	0	0	0	0	0	0	0	0	0	0	0.03	0	0	0	0.01	0	0	0	0.15	0.04	0.03	0	0	0.01	0	0.08	0.02
ANKRD65	0.01	0.01	0	0.26	0.15	0.03	0.08	0.02	0.07	0.09	0.04	0	0.2	0.23	0.37	0.28	0.23	0.35	0.52	0.33	0.07	0.84	0.59	0.71	0.63	0.68	0.14	0.25	0.11	0.11	0.09	0.12	0	0	0	0.06	0.02	0.17	0.13	0.03	0.53
AL391244.2	0	0	0	0	0	0	0	0	0	0	0	0	0	0	0	0	0	0	0	0	0	0	0	0	0	0	0	0	0	0	0	0	0	0	0	0	0	0	0	0	0
TMEM88B	0	0	0	0	0	0	0	0	0	0	0	0	0	0	0	0	0	0	0	0	0	0	0	0	0	0	0	0	0	0	0	0	0	0	0	0	0	0	0	0	0
LINC01770	0	0	0	0	0	0	0	0	0	0	0	0	0	0	0	0	0	0	0	0	0	0	0	0	0	0	0.02	0.02	0	0	0	0	0	0	0	0	0.04	0	0.02	0	0.02
VWA1	0	0.01	0.04	0.04	0.03	0.01	0	0	0	0.01	0	0	0.04	0.05	0	0.06	0.15	0.14	0	0	0.06	0.11	0.12	0.25	0.09	0.07	0.4	1.72	0.04	0.02	0.01	0.03	0	0	0	0	0.5	0.05	2.24	0.15	3.95
ATAD3C	0.01	0.05	0.08	0.02	0.02	0.04	0.14	0.01	0.01	0.02	0	0.3	0.06	0.19	0	0.04	0	0.12	0.34	0.24	0.16	0.18	0.13	0.26	0.16	0.25	0.04	0.02	0.25	0	0.1	0.2	0.04	0.02	0.02	0.14	0.06	0.05	0.13	0.03	0.08
ATAD3B	0.09	0.06	0.07	0.12	0.07	0.07	0.02	0.05	0.1	0.11	0.13	0	0.18	0.11	0.09	0	0	0	0	0.2	0.07	0.07	0.18	0.13	0.17	0.16	0.08	0.04	0.03	0.09	0.11	0.2	0.15	0.2	0.15	0.06	0.13	0.05	0.1	0.21	0.19
AL645728.2	0.02	0.06	0	0.07	0.04	0.02	0	0	0.02	0.06	0	0.31	0.03	0.05	0	0.05	0	0.03	0	0	0.18	0.03	0.02	0.05	0.02	0.02	0.01	0	0.2	0.03	0.1	0.05	0	0	0	0	0.01	0.02	0	0.06	0.02
ATAD3A	0.09	0.1	0.37	0.22	0.21	0.12	0.17	0.03	0.13	0.09	0.09	0.24	0.08	0.15	0.11	0.18	0	0.09	0	0	0.19	0.2	0.25	0.16	0.31	0.15	0.11	0.2	0.1	0.18	0.2	0.16	0.09	0.16	0.15	0.14	0.11	0.14	0.22	0.2	0.09
TMEM240	0	0	0	0.09	0.16	0.02	0	0.04	0.04	0.05	0.11	0	0.04	0.05	0.12	0.05	0.28	0.08	0	0	0.07	0.04	0.02	0.01	0.03	0.02	0.02	0.08	0	0	0	0	0	0	0	0	0.02	0	0	0	0
SSU72	1.6	1.79	1.46	3.19	3.13	2.97	3.04	2.92	2.83	3.25	3.32	3.44	3.56	2.75	3.61	2.82	2.66	2.61	3.54	1.88	2.79	3.22	2.55	2.42	2.74	2.03	1.72	1.86	1.2	1.51	1.08	1.81	1.18	1.39	1.99	1.62	1.89	1.73	1.78	1.8	1.57
AL645728.1	0.06	0.05	0	0.02	0.08	0.07	0.05	0.08	0.07	0.09	0	0	0.03	0.17	0.27	0.03	0	0.03	0	0	0.14	0.1	0.07	0.08	0.07	0.11	0.24	0.1	0.01	0.11	0	0.12	0.08	0.22	0.13	0.23	0.02	0.06	0.08	0.06	0.04
AL691432.3	0	0	0	0	0	0	0	0	0	0	0	0	0	0	0	0	0	0	0	0	0	0	0	0	0	0	0	0	0	0	0	0	0	0	0	0	0	0	0	0	0
FNDC10	0.01	0.03	0	0.05	0.07	0.02	0	0.03	0.03	0.02	0.06	0	0.06	0.39	0.94	0.72	1.18	0.56	0.46	0.21	0.22	0.87	1.24	0.46	1.68	1.31	0.02	0.07	0	0.13	0.15	0.04	0.03	0.02	0.02	0	0.01	0	0.02	0	0
AL691432.2	0.74	0.52	0.65	0.4	0.38	0.6	0.66	0.58	0.57	0.63	0.48	0.64	0.67	0.86	0.27	0.51	1.21	0.42	0.92	1.28	0.82	0.3	0.2	0.27	0.26	0.15	0.65	0.85	0.14	0.04	0.03	0.02	0.08	0.14	0.03	0	0.07	0.1	0.13	0.08	0.08
MIB2	0.28	0.28	0.35	0.45	0.4	0.42	0.43	0.28	0.31	0.29	0.33	0.3	0.43	0.39	0.37	0.58	0.29	0.29	0.54	0.22	0.23	0.43	0.6	0.27	0.67	0.56	0.26	0.35	0.46	0.11	0.04	0.06	0	1.2	0.44	0.2	0.19	0.27	0.14	0.17	0.34
MMP23B	0.01	0	0	0	0	0	0	0	0	0	0	0	0.01	0	0	0	0	0	0.19	0	0	0.01	0.01	0.02	0.01	0.01	0	0	0	0	0	0.02	0	0.36	0.04	0	0	0	0	0	0
CDK11B	0.58	0.57	0.39	0.48	0.51	0.51	0.5	0.63	0.64	0.58	0.45	0.35	0.71	0.78	0.96	1.06	0.18	1.11	0.31	1.07	0.7	0.56	0.43	0.58	0.49	0.48	0.42	0.32	0.39	0.3	0.43	0.5	0.13	0.7	0.65	0.6	0.81	0.31	0.73	0.79	1.05
FO704657.1	0.01	0	0	0	0	0.01	0.03	0.01	0.02	0.03	0	0	0.01	0	0	0	0	0.04	0	0	0	0	0	0.02	0.01	0.01	0.01	0	0	0.01	0	0.02	0	0	0.01	0	0	0	0	0.02	0
SLC35E2B	0.37	0.58	0.36	0.3	0.34	0.22	0.08	0.38	0.26	0.19	0.29	0.79	0.26	0.49	0.51	0.37	0.69	0.77	0.68	1.28	0.47	0.38	0.72	0.39	0.65	0.66	0.15	0.19	0.43	0.21	0.21	0.14	0.13	0.25	0.29	0.23	0.09	0.21	0.32	0.13	0.36
AL691432.1	0	0.01	0	0	0.01	0.01	0	0	0.01	0	0	0	0.01	0	0.09	0	0	0.08	0	0	0	0	0.01	0	0.02	0.01	0.01	0.02	0	0	0	0	0	0	0	0	0	0.01	0	0	0.02
MMP23A	0	0	0	0	0	0	0	0	0	0	0	0	0	0	0	0	0	0	0	0	0	0	0	0	0	0	0	0	0	0	0	0	0	0	0	0	0	0	0	0	0
CDK11A	0.11	0.1	0	0.13	0.11	0.14	0.17	0.15	0.12	0.18	0.04	0.6	0.11	0.2	0.21	0.11	0.13	0.08	0	0.69	0.15	0.06	0.08	0.08	0.07	0.05	0.11	0.13	0.15	0.14	0	0.45	0.12	0.39	0.19	0.41	0.12	0.09	0.13	0.13	0.43
AL031282.2	0.01	0.01	0	0.04	0.02	0.02	0	0.01	0.02	0.03	0	0	0.01	0.02	0	0	0	0.08	0	0	0	0.01	0.01	0	0.01	0.03	0	0	0	0.01	0	0	0	0	0.01	0	0	0.02	0	0.07	0
AL031282.1	0.05	0.04	0.04	0.07	0.09	0.07	0.09	0.05	0.04	0.05	0	0.25	0.03	0.06	0.39	0.12	0.09	0.25	0.24	0	0.07	0.02	0.02	0.02	0	0.01	0.04	0	0	0	0	0.02	0.05	0.04	0.05	0.09	0.09	0.02	0	0.02	0
SLC35E2	0.01	0.02	0	0.04	0.01	0.02	0	0.03	0.01	0.02	0	0	0.01	0.02	0	0.11	0	0.1	0	0	0.14	0.01	0.01	0.03	0.01	0.01	0.01	0.01	0	0	0	0	0	0.01	0	0	0	0.01	0.01	0	0
NADK	0.25	0.23	0.27	0.24	0.18	0.09	0.2	0.16	0.12	0.13	0.15	0.18	0.11	0.04	0.2	0.13	0.28	0.15	0.19	0	0.06	0.11	0.21	0.14	0.12	0.13	0.11	0.21	0.85	0.22	0.81	0.38	0.43	0.54	0.34	0.3	0.48	0.39	0.28	0.35	0.39
GNB1	32.85	0.31	0.25	1.55	1.68	0.54	0.36	0.33	0.44	0.43	1.36	1.87	1.54	2.77	3.43	2.52	2.35	2.61	2.68	2.71	3.12	3.99	4.83	3.08	4.81	4.77	0.77	1.4	0.88	1.07	1.85	1.45	1.58	0.97	1.11	1	1.25	0.76	2.43	1.75	1.02
AL109917.1	0	0	0	0	0.01	0	0	0	0	0	0	0	0.02	0.04	0	0	0	0	0.15	0	0	0.02	0.01	0.02	0.02	0.02	0.02	0	0	0	0	0	0	0	0	0	0	0	0.01	0	0
CALML6	0	0	0	0	0	0	0	0	0	0	0	0	0	0	0	0	0	0	0	0	0	0	0	0.02	0	0	0	0	0	0	0	0	0	0	0	0	0	0	0	0	0
TMEM52	0.01	0	0	0	0.01	0	0	0	0	0	0	0	0	0	0	0.02	0	0	0	0	0	0.02	0.01	0.03	0.01	0.01	0.02	0.05	0	0	0	0	0	0.03	0	0	0	0.01	0.02	0.02	0
CFAP74	0	0	0	0	0.01	0.01	0	0.01	0	0	0	0	0.04	0.03	0	0	0	0	0	0	0	0	0	0	0	0	0	0.01	0	0	0	0	0.02	0.03	0.01	0	0	0.01	0	0	0.03
AL391845.2	0	0	0	0	0	0	0	0	0	0	0	0	0	0	0	0	0	0	0	0	0.07	0	0	0.01	0	0	0	0.02	0	0	0	0	0	0	0	0.13	0	0	0	0	0
GABRD	0.01	0.01	0	0.22	0.22	0.02	0.14	0.47	0.02	0.04	0.8	0.68	1.03	0	0.17	4.65	1.22	2.29	0.34	4.22	0.53	0.01	0.01	0.02	0.01	0	0.01	0.1	0	0	0	0	0	0	0	0	0	0	0.02	0	0
AL391845.1	0	0	0	0	0	0	0	0	0	0	0	0	0	0	0	0	0	0	0	0	0	0	0	0	0	0	0	0	0.01	0	0	0	0	0	0	0	0	0	0	0	0
PRKCZ	0.31	0.17	0.21	1.38	1.37	0.46	0.59	0.41	0.21	0.46	0.66	0	0.85	1.41	1	2.25	1.66	1.92	1.19	2.31	1.73	1.85	1.7	1.84	2.23	1.6	0.18	0.13	0.08	0.09	0	0.08	0.03	0.12	0.14	0.14	0.05	0.04	0.05	0.01	0.05
AL590822.2	0.03	0.01	0.02	0.06	0.04	0.01	0	0	0.01	0	0	0	0.01	0	0.11	0.21	0	0	0	0	0.08	0.01	0.03	0.03	0.01	0	0.02	0.02	0	0.01	0.04	0.02	0	0	0.06	0	0.04	0.02	0.01	0	0.04
PRKCZ-AS1	0.02	0.01	0	0.06	0	0.03	0	0	0.01	0.06	0	0	0.03	0	0	0	0	0	0	0	0	0.01	0	0	0.02	0	0.01	0	0	0	0	0	0	0	0.01	0	0	0	0.01	0	0
FAAP20	0.71	0.85	0.62	0.63	0.68	1.04	0.73	0.79	0.56	0.65	0.59	0.81	0.7	1.2	1.24	1.02	1.24	0.96	0.34	1.26	1.74	1.25	0.91	1.17	1.37	1.09	0.83	1.02	1.52	0.77	1.65	1	1.29	1.06	0.97	0.96	1.31	1.54	1.04	1.13	1.39
AL590822.1	0	0	0	0	0	0	0	0	0	0	0	0	0	0	0	0	0	0	0	0	0	0	0	0	0	0	0	0	0	0	0.01	0	0	0	0	0	0	0	0	0	0
SKI	0.02	0.04	0.14	0.06	0.08	0.05	0.12	0.12	0.04	0.05	0.04	0.36	0.11	0.16	0.12	0.09	0.12	0.14	0.13	0	0.34	0.13	0.27	0.2	0.24	0.16	0.08	0.18	0.17	0.31	0.32	0.14	0.23	0.13	0.29	0.15	0.27	0.42	0.41	0.85	0.58
MORN1	0.17	0.14	0.06	0.03	0.06	0.08	0	0.08	0.08	0.05	0.08	0	0.07	0.07	0	0	0.17	0.05	0	0	0	0.03	0.03	0.02	0.02	0.03	0.08	0.11	0.35	0	0	0	0	0	0.04	0.09	0	0.06	0.04	0.04	0.05
AL589739.1	0	0	0	0	0	0	0	0	0	0	0	0	0	0	0	0	0	0	0	0	0	0	0	0	0	0	0	0	0	0	0	0	0	0	0	0	0	0	0	0	0
AL513477.1	0	0	0.03	0	0	0	0	0	0	0	0	0	0	0	0	0	0	0	0	0	0	0	0.01	0	0	0	0	0	0.01	0	0	0	0	0	0	0	0	0	0	0	0
AL513477.2	0.02	0.03	0	0	0.01	0.04	0.04	0.02	0.04	0.01	0	0	0.01	0	0	0.02	0.14	0	0	0	0	0.04	0.09	0.05	0.06	0.05	0.01	0.03	0	0	0	0	0	0	0	0	0	0.01	0.03	0	0
RER1	1.28	1.64	1.35	0.51	0.63	0.64	0.83	0.47	0.61	0.58	0.54	0.62	0.51	0.75	0.26	0.86	0.88	0.89	0.31	0.8	0.72	0.68	0.66	0.96	0.84	0.8	1.04	1.18	1.12	1.06	1.11	1.17	1	1.26	1.49	1.03	1.5	1.61	1.31	1.28	0.91
PEX10	0.28	0.38	0.38	0.3	0.35	0.42	0.34	0.28	0.39	0.31	0.27	0.42	0.3	0.25	0.39	0.16	0.2	0.12	0.86	0.21	0.25	0.41	0.3	0.33	0.35	0.33	0.45	0.72	0.23	0.1	0.07	0.17	0.07	0.14	0.13	0.24	0.32	0.23	0.34	0.3	0.44
PLCH2	1.29	0.76	1.13	0.33	0.3	0.66	0.79	1.01	0.66	0.46	0.84	0.29	0.79	0.22	0.68	0.89	0.15	0.58	0.19	0.4	0.14	0.92	2.49	0.47	0.47	0.84	0.06	0.02	0.45	0.03	0	0.03	0	0.14	0.03	0	0.11	0	0.03	0	0
AL139246.1	0	0	0	0	0	0	0	0	0	0	0	0	0	0	0	0	0	0	0	0	0	0	0	0	0	0	0	0	0	0	0	0	0	0	0	0	0	0	0	0	0
AL139246.4	0	0	0	0	0	0	0	0	0	0	0	0	0	0	0	0	0	0	0	0	0	0	0	0	0	0	0	0	0	0	0	0	0	0	0	0	0	0	0	0	0
PANK4	0.38	0.23	0.27	0.19	0.27	0.3	0.58	0.4	0.32	0.37	0.19	0.3	0.45	0.34	0.17	0.18	0.23	0.12	0	0.55	0.16	0.16	0.23	0.27	0.2	0.22	0.14	0.09	0.22	0.07	0.09	0.04	0	0.18	0.13	0.37	0.24	0.13	0.11	0.22	0.07
HES5	0.01	0.02	0	0.08	0.05	0.02	0.04	0.01	0	0.04	0.14	0	0.03	0.02	0.08	0	0	0	0	0.19	0.06	0.02	0.01	0.01	0.02	0.01	2.1	0.29	0	0.11	0	0	0	0	0	0	0.12	0	0.02	0.1	0
AL139246.5	0.04	0.03	0.03	0.17	0.18	0.02	0	0.09	0.05	0.02	0	0	0.06	0.03	0.11	0.05	0	0.04	0	0	0.06	0.07	0.05	0.04	0.06	0	0.03	0	0.17	0.05	0.15	0.18	0.63	0.52	0.34	0.26	0.26	0.04	0.18	0.25	0.03
TNFRSF14-AS1	0	0	0	0	0	0	0	0	0	0	0	0	0	0	0	0	0	0	0	0	0	0	0	0	0	0	0.01	0.02	0.04	0.01	0	0.03	0.03	0.06	0.05	0.19	0	0.01	0.04	0.05	0.05
TNFRSF14	0	0	0	0	0.01	0.01	0	0.01	0.01	0	0	0	0.02	0	0	0	0	0	0	0	0	0	0.01	0.01	0.01	0	0.25	0.31	3.19	0.51	0.84	0.74	1.07	1.27	1.37	1	0.31	0.51	0.66	1.17	1.08
AL139246.2	0	0	0	0	0	0	0	0	0	0	0	0	0	0	0	0	0	0	0	0	0	0	0	0	0	0	0	0	0	0	0	0	0	0	0	0	0	0	0	0	0
AL139246.3	0	0	0	0	0	0	0	0	0	0	0	0	0	0	0	0	0	0	0	0	0	0	0	0	0	0	0	0	0	0	0	0	0.02	0	0.02	0.03	0	0	0.01	0.05	0
FAM213B	0.1	0.08	0	0.35	0.43	0.24	0.06	0.14	0.2	0.24	0.22	0	0.2	0.77	0.25	0.82	0	0.31	0.49	0.4	0.54	0.29	0.32	0.32	0.34	0.32	0.09	0.39	0.04	0.1	0.36	0.09	0.06	0.16	0.19	0.11	0.12	0.16	0.19	0.25	0.24
MMEL1	0	0	0	0	0.01	0	0	0.01	0	0	0	0	0	0.07	0	0.04	0	0	0	0	0	0.03	0.03	0.02	0.01	0	0	0.1	0	0.03	0	0	0.08	0	0.03	0	0	0.01	0	0.02	0.03
AL831784.1	0	0	0	0.05	0	0	0	0	0	0	0	0	0.01	0.12	0	0.04	0	0	0	0	0	0.02	0.01	0	0.01	0.02	0	0	0	0	0	0	0	0	0	0	0	0	0	0	0
TTC34	0.02	0.01	0	0	0.01	0.05	0	0.04	0.04	0.04	0	0	0.04	0.09	0	0.03	0	0.02	0	0	0	0.02	0.05	0	0.03	0.03	0.03	0.03	0.01	0	0	0.02	0	0	0.01	0	0.03	0.05	0.01	0.01	0
AC242022.1	0	0	0	0	0	0	0	0	0	0	0	0	0	0	0	0	0	0	0	0	0	0	0	0	0	0	0	0	0	0	0	0	0	0	0	0	0	0	0	0	0
AL592464.2	0	0	0	0	0	0	0	0	0	0	0	0	0	0	0	0	0	0	0	0	0	0	0	0	0	0	0	0	0	0	0	0	0	0	0	0	0	0	0	0	0
AL592464.1	0	0	0	0	0	0	0	0	0	0	0	0	0	0	0	0	0	0	0	0	0	0	0	0	0	0	0	0	0	0	0	0	0	0	0	0	0	0	0	0	0
AL589702.1	0	0	0	0	0	0	0	0	0	0	0	0	0	0	0	0	0	0	0	0	0	0	0	0	0	0	0	0	0	0	0	0	0	0	0	0	0	0	0	0	0
ACTRT2	0	0	0	0	0	0	0	0	0	0	0	0	0	0	0	0	0	0	0	0	0	0	0	0	0	0	0	0	0	0	0	0	0	0	0	0	0	0	0	0	0
LINC00982	0	0	0	0	0	0	0	0	0	0	0	0	0	0	0	0	0	0	0	0	0	0	0	0.03	0	0	0	0.06	10.13	0	0	0	0.07	0	0.05	0.18	0.09	0.09	0	0.87	0.07
PRDM16	0	0	0	0.03	0	0	0	0	0	0	0	0	0	0	0	0	0	0	0	0	0	0.05	0.08	0.12	0.13	0.04	0.02	0.06	0.78	0	0	0	0	0.03	0	0	0.07	0.16	0.02	0.47	0
MIR4251	0	0	0	0	0	0	0	0	0	0	0	0	0	0	0	0	0	0	0	0	0	0	0	0	0	0	0	0	0	0	0	0	0	0	0	0	0	0	0	0	0
AL008733.1	0	0	0	0	0	0	0	0	0	0	0	0	0	0	0	0	0	0	0	0	0	0	0	0	0	0	0	0	0	0	0	0	0	0	0	0	0	0	0	0	0
AL512383.1	0	0	0	0	0	0	0	0	0	0	0	0	0	0	0	0	0	0	0	0	0	0	0	0	0	0.01	0	0.01	0.01	0	0	0	0	0	0	0	0	0.02	0	0.08	0
AL590438.1	0	0	0	0	0	0	0	0	0	0	0	0	0	0	0	0	0	0	0	0	0	0	0	0	0	0	0	0.02	0	0	0	0	0	0	0	0	0	0	0.01	0	0
ARHGEF16	0.06	0.02	0.04	0.03	0.01	0.01	0	0	0	0.01	0	0.3	0.01	0.03	0	0	0	0	0	0	0	0.01	0.03	0	0.11	0.01	0.59	0.04	0.05	0	0	0	0	0	0	0	0	0	0.09	0.01	0
AL512413.1	0	0	0	0	0	0	0	0	0	0	0	0	0	0	0	0	0	0	0	0	0	0	0	0	0	0	0	0	0	0	0	0	0	0	0	0	0	0	0	0	0
MEGF6	0	0	0	0	0	0	0	0	0	0	0	0	0	0	0	0	0	0	0	0	0	0	0	0.01	0.02	0	0.04	0.02	0	0	0.05	0.09	0	0	0.06	0	0	0.23	0.05	0.08	0.03
MIR551A	0	0	0	0	0	0	0	0	0	0	0	0	0	0	0	0	0	0	0	0	0	0	0	0	0	0	0	0	0	0	0	0	0	0	0	0	0	0	0	0	0
AL513320.1	0.01	0.01	0	0.05	0.02	0.01	0	0.01	0.02	0.02	0	0.62	0.01	0.06	0.1	0	0.15	0	0	0.23	0	0.01	0.01	0.05	0	0	0.01	0	0	0	0	0	0	0	0	0	0	0	0	0	0
TPRG1L	0.33	0.45	0.33	2.47	1.73	0.5	0.68	0.66	0.53	0.59	0.38	0.42	0.56	0.66	1.14	0.63	0.34	0.74	0.56	0.64	1.14	0.99	1.16	0.79	1.21	1.09	0.39	0.45	0.17	0.21	0.08	0.04	0	0.14	0.14	0.17	0.51	0.24	0.5	0.3	0.17
WRAP73	0.39	0.26	0.21	0.97	0.42	0.4	0.46	0.31	0.28	0.27	0.15	0	0.35	0.17	0.08	0.08	0.33	0.15	0.15	0	0.31	0.15	0.21	0.15	0.15	0.2	0.26	0.22	0.13	0.22	0.37	0.2	0.19	0.19	0.37	0.11	0.2	0.21	0.21	0.31	0.21
TP73	0	0	0	0	0	0	0	0	0	0	0	0	0	0	0	0	0	0	0	0	0	0	0	0	0	0	0	0	0	0	0	0	0	0.01	0.01	0	0	0	0	0	0
AL136528.1	0	0	0	0	0	0	0	0	0	0	0	0	0	0	0	0	0	0	0	0	0	0	0	0	0	0	0	0	0	0	0	0	0	0	0	0.02	0	0	0	0	0
AL136528.2	0.76	0.21	0.04	0	0.01	0.01	0.05	0.05	0.01	0	0	0	0.01	0.03	0	0	0	0	0	0	0	0	0.01	0	0.01	0	0.01	0	0.05	0	0	0	0	0	0	0	0	0	0	0	0
TP73-AS1	0.11	0.07	0.17	0.05	0.07	0.04	0.04	0.13	0.07	0.06	0.04	0.6	0.13	0.08	0.22	0	0.3	0.18	0	0	0	0.1	0.2	0.14	0.19	0.15	0.12	0.12	0.09	0.09	0.1	0.09	0	0.13	0.06	0	0.18	0.1	0.12	0.12	0.18
TP73-AS1-1	0	0	0	0	0	0	0	0	0	0	0	0	0	0	0	0	0	0	0	0	0	0	0	0	0	0	0	0	0	0	0	0	0	0	0	0	0	0	0	0	0
CCDC27	0	0	0	0	0	0	0	0	0	0	0	0	0	0	0	0	0	0	0	0	0	0.01	0	0.02	0.01	0.01	0	0	0	0	0	0	0	0	0	0	0	0	0	0	0
SMIM1	0.01	0.01	0	0.04	0.01	0	0	0	0.01	0.02	0	0	0.01	0.04	0.44	0	0.21	0.06	0.21	0.24	0.09	0.04	0.05	0.06	0.01	0.04	0.46	0.13	0.36	0.05	0	0	0.1	0.02	0.09	0.07	0.1	0.24	0.02	0.03	0.02
LRRC47	0.45	0.32	0.48	0.63	0.66	0.61	0.52	0.58	0.62	0.71	1.02	0.97	0.75	1.15	1.11	0.89	1.02	0.85	1.52	1.28	0.77	0.7	0.58	0.48	0.76	0.67	0.51	0.55	0.27	0.2	0	0.12	0.21	0.43	0.26	0.04	0.42	0.46	0.46	0.27	0.35
RN7SL574P	0	0	0	0	0	0	0	0	0	0.01	0	0	0	0	0	0	0	0	0	0	0	0	0	0	0	0	0.03	0.02	0	0.02	0	0	0	0	0.01	0	0	0.01	0	0	0
AL365330.1	0	0	0	0	0	0	0	0	0	0	0	0	0	0	0	0	0	0	0	0	0	0	0	0	0	0.01	0.01	0.02	0	0	0	0	0	0	0	0	0	0	0	0	0
CEP104	0.52	2.15	2.74	0.44	0.61	0.26	0.31	0.18	0.19	0.27	0.17	0.21	0.26	0.36	0.93	0.26	0.42	0.63	0.63	3.12	0.3	0.6	0.7	0.68	0.6	0.61	0.15	0.15	0.4	0.22	0.25	0.04	0.03	0.33	0.27	0.21	0.27	0.14	0.35	0.21	0.13
DFFB	0.17	0.24	0.35	0	0.08	0.04	0.06	0.05	0.03	0.03	0	0	0.07	0.04	0.06	0.07	0.08	0.16	0.16	0	0	0.03	0.05	0.07	0.06	0.06	0.04	0.01	0.01	0.01	0	0	0.03	0.06	0.12	0	0.06	0.02	0.06	0	0.03
C1orf174	0.25	0.14	0.15	0.18	0.31	0.23	0.2	0.22	0.25	0.24	0.42	0.17	0.17	0.39	0.21	0.27	0.76	0.2	0.44	0.43	0.21	0.2	0.19	0.2	0.17	0.16	0.25	0.31	0.21	0.23	0.38	0.21	0.26	0.55	0.27	0.31	0.22	0.23	0.26	0.26	0.44
LINC01134	0	0	0	0	0	0	0	0	0	0	0	0	0	0	0	0	0	0	0	0	0	0	0.01	0	0	0	0	0	0.01	0	0	0	0	0.03	0	0	0	0.01	0	0	0.03
LINC01346	0	0	0	0	0	0	0	0	0	0	0	0	0	0	0	0	0	0	0	0	0	0	0	0	0	0	0	0	0	0	0	0	0	0	0	0	0	0	0	0	0
LINC01345	0	0	0	0	0	0	0	0	0	0	0	0	0	0	0	0	0	0	0	0	0	0	0	0	0	0	0	0	0	0	0	0	0	0	0	0	0	0	0	0	0
AL805961.1	0	0	0	0	0	0	0	0	0	0	0	0	0	0	0	0	0	0	0	0	0	0	0	0	0	0	0	0	0	0	0	0	0	0	0	0	0	0	0	0	0
AL805961.2	0	0	0	0	0	0	0	0.01	0	0.01	0	0	0	0	0	0	0	0	0	0	0.11	0	0	0	0	0	0	0	0	0	0	0	0	0	0.01	0	0	0	0	0.03	0.02
EEF1DP6	0	0	0	0	0	0	0	0	0	0	0	0	0	0	0	0	0	0	0	0	0	0	0	0	0	0	0	0	0	0	0	0	0	0	0	0	0	0	0	0	0
LINC01777	0	0	0	0	0	0	0	0	0	0	0	0	0	0	0	0	0	0	0	0	0	0	0	0	0	0	0	0	0	0	0	0	0	0	0	0	0	0	0	0	0
AL355602.1	0	0	0	0	0	0	0	0	0	0	0	0	0	0	0	0	0	0	0	0	0	0	0	0	0	0	0	0	0	0	0	0	0	0	0	0	0	0	0	0	0
Z98747.1	0	0	0	0	0	0	0	0	0	0	0	0	0	0	0	0	0	0	0	0	0	0	0	0	0	0	0	0	0	0	0	0	0	0	0	0	0	0	0	0	0
LINC01646	0	0	0	0	0	0.03	0	0	0	0	0	0	0	0	0	0	0	0	0	0	0	0	0	0	0	0	0	0	0	0	0	0	0	0	0	0	0	0	0	0	0
AJAP1	0.01	0	0.04	0	0.01	0.03	0.08	0.06	0.01	0	0.03	0.3	0.49	0	0	0.05	0.28	0.03	0	0	0.07	0.21	0.33	0.02	0.12	0.01	0.01	0.37	0	0	0	0	0	0	0	0	0.11	0.01	0.03	0	0
BX005132.2	0	0	0	0	0	0	0	0	0	0	0	0	0	0	0	0	0	0	0	0	0	0	0	0	0	0	0	0	0	0	0	0	0	0	0	0	0	0	0	0	0
BX005132.1	0	0	0	0	0	0	0	0	0	0	0	0	0	0	0	0	0	0	0	0	0	0	0	0	0	0	0	0	0	0	0	0	0	0	0	0	0	0	0	0	0
AL691497.1	0	0	0	0	0	0	0	0	0	0	0	0	0	0	0	0	0	0	0	0	0	0	0	0	0	0	0	0	0	0	0	0	0	0	0	0	0	0	0	0	0
AL139823.1	0	0	0	0	0	0	0	0	0	0	0	0	0	0	0	0	0	0	0	0	0	0	0	0	0	0	0	0	0	0	0	0	0	0	0	0	0	0	0	0	0
Z98259.3	0	0	0	0	0	0	0	0	0	0	0	0	0	0	0	0	0	0	0	0	0	0	0	0	0	0	0.01	0	0	0	0	0	0	0	0	0	0	0	0	0	0
Z98259.2	0	0	0	0	0	0	0	0	0	0	0	0	0	0	0	0	0	0	0	0	0	0	0	0	0	0	0	0	0	0	0	0	0	0	0	0	0	0	0	0	0
Z98259.1	0	0	0	0	0	0	0	0	0	0	0	0	0	0	0	0	0	0	0	0	0	0	0	0	0	0	0	0	0	0	0	0	0	0	0	0	0	0	0	0	0
Z97988.1	0	0	0	0	0	0	0	0	0	0	0	0	0	0	0	0	0	0	0	0	0	0	0	0	0	0	0	0	0	0	0	0	0	0	0	0	0	0	0	0	0
AL365255.1	0	0	0	0	0	0	0	0	0	0	0	0	0	0	0	0	0	0	0	0	0	0	0	0	0	0	0	0	0	0	0	0	0	0	0	0	0	0	0	0	0
MIR4417	0	0	0	0	0	0	0	0	0	0	0	0	0	0	0	0	0	0	0	0	0	0	0	0	0	0	0	0	0	0	0	0	0	0	0	0	0	0	0	0	0
MIR4689	0	0	0	0	0	0	0	0	0	0	0	0	0	0	0	0	0	0	0	0	0	0	0	0	0	0	0	0	0	0	0	0	0	0	0	0	0	0	0	0	0
NPHP4	0.07	0.08	0.05	0.02	0.03	0.03	0	0.04	0.01	0.02	0.15	0	0.01	0.02	0	0	0	0.03	0.13	0	0.18	0.05	0.13	0.02	0.07	0.11	0.07	0.71	0.02	0.08	0	0	0	0.01	0	0	0	0.05	0.04	0.04	0.04
KCNAB2	0.1	0.08	0.13	0.13	0.08	0.27	0.1	0.21	0.15	0.19	0.16	0.17	0.17	0.24	0.73	0.24	0.09	0.85	0.18	0	1.62	1.12	1.98	1.38	2.96	2.41	0.06	0.06	0.45	0.17	0.27	0.59	0.58	2.11	1.33	0.32	0.04	0.03	0.1	0.14	0.13
CHD5	0.11	0.04	0.07	1.6	1.64	0.35	0.5	0.7	0.2	0.3	0.79	0.5	0.3	1.01	1.58	2.31	2.91	2.99	1.55	3.13	2.15	0.84	1.45	2.61	1.44	3.32	0.03	0.07	0	0.06	0	0	0	0.02	0	0.04	0	0.01	0.02	0	0
AL031847.1	0.2	0.14	0.18	0	0	0.01	0	0	0	0.02	0	0	0.01	0	0	0	0	0	0	0	0	0.01	0.01	0	0	0	0	0.05	0.01	0.02	0	0	0	0.03	0	0	0	0.01	0	0	0
RNF207	0.06	0.03	0	0	0.05	0.02	0.02	0.03	0.04	0.16	0	0	0	0	0.09	0.02	0.18	0.05	0.33	0	0	0.09	0.23	0.12	0.14	0.21	0.03	0.05	0	0	0	0	0.05	0.03	0.06	0	0	0.14	0.03	0	0.06
ICMT	1.2	1.33	1.62	0.33	0.4	0.23	0.13	0.52	0.15	0.12	0.08	0.18	0.19	0.37	0.11	0.52	0.09	0.38	0.27	0.15	0.47	0.68	0.93	0.5	1.21	0.77	0.18	0.26	0.23	0.18	0.1	0.14	0.07	0.3	0.21	0.23	0.53	0.35	0.37	0.18	0.17
LINC00337	0.04	0.06	0	0	0	0	0	0	0	0	0	0	0	0	0	0	0	0	0	0	0	0	0	0.01	0	0.01	0	0	0	0	0	0.03	0	0	0	0	0	0	0	0	0
HES3	0	0	0	0	0	0	0	0	0	0	0	0	0	0	0	0	0	0	0	0	0	0	0	0	0	0	0	0	0	0	0	0	0	0	0	0	0	0	0	0	0
GPR153	0.01	0.01	0.03	0.37	0.41	0.01	0	0.03	0.02	0.01	0	0	0.02	0	0.42	0.46	0.32	0.47	1.13	0	0.99	0.26	0.57	0.14	0.68	0.13	0.01	0.02	0.01	0.02	0.09	0	0	0	0	0	0.02	0	0.03	0	0.05
ACOT7	0.52	1.48	1.72	2.01	2.63	1.29	1.26	2.14	1.15	1.15	1.62	1.34	2.98	1.49	2.72	2.76	1.72	1.47	2.47	1.44	2.43	6.26	4.7	6.13	5.99	6.21	0.24	0.35	0.14	0.18	0.03	0.02	0.09	0.2	0.23	0.04	0.15	0.09	0.33	0.39	0.02
AL031848.2	0.02	0.09	0.06	0.04	0.03	0.03	0	0.01	0.05	0.02	0	0	0.01	0	0	0	0	0.04	0.16	0	0.12	0.02	0.01	0.03	0.02	0.02	0.01	0.05	0	0	0	0	0.03	0	0.01	0	0.01	0.02	0.02	0	0
HES2	0.02	0.15	0.13	0	0.01	0	0	0	0.01	0	0	0	0	0.05	0	0	0	0	0	0	0	0	0.01	0.01	0	0	0	0	0	0	0	0	0	0	0.02	0	0	0.01	0	0.02	0
ESPN	1.07	1.12	0.81	0.05	0.04	0.04	0.05	0.08	0.03	0.06	0	0	0.07	0.11	0.09	0.05	0	0	0	0	0.15	0.03	0.04	0.06	0.04	0.02	2.9	0.53	0.03	0.05	0	0	0	0.05	0.05	0	0.04	0	0.05	0	0
MIR4252	0	0	0	0	0	0	0	0	0	0	0	0	0	0	0	0	0	0	0	0	0	0	0	0	0	0	0	0	0	0	0	0	0	0	0	0	0	0	0	0	0
AL031848.1	0	0	0	0	0	0	0	0	0	0	0	0	0	0	0	0	0	0	0	0	0	0	0	0	0	0	0	0	0	0	0	0	0	0	0	0	0	0	0	0	0
TNFRSF25	0.03	0.04	0.15	0.03	0.04	0.01	0	0.01	0.01	0	0	0	0	0.03	0	0	0.23	0	0	0	0.08	0.03	0.1	0.07	0.09	0.02	0.08	0.12	0.01	0	0.32	0.02	0.02	0.31	1.17	0	0	0.03	0.06	0.1	0.05
PLEKHG5	0	0.01	0	0.09	0.03	0.01	0	0	0	0	0	0	0	0.03	0	0.07	0	0.03	0	0	0.24	0.04	0.08	0.1	0.15	0.08	0.09	0.11	0.03	0.02	1.08	0.03	0	0	0.01	0	0	0.1	0.11	0.04	0.07
NOL9	0.12	0.14	0.03	0.19	0.09	0.16	0.12	0.14	0.15	0.06	0.04	0.21	0.15	0.23	0.17	0.14	0.08	0.14	0.15	0.14	0.25	0.15	0.28	0.19	0.25	0.15	0.12	0.11	0.07	0.08	0.17	0.1	0.17	0.18	0.21	0	0.23	0.15	0.15	0.18	0.34
RNU6-731P	0	0	0	0	0	0	0	0	0	0	0	0	0	0	0	0	0	0	0	0	0	0	0	0	0	0	0	0	0	0	0	0	0	0	0	0	0	0	0	0	0
AL591866.1	0	0	0	0	0	0	0	0	0	0	0	0	0	0	0	0	0	0	0	0	0	0	0	0	0	0	0	0	0	0	0	0	0	0	0	0	0	0	0	0	0
TAS1R1	0	0	0	0	0	0	0	0	0	0	0	0	0	0	0	0	0	0	0	0	0	0	0	0	0	0	0.01	0.03	0	0	0	0	0	0	0.01	0	0	0	0	0	0
ZBTB48	0.12	0.08	0.03	0.09	0.14	0.1	0.08	0.11	0.11	0.15	0.09	0.53	0.1	0	0.09	0.02	0	0.06	0.13	0.15	0.09	0.06	0.1	0.12	0.09	0.09	0.13	0.15	0.18	0.1	0.21	0.1	0.12	0.19	0.14	0.21	0.25	0.15	0.24	0.08	0.09
KLHL21	0.06	0.09	0.05	0.01	0.04	0.05	0.07	0.02	0.06	0.06	0	0	0.05	0.09	0.17	0.08	0	0.1	0	0	0.18	0.4	0.62	0.22	0.6	0.68	0.2	0.22	0.72	0.11	0	0.04	0.1	0.14	0.15	0.21	0.28	0.1	0.16	0.05	0.08
PHF13	0.1	0.06	0.03	0.16	0.12	0.07	0.13	0.09	0.06	0.12	0.09	0	0.03	0.1	0	0	0	0.1	0	0	0.1	0.08	0.13	0.1	0.11	0.09	0.2	0.03	0.13	0.05	0.12	0	0	0.01	0.04	0	0.07	0.08	0.05	0.03	0.16
THAP3	0.13	0.12	0.23	0.41	0.34	0.3	0.25	0.2	0.23	0.24	0.17	0.3	0.21	0.27	0.55	0.46	0.76	0.3	0	0.15	0.39	0.25	0.18	0.27	0.26	0.18	0.18	0.25	0.13	0.12	0.03	0.09	0.05	0.21	0.08	0.01	0.16	0.23	0.25	0.23	0.4
DNAJC11	0.16	0.14	0.06	0.18	0.13	0.14	0.23	0.23	0.16	0.17	0.16	0.32	0.19	0.25	0.19	0.25	0.18	0.38	0	0.64	0.17	0.2	0.27	0.15	0.36	0.26	0.12	0.12	0.17	0.03	0.08	0.22	0.07	0.29	0.14	0.34	0.06	0.2	0.19	0.2	0.19
LINC01672	0	0	0	0	0	0	0	0	0	0	0.04	0	0	0	0	0	0	0	0	0	0	0	0	0	0	0	0	0	0.01	0	0.03	0	0	0	0.01	0	0	0	0	0	0
AL591163.1	0	0	0	0	0	0	0	0	0	0	0	0	0	0	0	0	0	0	0	0	0	0	0	0	0	0	0	0	0	0	0	0	0	0	0.01	0	0	0.01	0	0.01	0.03
AL590128.2	0.01	0.01	0	0.02	0.01	0.02	0.04	0.02	0.01	0.02	0	0	0.03	0.03	0	0	0	0	0	0	0	0.02	0.02	0	0.01	0	0.01	0	0.01	0	0	0	0	0	0	0	0	0.02	0	0	0.1
CAMTA1	2.13	2.97	3.34	2.35	2.41	1.97	1.38	2.02	1.99	2.22	1.23	1.91	1.54	2.1	1.59	3.91	1.76	2.85	2.2	2.5	3.36	3.93	5.38	3.6	6.55	6.13	1.34	2.16	2.02	1.1	1.23	0.97	0.87	0.46	0.58	0.54	1.85	1.64	2.36	1.97	2.22
AL590128.1	0	0	0	0	0	0	0	0	0	0	0	0	0	0	0	0	0	0	0	0	0	0	0	0	0	0	0	0	0	0	0	0.04	0	0	0	0	0	0	0	0	0
AL512330.1	0	0	0	0	0	0	0	0	0	0	0	0	0	0	0	0	0	0	0	0	0	0	0	0	0	0	0	0	0	0	0	0	0	0	0	0	0	0	0	0	0
RNU1-8P	0	0	0	0.02	0	0	0	0	0	0.02	0.05	0	0	0	0	0	0	0	0	0	0	0.01	0.03	0.03	0.01	0.01	0	0	0	0	0	0	0	0	0	0	0	0	0	0	0
CAMTA1-IT1	0.02	0.04	0.04	0	0.02	0.03	0.04	0.06	0.02	0.02	0.16	0	0.01	0.02	0	0	0.18	0.03	0	0	0	0.04	0.03	0.01	0.02	0.02	0.01	0.01	0	0	0	0	0	0	0	0	0	0	0.02	0	0
Z97987.1	0	0	0	0	0	0	0	0	0	0	0	0	0	0	0	0	0	0	0	0	0	0	0	0	0	0	0	0	0	0	0	0	0	0	0	0	0	0	0	0	0
AL365194.1	0	0	0	0	0	0	0	0.07	0	0	0	0	0	0	0	0	0	0	0	0	0	0	0	0.01	0	0	0	0.05	0	0	0	0	0	0	0	0	0	0	0	0	0
AL359881.3	0.01	0.06	0.03	0	0.01	0.01	0.02	0	0	0	0	0	0.01	0.02	0	0	0	0	0	0	0	0	0.01	0	0	0.01	0	0	0	0	0	0	0	0	0	0	0	0	0	0	0
AL359881.2	0.04	0.05	0.18	0	0	0.01	0.03	0	0.01	0	0	0	0.02	0	0	0	0	0	0	0	0	0	0	0	0	0	0.01	0	0	0	0	0	0	0	0	0	0	0	0	0	0
AL359881.1	0.05	0.1	0.25	0	0	0.01	0	0.02	0	0	0	0	0.01	0.03	0	0	0	0.02	0	0	0	0	0.01	0	0.01	0	0.01	0.02	0	0	0	0	0	0	0	0	0	0	0	0	0.01
VAMP3	0.17	0.12	0.13	0.26	0.22	0.19	0.11	0.15	0.25	0.33	0.22	0	0.15	0.22	0.33	0.02	0.07	0.23	0.23	0.24	0.12	0.12	0.16	0.21	0.16	0.11	1.88	0.94	0.65	1.06	1.61	0.88	0.64	0.11	0.39	0.11	1.31	1.11	1.64	1.48	1.28
Z98884.2	0	0	0	0	0	0	0	0	0	0	0	0	0	0	0	0	0	0	0	0	0	0	0.01	0	0	0.01	0	0	0	0	0	0	0	0	0	0	0	0	0	0	0
PER3	0.48	0.63	0.57	1.11	0.92	1.27	1.74	1.83	2.42	1.69	2.56	1.46	1.64	1.04	0.82	0.67	0	0.63	1.42	0.59	0.81	0.52	0.87	0.54	0.45	0.55	1.15	0.55	0.44	0.3	0.46	0.05	0	0.04	0.02	0	0.25	0.41	0.45	0.27	0.27
Z98884.1	0	0	0	0	0	0	0	0	0	0	0	0	0	0	0	0	0	0	0	0	0	0	0	0	0	0	0	0	0	0	0	0	0	0	0.01	0	0	0	0.01	0	0
UTS2	0	0	0	0	0	0	0	0	0	0	0	0	0.01	0	0	0	0	0	0	0	0	0	0	0	0	0	0	0	0	0.03	0	0.05	0.05	0.56	0.35	0.06	0	0.01	0	0	0.04
TNFRSF9	0	0	0	0	0	0	0	0	0	0	0	0	0	0	0	0	0	0	0	0	0	0	0	0	0	0	0	0	0	0	0	0	0.1	0.11	0.1	0	0	0	0	0	0
AL009183.1	0	0	0	0	0	0	0	0	0	0	0	0	0	0	0	0	0	0	0	0	0	0	0	0	0	0	0	0	0	0	0	0	0	0	0	0	0	0	0	0	0
PARK7	6.01	7.3	7.57	6.36	8.02	8.78	6.77	6.9	6.37	7.06	6.27	5.33	5.83	6.68	5.12	6.45	5.57	5.84	5.81	4.64	6.12	5.65	2.26	3.52	3.79	3.45	6.97	8.2	4.02	3	2.11	3.04	2.15	4.31	3.64	2.9	5.11	5.76	4.34	3.65	4
Y_RNA	0	0	0	0	0	0	0	0	0	0	0	0	0	0	0	0	0	0	0	0	0	0	0	0	0	0	0	0	0	0	0	0	0	0	0	0	0	0	0	0	0
AL034417.4	0	0	0	0	0.01	0.01	0	0.02	0	0.01	0	0	0	0	0	0	0	0	0	0	0	0	0	0	0	0	0.01	0	0	0	0	0	0.05	0.03	0.04	0	0	0.03	0	0	0.01
AL034417.3	0	0	0	0	0.01	0	0	0.01	0.01	0	0	0	0.01	0	0	0.11	0	0	0	0	0.06	0.01	0.01	0	0	0.01	0.02	0	0.02	0	0	0.02	0	0.05	0.06	0.09	0	0.23	0.01	0.01	0
ERRFI1	0.22	0.41	0.45	0.14	0.18	0.16	0.28	0.1	0.13	0.21	0.18	0.29	0.14	0.62	0.06	0.88	0.25	0.65	0.16	0	0.76	0.44	0.49	0.48	1.01	0.54	0.92	0.58	0.28	0.14	0.03	0.14	0.05	0.11	0.22	0.24	0.4	0.76	0.14	0.09	0.01
AL034417.2	0	0	0	0	0	0	0	0.02	0	0.01	0	0	0	0	0	0	0	0	0	0.2	0	0	0	0	0	0.01	0	0	0.01	0	0	0	0	0	0	0	0	0.02	0	0	0
AL034417.1	0	0	0	0	0	0	0	0	0	0	0	0	0	0	0	0	0	0	0	0	0	0	0	0	0	0	0	0	0.01	0	0	0	0	0.01	0	0	0	0.03	0	0	0
AL358876.1	0	0	0	0	0	0	0	0	0	0	0	0	0	0	0	0	0	0	0	0	0	0	0	0	0	0	0	0	0	0	0	0	0	0	0	0	0	0	0	0	0
LINC01714	0	0	0	0	0	0	0	0	0	0	0	0	0	0	0	0	0	0	0	0	0	0	0	0	0	0	0	0	0	0	0	0	0	0	0	0	0	0	0	0	0
RNU1-7P	0	0	0	0	0	0	0	0	0	0	0	0	0	0	0	0	0	0	0	0	0	0	0	0	0	0	0	0	0	0	0	0	0	0	0	0	0	0	0	0	0
AL358876.2	0	0	0	0	0	0	0	0	0	0	0	0	0	0	0	0	0	0	0	0	0	0	0	0	0	0	0	0	0	0.02	0	0	0	0	0	0	0	0	0	0	0
RNU6-991P	0	0	0	0	0	0	0	0	0	0	0	0	0	0	0	0	0	0	0	0	0	0	0	0	0	0	0	0	0	0	0	0	0	0	0	0	0	0	0	0	0
SLC45A1	0.09	0.07	0.14	0.2	0.18	0.13	0.09	0.15	0.12	0.11	0.13	0.36	0.14	0.26	0.75	0.8	0.45	0.16	0.16	0	0.33	0.72	1.2	0.91	1.49	0.94	0.11	0.15	0.03	0.04	0	0	0.05	0	0.01	0	0.05	0.01	0.09	0	0
Y_RNA-1	0	0	0	0	0	0	0	0	0	0	0	0	0	0	0	0	0	0	0	0	0	0	0	0	0	0	0	0	0	0	0	0	0	0	0	0	0	0	0	0	0
RERE	1.05	1.71	2.22	2.43	2.04	2	3.51	3.14	2.17	1.98	3.04	5.05	2.55	2.92	2.43	3.3	3.67	4.61	3.21	4.24	3.13	1.24	1.72	1.57	1.26	1.21	0.97	0.98	0.92	0.45	0.63	0.2	0.27	0.61	0.69	0.59	0.54	0.7	0.95	0.61	1.3
AL096855.1	0	0	0	0	0	0	0	0	0	0.01	0	0	0	0	0	0	0	0	0	0	0	0	0	0	0	0	0	0	0	0	0	0	0	0	0	0	0	0.01	0	0	0.02
SNORA77	0	0	0	0	0	0	0	0.01	0	0	0	0	0	0	0	0	0	0	0	0	0	0	0.01	0	0	0	0	0	0	0	0.12	0	0	0	0	0	0	0	0	0	0
AL096855.2	0	0	0	0	0	0	0	0	0	0	0	0	0	0	0	0	0	0	0	0	0	0	0	0	0	0	0	0	0	0	0	0	0	0	0	0	0	0	0	0	0
Y_RNA-2	0	0	0	0	0	0	0	0	0	0	0	0	0	0	0	0	0	0	0	0	0	0	0	0	0	0	0	0	0	0	0	0	0	0	0	0	0	0	0	0	0
AL357552.1	0	0	0	0	0	0	0	0	0	0	0	0	0	0	0	0	0	0	0	0	0	0	0	0	0	0	0	0.01	0	0	0	0	0	0	0	0	0	0	0	0	0
AL357552.2	0	0	0	0	0	0	0	0	0	0	0	0	0.01	0	0	0	0	0	0	0	0	0	0	0	0	0	0	0	0	0	0	0	0	0	0	0	0	0	0.01	0	0
ENO1	5.25	4.43	4.18	14.27	16.12	4.94	4.3	4.15	3.94	7.23	3.04	3.81	6.09	6.23	6.03	7.8	4.7	6.11	4.38	6.05	6.26	12.98	9.31	10.7	10.1	14.66	29.62	17.8	3.52	6.95	6.02	7.2	6.71	6.59	8.23	3.79	3.77	5.68	3.99	4.28	3.29
MIR6728	0	0	0	0	0	0	0	0	0	0	0	0	0	0	0	0	0	0	0	0	0	0	0	0	0	0	0	0	0	0	0	0	0	0	0	0	0	0	0	0	0
ENO1-IT1	0	0	0	0.02	0.01	0	0	0	0	0	0	0	0	0	0	0	0	0	0	0	0	0	0.01	0	0.02	0	0.01	0.04	0	0	0	0	0.05	0	0.01	0	0	0	0	0	0
ENO1-AS1	0.04	0.07	0.14	0.02	0.02	0.06	0.03	0.04	0.07	0.04	0	0	0.07	0.05	0	0	0.08	0.07	0	0.23	0.17	0.01	0	0	0.01	0.01	0.07	0.03	0.08	0.03	0	0.06	0.09	0.01	0.06	0	0	0.02	0.01	0.07	0.04
RNU6-304P	0	0	0	0	0	0	0	0	0	0	0	0	0	0	0	0	0	0	0	0	0	0	0	0	0	0	0	0	0	0	0	0	0	0	0	0	0	0	0	0	0
HMGN2P17	0	0	0	0	0	0	0	0	0	0	0	0	0	0	0	0	0	0	0	0	0	0	0	0	0	0	0	0	0	0	0.03	0.02	0	0	0	0	0	0.01	0	0	0
AL139415.1	0	0	0	0	0	0	0	0	0	0	0	0	0	0	0	0	0	0	0	0	0	0	0	0	0	0	0	0	0	0	0	0	0	0	0	0	0	0	0	0	0
AL139415.2	0	0	0	0	0	0	0	0	0	0	0	0	0	0	0	0	0	0	0	0	0	0	0	0	0	0	0	0	0	0	0	0	0	0	0	0	0	0.03	0	0	0
CA6	0	0	0	0	0	0	0	0	0	0	0	0	0	0	0	0	0	0	0	0	0	0	0	0	0	0	0	0	0	0	0	0	0	0	0.01	0	0	0	0	0	0
RN7SL451P	0	0	0	0	0	0	0	0	0	0	0	0	0	0	0	0	0	0	0	0	0	0	0	0	0	0	0	0	0	0	0	0	0	0	0	0	0	0	0	0	0
SLC2A7	0	0	0	0	0	0	0	0	0	0	0	0	0	0	0	0	0	0	0	0	0	0	0	0	0	0	0	0	0	0	0	0	0	0	0	0	0	0	0	0	0
SLC2A5	0	0	0	0	0	0	0	0	0.01	0	0	0	0	0	0	0	0	0	0	0	0	0.03	0.03	0.01	0.06	0.04	0	0	0	1.85	0	0	0	0	0	0	0	0.01	0.01	0	0
SCARNA16	0	0	0	0	0	0	0	0	0	0	0	0	0	0	0	0	0	0	0	0	0	0	0	0	0	0.01	0	0	0	0	0	0	0	0	0	0	0	0	0	0	0
GPR157	0	0.01	0	0	0	0	0.07	0	0.01	0	0	0	0	0	0	0	0.07	0	0	0	0	0.19	0.37	0.07	0.24	0.13	0.03	0.05	0.53	0	0	0.05	0	0	0.05	0.09	0.01	0.03	0.04	0.01	0.06
MIR34AHG	0	0	0	0	0	0	0	0.01	0	0	0	0	0	0.03	0	0	0	0	0	0	0	0.06	0.16	0.04	0.17	0.07	0	0	0	0.05	0	0	0	0	0	0	0.07	0.02	0.04	0.02	0
MIR34A	0	0	0	0	0	0	0	0	0	0	0	0	0	0	0	0	0	0	0	0	0	0	0	0	0	0	0	0	0	0	0	0	0	0	0	0	0	0	0	0	0
LINC01759	0	0	0	0	0	0	0	0	0	0	0	0	0	0	0	0	0	0	0	0	0	0	0	0	0	0.01	0	0	0	0.02	0.1	0.03	0	0	0.01	0.03	0.06	0.03	0.04	0	0
Z98044.1	0	0	0	0	0	0	0	0	0	0	0	0	0	0	0	0	0	0	0	0	0	0	0	0	0	0	0	0	0	0	0	0	0	0	0	0	0	0	0.01	0	0
H6PD	0.03	0.11	0.04	0.09	0.05	0.08	0.12	0.03	0.08	0.07	0	0	0.08	0	0	0.09	0.07	0.06	0	0	0	0.09	0.24	0.09	0.13	0.17	0.11	0.22	0.39	0.21	0.28	0.04	0.27	0.1	0.15	0	0.01	0.45	0.34	0.33	0.58
SPSB1	0	0.01	0	0.24	0.2	0	0	0	0.01	0.01	0	0	0.01	0	0	0.11	0.17	0.05	0	0	0.27	0.06	0.06	0.11	0.15	0.03	0.04	0.09	0.01	0.05	0.15	0	0.14	0	0.01	0	0.13	0.26	0.05	0.04	0.2
BX323043.1	0	0	0	0	0	0	0	0.01	0	0	0	0	0	0	0	0	0	0	0	0	0	0	0	0	0	0	0	0	0	0	0	0	0	0	0	0	0	0.01	0.01	0	0
AL928921.2	0	0	0.03	0	0	0	0	0	0	0	0	0	0	0	0	0	0	0	0	0	0	0	0	0	0.01	0	0.01	0	0.01	0.02	0	0	0	0.02	0	0	0.04	0.01	0.01	0.02	0.01
RNA5SP40	0	0	0	0	0	0	0	0	0	0	0	0	0	0	0	0	0	0	0	0	0	0	0	0	0	0	0	0	0	0	0	0	0	0	0	0	0	0	0	0	0
AL928921.1	0.09	0.04	0.19	0	0	0	0	0	0	0	0	0	0	0	0	0	0	0	0	0	0	0	0	0	0	0	0	0	0	0	0	0	0	0	0	0	0	0	0	0	0
SLC25A33	1.47	2.16	1.28	0.2	0.28	0.36	0.31	0.38	0.37	0.4	0.23	0.4	0.3	0.34	0.77	0.93	0.66	0.69	0.41	0.64	0.43	0.82	0.48	0.64	0.66	0.45	2.83	2.4	0.67	0.44	0.05	0.35	0.3	0.33	0.17	0.29	0.51	0.11	0.6	0.14	0.18
AL954705.1	0.01	0	0	0	0	0	0	0	0	0	0	0	0	0	0	0	0	0	0	0	0	0	0	0	0.01	0	0.01	0	0	0	0	0	0	0.02	0.01	0	0	0	0.02	0.02	0.03
TMEM201	0.2	0.23	0.37	0.11	0.09	0.14	0.18	0.18	0.14	0.11	0.17	0	0.17	0.12	0	0.14	0	0.17	0.3	0.2	0	0.1	0.24	0.31	0.28	0.21	0.06	0.15	0.1	0.04	0	0.03	0	0.02	0.02	0	0.23	0.09	0.08	0	0.09
PIK3CD	0	0	0	0	0	0	0	0	0.01	0	0	0	0	0	0	0	0	0	0	0	0	0.11	0.25	0.16	0.07	0.12	0.02	0	0.08	0.22	0.65	0.54	0.24	0.61	0.63	0.66	0.14	0.02	0.15	0.03	0.09
PIK3CD-AS1	0	0	0	0	0	0	0	0	0	0	0	0	0	0	0	0	0	0	0	0	0	0	0	0	0	0	0	0	0	0.01	0	0	0	0.02	0.01	0.06	0	0	0	0	0
AL691449.1	0	0	0	0	0	0	0	0	0	0	0	0	0	0	0	0	0	0	0	0	0	0	0	0	0	0	0	0	0	0	0	0	0	0	0	0	0	0	0	0	0
PIK3CD-AS2	0	0	0	0	0	0	0	0	0	0	0	0	0	0	0	0	0	0	0	0	0	0.01	0.01	0	0	0	0.03	0.04	0.04	0	0	0.02	0	0	0.03	0.1	0.06	0.07	0.05	0	0.06
CLSTN1	1.99	6.09	6.22	1.91	2.47	3.11	3.13	3.78	3.05	3.94	1.92	4.74	2.33	2.29	3.2	3.7	3.8	3.66	3.26	2.82	3.98	3.15	6.04	3.54	5.82	6.75	1.81	1.63	1.92	0.62	0.42	0.29	0.25	0.7	0.83	0.44	0.94	0.43	1.01	0.35	0.48
MZT1P1	0	0	0	0	0	0	0	0	0	0	0	0	0	0	0	0	0	0	0	0	0	0	0	0	0	0	0	0	0	0	0	0	0	0	0	0	0	0	0	0	0
AL357140.3	0	0	0	0	0	0	0	0	0	0	0	0	0	0	0	0	0	0	0	0	0	0	0	0	0	0	0	0	0	0	0	0	0	0	0	0	0	0	0	0	0
CTNNBIP1	0.19	0.15	0.12	0.14	0.37	0.13	0.07	0.12	0.1	0.12	0.43	0	0.2	0.19	0.35	0.21	0.41	0.38	0.19	0.22	0.63	0.33	0.34	0.37	0.21	0.44	1.85	1.03	0.24	0.16	0.22	0.24	0.74	0.45	0.31	0.1	0.23	0.26	0.4	0.32	0.43
AL357140.1	0	0	0	0	0	0	0	0	0	0	0	0	0	0	0	0	0	0	0	0	0	0	0	0	0	0	0	0	0	0	0	0	0	0	0	0	0	0	0	0	0
LZIC	0.35	0.35	0.15	0.33	0.44	0.2	0.21	0.26	0.26	0.2	0.31	0.47	0.26	0.18	0.31	0.15	0.12	0.25	0.3	0.15	0.04	0.33	0.16	0.21	0.28	0.3	0.42	0.3	0.38	0.13	0.12	0.16	0.34	0.26	0.28	0.07	0.27	0.36	0.31	0.27	0.22
AL357140.2	0	0.01	0	0	0	0	0	0.01	0	0	0	0	0	0	0	0	0	0	0	0	0	0	0	0	0	0	0	0	0.03	0.03	0	0.03	0.05	0	0.03	0	0	0	0.01	0.01	0
NMNAT1	0.1	0.13	0.1	0.1	0.09	0.11	0.24	0.06	0.08	0.11	0	0	0.1	0.05	0.08	0.02	0	0.25	0.33	0	0	0.05	0.06	0.08	0.05	0.06	0.12	0.08	0.17	0.07	0.1	0.07	0.24	0.15	0.06	0.02	0	0.14	0.14	0.06	0.19
RN7SKP269	0	0	0	0	0	0	0.02	0	0	0	0	0	0	0	0	0	0	0	0	0	0	0	0	0	0	0	0	0	0	0	0	0	0	0	0	0	0	0	0	0	0
AL357140.4	0	0	0	0	0	0	0	0	0	0	0	0	0	0	0	0	0	0	0	0	0	0	0	0	0	0	0	0	0	0	0	0	0	0	0	0	0	0	0	0	0
MIR5697	0	0	0	0	0	0	0	0	0	0	0	0	0	0	0	0	0	0	0	0	0	0	0	0	0	0	0	0	0	0	0	0	0	0	0	0	0	0	0	0	0
AL603962.1	0	0	0	0	0	0	0	0	0	0	0	0	0	0	0	0	0	0	0	0	0	0	0	0	0	0	0	0	0	0	0	0	0	0	0	0	0	0	0	0	0
RBP7	0.33	0	0	0	0.01	0	0	0	0.01	0	0	0	0	0	0	0	0	0	0	0	0	0	0.01	0.01	0	0	0.02	0.02	0.05	0.04	0.15	0	0.55	0.04	0	0	0	0.01	0.46	0.58	1.55
UBE4B	0.15	0.18	0.23	0.23	0.24	0.13	0.12	0.14	0.12	0.11	0.05	0	0.25	0.17	0.24	0.17	0.12	0.2	0	0	0.3	0.61	1.02	0.61	0.89	0.77	0.14	0.13	0.32	0.06	0.13	0.18	0.53	0.13	0.28	0.25	0.09	0.18	0.19	0.16	0.11
AL590639.1	0	0	0	0	0	0	0	0	0	0	0	0	0	0	0	0	0	0	0	0	0	0	0	0	0	0	0	0	0	0	0	0	0	0	0	0	0	0	0	0	0
PGAM1P11	0	0	0	0	0	0	0	0	0	0	0	0	0	0	0	0	0	0	0	0	0	0	0	0	0	0	0	0	0	0	0	0	0	0	0	0	0	0	0	0	0
RNU6-828P	0	0	0	0	0	0	0	0	0	0	0	0	0	0	0	0	0	0	0	0	0	0	0	0	0	0	0	0	0	0	0	0	0	0	0	0	0	0	0	0	0
KIF1B	1.45	1.56	1.53	0.76	0.75	1.05	1.37	1.51	1.43	1.58	1.24	2.18	1.26	0.96	0.77	0.73	1.18	0.83	0	1.4	1.37	2.11	4	2.82	3.67	3.77	0.37	1.17	0.21	0.21	0.38	0.06	0.45	0.07	0.12	0	0.47	0.25	0.45	0.27	0.28
MIR1273D	0	0	0	0	0	0	0	0	0	0	0	0	0	0	0	0	0	0	0	0	0	0	0	0	0	0	0	0	0	0	0	0	0	0	0	0	0	0	0	0	0
RNU6-37P	0	0	0	0	0	0	0	0	0	0	0	0	0	0	0	0	0	0	0	0	0	0	0	0	0	0	0	0	0	0	0	0	0	0	0	0	0	0	0	0	0
RN7SL731P	0	0	0	0	0	0	0	0	0	0	0	0	0	0	0	0	0	0	0	0	0	0	0	0	0	0	0	0	0	0	0	0	0	0	0	0	0	0	0	0	0
AL139424.3	0.05	0.03	0	0.07	0.01	0.02	0.13	0.05	0.03	0.05	0	0	0.03	0.04	0	0	0	0	0	0	0	0.01	0.02	0.03	0.01	0.02	0.02	0.04	0	0.02	0.09	0	0	0	0	0	0	0.01	0.02	0	0
AL139424.2	0.03	0.06	0.03	0	0.03	0.02	0	0.09	0.04	0.05	0	0	0	0.02	0	0.08	0	0.04	0	0	0	0.07	0.16	0.05	0.11	0.16	0.02	0	0.01	0	0	0	0.02	0	0	0	0	0	0.01	0	0
PGD	0.87	0.79	1.04	0.26	0.39	0.25	0.26	0.15	0.22	0.3	0.17	0.8	0.33	0.34	0.49	0.4	0.25	0.52	0.44	0.46	0.34	1.36	1.05	1.57	1.04	1.25	0.27	0.3	1.17	0.57	0.67	0.68	1.68	0.35	0.19	0.61	0.11	0.52	0.24	0.21	0.11
AL139424.1	0	0	0	0	0	0	0	0	0	0	0	0	0	0	0	0	0	0	0	0	0	0	0	0	0	0	0	0	0	0	0	0	0	0	0	0	0	0	0	0	0
CENPS-CORT	0.02	0.02	0	0	0	0.01	0	0.04	0	0	0	0	0	0	0	0	0	0	0	0	0	0.01	0.01	0	0.01	0	0	0	0	0	0	0	0	0.01	0.01	0	0.02	0.01	0	0.02	0
CENPS	0.27	0.35	0.21	0.12	0.07	0.07	0.04	0.08	0.1	0.14	0.11	0.36	0.11	0.02	0	0	0	0.03	0	0	0	0.11	0.03	0.08	0.07	0.03	0.07	0.12	0.09	0.04	0.07	0.03	0	0.11	0.01	0.01	0.04	0.13	0.08	0.05	0.22
CORT	0	0	0	0	0	0	0	0	0	0	0	0	0	0	0.19	0	0	0	0	0	0	0	0	0	0	0	0	0	0	0	0	0	0	0	0	0	0	0	0	0	0.03
DFFA	0.39	0.81	0.4	0.37	0.45	0.33	0.34	0.34	0.28	0.31	0.61	0.99	0.4	0.81	0.28	0.36	0.54	0.33	0	0.17	0.45	0.32	0.33	0.3	0.33	0.47	0.32	0.23	0.27	0.29	0.12	0.3	0.09	0.15	0.21	0.32	0.4	0.36	0.5	0.35	0.6
AL354956.1	0	0	0	0	0	0	0	0	0	0	0	0	0	0.04	0	0	0	0.03	0	0	0.06	0	0	0	0	0.01	0	0	0	0	0	0	0	0	0.02	0	0	0	0	0	0
PEX14	2.74	1.99	1.44	0.33	0.39	0.25	0.22	0.26	0.23	0.3	0.26	0.44	0.27	0.07	0.21	0.31	0.18	0.24	0	0	0.4	0.24	0.27	0.24	0.28	0.21	0.27	0.23	0.21	0.11	0	0.15	0.05	0.23	0.14	0	0.29	0.22	0.11	0.12	0.28
RN7SL614P	0	0	0	0	0	0	0	0	0	0	0	0	0	0	0	0	0	0	0	0	0	0	0	0	0	0.02	0	0	0	0	0	0	0	0	0	0	0	0	0	0	0
CASZ1	1.16	1.61	1.65	1.07	0.57	0.05	0	0.03	0.03	0.02	0.1	0	0.06	0.12	0	0.12	0	0.12	0.15	0	0	0.03	0.03	0.04	0.03	0.03	0.13	0.09	0.01	0.04	0.1	0	0.04	0.18	0.05	0.14	0.09	0.02	0.05	0.08	0.16
AL139423.1	0.02	0.01	0	0	0.01	0.02	0	0.01	0	0.01	0	0	0	0	0.06	0	0	0	0	0	0	0	0	0	0.01	0.01	0.01	0	0	0	0	0	0	0	0	0	0	0	0	0	0.02
HSPE1P24	0	0	0	0	0	0	0	0	0	0	0	0	0	0	0	0	0	0	0	0	0	0	0	0	0	0	0	0	0	0	0	0	0	0	0	0	0	0	0	0	0
C1orf127	0	0	0	0	0	0	0	0	0	0	0	0	0	0	0	0	0	0.03	0	0	0	0	0.01	0	0.01	0.01	0	0	0	0	0	0	0	0	0	0	0	0	0	0	0
CFL1P6	0	0	0	0	0	0	0	0	0	0	0	0	0	0	0	0	0	0	0	0	0	0	0	0	0	0	0	0	0	0	0	0	0	0	0	0	0	0	0	0	0
TARDBP	0.9	0.63	0.6	0.65	0.72	0.95	0.95	0.83	0.89	0.79	1.33	0.44	0.84	0.91	0.62	0.59	0.51	0.73	1.16	0.68	0.97	0.47	0.59	0.52	0.49	0.45	0.72	0.46	0.56	0.37	0.84	0.36	0.77	0.59	0.67	0.99	0.73	0.8	0.77	0.92	0.98
AL109811.4	0	0	0	0	0	0.01	0	0	0	0	0	0	0.01	0	0	0	0	0	0	0	0	0	0.01	0	0	0	0	0	0	0	0.1	0	0	0	0	0	0	0	0	0	0
MASP2	0	0.01	0	0	0.01	0	0	0	0	0	0	0	0	0.03	0	0	0	0	0	0	0	0	0	0	0.01	0	0.01	0	0	0	0	0	0	0	0	0	0	0	0	0	0.01
AL109811.3	0.03	0.02	0	0.02	0.04	0.07	0.04	0.01	0.03	0.06	0	0	0.05	0.08	0.1	0.08	0	0	0	0	0	0.03	0.04	0.02	0.07	0.02	0.02	0.08	0.01	0.01	0	0.04	0	0.03	0	0	0	0.01	0	0.06	0.08
SRM	0.38	0.55	0.26	0.67	1.12	0.72	0.63	0.5	0.5	0.69	0.65	0	0.77	1.55	2.32	1.59	1.25	1.54	1.75	0.17	0.97	0.9	0.55	0.71	0.71	0.56	0.38	1.06	0.51	0.79	0.64	0.85	0.59	0.84	1.33	1.11	0.56	1.13	0.89	0.93	1.03
EXOSC10	0.29	0.35	0.18	0.23	0.13	0.22	0.21	0.2	0.15	0.25	0.48	0	0.17	0.07	0.11	0.3	0.12	0.26	0	0.75	0.24	0.22	0.39	0.28	0.28	0.33	0.13	0.18	0.23	0.23	0.11	0.05	0.12	0.16	0.27	0.23	0.16	0.17	0.2	0.28	0.31
AL109811.1	0	0	0	0	0.02	0.01	0	0	0.01	0	0	0	0	0.04	0	0	0	0	0	0	0	0	0.01	0	0	0	0	0	0	0	0	0	0	0	0	0	0	0	0	0	0
AL109811.2	0.01	0.01	0	0	0	0	0	0	0	0	0	0	0	0	0	0.07	0	0	0	0	0	0.01	0.01	0.01	0	0	0	0.02	0	0	0	0.02	0	0	0	0.01	0	0	0	0	0
MTOR	0.12	0.2	0.27	0.13	0.13	0.13	0.15	0.11	0.13	0.15	0.1	0	0.17	0.19	0.51	0.22	0.09	0.33	0	0.24	0.21	0.29	0.47	0.34	0.37	0.37	0.07	0.28	0.27	0.09	0.03	0.14	0.07	0.09	0.11	0.22	0.23	0.06	0.17	0.09	0.12
MTOR-AS1	0.01	0	0	0	0	0	0	0	0	0	0	0	0	0	0	0	0	0	0	0	0	0	0	0	0	0	0	0	0	0	0	0	0	0	0	0	0	0	0	0	0
RNU6-537P	0	0	0	0	0	0	0	0	0	0	0	0	0	0	0	0	0	0	0	0	0	0	0	0	0	0	0	0	0	0	0	0	0	0	0	0	0	0	0	0	0
ANGPTL7	0	0	0	0	0	0	0	0	0	0.01	0	0	0	0	0	0	0	0	0	0	0	0	0	0.01	0	0	0	0.29	0.04	0	0	0	0	0	0	0.04	0.02	0.03	0	0	0
RNU6-291P	0	0	0	0	0	0	0	0	0	0	0	0	0	0	0	0	0	0	0	0	0	0	0	0	0	0	0	0	0	0	0	0	0	0	0	0	0	0	0	0	0
UBIAD1	0.17	0.19	0.16	0.23	0.13	0.17	0.21	0.2	0.15	0.14	0.11	0.17	0.14	0.17	0.18	0.04	0	0.23	0	0	0	0.13	0.15	0.1	0.15	0.14	0.19	0.15	0.06	0.11	0.06	0.24	0.12	0.15	0.19	0.64	0.18	0.12	0.24	0.14	0.15
UBE2V2P3	0	0	0	0	0	0	0	0	0	0.01	0	0	0	0	0	0	0	0	0	0	0	0	0	0.01	0	0	0	0	0	0	0	0	0	0	0	0	0	0	0	0	0
AL031291.1	0	0	0	0	0	0	0	0	0	0	0	0	0	0	0	0	0	0	0	0	0	0	0	0	0	0	0	0	0	0	0	0	0	0	0	0	0	0	0	0	0
MTCYBP45	0	0	0	0	0	0	0	0	0	0	0	0	0	0	0	0	0	0	0	0	0	0	0	0	0	0	0	0	0	0	0	0	0	0	0	0	0	0	0	0	0
DISP3	0.04	0.06	0.19	0.51	0.36	0.04	0.12	0.15	0.12	0.11	0	0	0.02	0.22	0.69	0.26	0.22	0.46	0.13	0.17	0.27	0.11	0.37	0.18	0.24	0.31	0.02	0.02	0	0	0	0	0	0	0	0	0	0	0	0	0
LINC01647	0	0	0	0	0	0	0	0	0	0	0	0	0	0	0	0	0	0	0	0	0	0	0	0	0	0	0	0	0	0	0	0	0	0	0	0	0	0	0	0	0
AL031731.1	0	0	0	0.04	0.02	0.01	0	0	0	0.02	0	0	0	0.03	0.12	0	0.07	0.07	0	0	0	0.04	0.05	0.07	0.05	0.05	0.03	0	0	0.01	0	0.05	0	0.03	0	0	0	0.01	0.01	0	0
FBXO2	0.12	0.2	0.15	0.85	1.2	0.25	0.36	0.24	0.21	0.32	0.31	0.17	0.24	0.37	1.24	0.82	1.71	1.14	0.33	1.08	1.53	4.55	2.6	4.11	4.61	3.95	1.57	2.03	0.02	0.14	0	0.04	0.02	0.21	0.23	0.43	0.16	0.23	0.07	0.03	0
FBXO44	0.15	0.25	0.18	0.95	0.94	0.43	0.64	0.47	0.7	0.8	0.34	0	0.4	1.28	0.92	1.56	1.4	1.24	0.39	2.11	1.65	0.64	0.87	0.83	0.83	0.89	0.35	0.58	0.16	0.16	0	0.3	0.02	0.53	0.36	0.42	0.03	0.26	0.12	0.01	0.25
FBXO6	0.09	0.07	0	0.1	0.12	0.08	0.13	0.06	0.07	0.12	0	0	0.09	0.18	0	0.13	0.21	0.03	0.19	0.45	0.14	0.13	0.06	0.07	0.07	0.05	0.15	0.17	0.1	0.04	0.54	0.83	0.31	1.28	0.35	0.22	0.09	0.37	0.14	0.42	0.07
MAD2L2	0.1	0.09	0.07	0.11	0.16	0.14	0.07	0.09	0.1	0.08	0.19	0	0.17	0.4	0.51	0.24	0.5	0.12	0.41	0.41	0.24	0.18	0.1	0.12	0.13	0.1	0.15	0.33	0.39	0.45	0.67	1.02	0.78	1.12	0.78	0.46	0.16	0.4	0.58	0.68	0.63
DRAXIN	0	0	0	0	0	0.01	0	0	0	0	0	0	0	0	0	0	0	0	0	0.14	0	0.04	0.04	0.05	0.08	0.01	0	0	0	0.02	0	0.02	0.06	0.14	0.02	0.06	0	0.01	0.02	0	0.01
AGTRAP	0.09	0.31	0.37	0.14	0.07	0.14	0.17	0.02	0.01	0	0	0	0	0.02	0	0.09	0	0.09	0	0	0	0.02	0.02	0.02	0.01	0.04	0.21	0.38	0.13	0.58	0.62	0.57	1.71	1.28	0.69	0.31	0.16	0.41	0.4	0.57	0.48
C1orf167	0	0	0	0	0	0	0	0	0	0	0	0	0	0	0	0	0	0	0	0	0	0	0	0	0	0	0	0	0	0	0	0.19	0.11	0.05	0.01	0	0.07	0.11	0.03	0.1	0.08
AL953897.1	0	0	0	0	0	0	0	0	0	0	0	0	0	0	0	0	0	0	0	0	0	0	0	0	0	0	0	0	0	0	0	0	0	0	0	0	0.03	0	0	0	0
MTHFR	0.11	0.2	0.22	0.19	0.15	0.13	0.21	0.12	0.16	0.13	0	0.24	0.15	0.14	0.17	0.06	0.17	0.22	0	0	0.27	0.42	1.04	0.52	0.78	0.93	0.14	0.05	0.14	0.37	0.97	0.82	0.93	0.24	0.17	0.5	0.51	0.3	0.58	0.54	0.35
CLCN6	0.11	0.15	0.18	0.14	0.16	0.14	0.12	0.16	0.18	0.16	0.09	0.21	0.16	0.24	0.69	0.69	0.51	0.55	0.15	0	0.21	1.43	3.41	1.9	3.05	3.19	0.14	0.19	0.13	0.18	0.26	0.16	0.13	0.09	0.02	0.07	0.35	0.08	0.12	0.27	0.01
NPPA-AS1	0.01	0	0	0	0	0.01	0	0.02	0.02	0.02	0	0	0	0.03	0	0	0	0	0	0	0.11	0.06	0.16	0.1	0.08	0.07	0.02	0.02	0	0.01	0	0.02	0	0	0	0.1	0	0	0.01	0	0.04
NPPA-AS1_1	0	0	0	0	0	0	0	0	0	0	0	0	0	0	0	0	0	0	0	0	0	0	0	0	0	0	0	0	0	0	0	0	0	0	0	0	0	0	0	0	0
NPPA-AS1_2	0	0	0	0	0	0	0	0	0	0	0	0	0	0	0	0	0	0	0	0	0	0	0	0	0	0	0	0	0	0	0	0	0	0	0	0	0	0	0	0	0
NPPA	0	0	0	0	0	0	0	0	0	0.01	0	0.17	0	0	0	0	0	0.05	0	0	0	0	0	0.01	0.02	0.01	0	0	0	0	0	0	0	0	0	0	0.04	0	0	0	0
NPPA-AS1_3	0	0	0	0	0	0	0	0	0	0	0	0	0	0	0	0	0	0	0	0	0	0	0	0	0	0	0	0	0	0	0	0	0	0	0	0	0	0	0	0	0
NPPB	0	0	0.05	0	0	0.01	0	0	0	0	0	0	0	0	0	0.03	0.17	0	0	1.24	0.23	0.02	0.03	0.01	0.26	0.08	0	0	0	0	0	0	0	0	0	0	0	0	0	0	0
AL021155.1	0	0	0	0	0	0	0	0	0	0	0	0	0	0	0	0	0	0	0	0	0	0	0	0	0	0	0	0	0	0	0	0	0	0	0	0	0	0	0	0	0
RNU5E-1	0	0.01	0	0.01	0	0.01	0	0	0.01	0	0	0	0	0	0	0	0	0	0	0.21	0	0	0	0	0	0	0.03	0.02	0	0.07	0.06	0.14	0.19	0.24	0.15	0	0.01	0.06	0.01	0.08	0.15
RNU5E-4P	0.01	0.01	0.03	0	0	0	0	0	0.01	0.01	0	0	0	0	0	0	0	0	0	0	0	0	0	0	0	0	0.02	0	0	0	0	0.06	0.03	0.11	0.05	0.09	0	0.02	0.03	0.02	0.02
KIAA2013	0.18	0.17	0.09	0.49	0.35	0.23	0.13	0.19	0.2	0.34	0.32	0.21	0.09	0.41	0.3	0.29	0.27	0.34	0.21	0.37	0.17	0.43	0.79	0.46	0.74	0.62	0.17	0.29	0.23	0.38	0.37	0.12	0.25	0.2	0.33	0.61	0.26	0.41	0.49	0.65	0.33
PLOD1	0	0.01	0.05	0	0.09	0.02	0	0.03	0.01	0.05	0	0	0.05	0.07	0.2	0.03	0	0.11	0	0.21	0.05	0.23	0.4	0.22	0.35	0.41	0.09	0.25	0.06	0.21	0.16	0.11	0.08	0.12	0.03	0	1.05	0.53	0.63	0.24	0.14
MFN2	0.29	0.43	0.47	0.33	0.41	0.31	0.54	0.45	0.37	0.44	0.16	0	0.21	0.56	0.61	0.62	0.46	0.82	0.23	0	0.43	0.97	1.42	0.83	1.49	1.23	0.19	0.19	0.33	0.23	0.53	0.12	0.14	0.27	0.12	0.16	0.35	0.18	0.39	0.21	0.21
AL096840.1	0	0	0	0	0	0	0	0	0	0	0	0	0	0	0	0	0	0	0	0	0	0	0	0	0	0	0	0	0	0	0	0	0	0	0	0	0	0	0	0	0
MIIP	0.26	0.13	0.25	0.29	0.25	0.28	0.25	0.32	0.26	0.17	0.58	0.3	0.37	0.37	1	0.32	0.71	0.26	0.88	0.43	0.72	0.28	0.32	0.6	0.28	0.27	0.17	0.34	0.21	0.41	1.29	0.61	1.03	0.55	0.52	0.68	0.4	0.32	0.22	0.33	0.36
Y_RNA-3	0	0	0	0	0	0	0	0.01	0	0	0	0	0	0	0	0	0	0	0	0	0	0	0	0	0	0	0	0	0	0	0	0	0	0	0	0	0	0	0	0	0
MIR6729	0	0	0	0	0	0	0	0	0	0	0	0	0	0	0	0	0	0	0	0	0	0	0	0	0	0	0	0	0	0	0	0	0	0	0	0	0	0	0	0	0
RN7SL649P	0	0	0	0	0	0	0	0	0	0	0	0	0	0	0	0	0	0	0	0	0	0	0	0	0	0	0	0	0	0	0	0	0	0	0	0	0	0	0	0	0
TNFRSF8	0	0	0	0	0	0	0	0	0	0	0	0	0	0	0	0	0	0	0	0	0	0	0	0	0	0	0	0	0	0.06	0	0.05	0.09	0	0	0	0	0.01	0	0.33	0
RNU6-777P	0	0	0	0	0	0	0	0	0	0	0	0	0	0	0	0	0	0	0	0	0	0	0	0	0	0	0	0	0	0	0	0	0	0	0	0	0	0	0	0	0
MIR7846	0	0	0	0	0	0	0	0	0	0	0	0	0	0	0	0	0	0	0	0	0	0	0	0	0	0	0	0	0	0	0	0	0	0	0	0	0	0	0	0	0
TNFRSF1B	0	0	0	0.02	0	0	0	0	0	0	0.07	0	0	0	0	0	0	0	0.15	0	0	0	0	0	0	0	0	0.14	0.06	1.18	2	1.15	4.71	1.23	1.34	0.26	0	0.43	0.44	1.36	0.55
MIR4632	0	0	0	0	0	0	0	0	0	0	0	0	0	0	0	0	0	0	0	0	0	0	0	0	0	0	0	0	0	0	0	0	0	0	0	0	0	0	0	0	0
SNORA70	0	0	0	0	0	0	0	0	0	0	0	0	0	0	0	0	0	0	0	0	0	0	0	0	0	0	0	0	0	0	0	0	0	0	0	0	0	0	0	0	0
VPS13D	0.16	0.57	0.83	0.2	0.23	0.19	0.25	0.3	0.27	0.34	0.21	0.71	0.31	0.4	0.28	0.31	0.25	0.43	0	0.59	0.37	0.47	0.84	0.65	0.73	0.79	0.23	0.36	0.48	0.34	0	0.1	0.22	0.07	0.11	0	0.21	0.45	0.31	0.19	0.36
SNORA59A	0	0	0	0	0	0	0	0	0	0	0	0	0	0	0	0	0	0	0	0	0	0	0	0	0	0	0	0	0	0	0	0	0	0	0	0	0	0	0	0	0
AC243836.1	0	0	0	0	0	0	0	0	0	0	0	0	0	0	0	0	0	0	0	0	0	0	0	0	0	0	0	0	0	0	0	0	0	0	0	0	0	0	0	0	0
DHRS3	0.01	0.81	0.67	0.02	0	0	0	0	0.04	0.08	0	0	0.01	0.02	0	0	0	0.02	0.19	0	0	0.01	0.01	0.03	0.03	0.03	0.05	0.31	3.32	0.46	0.69	0.41	0.25	0.71	0.57	0.13	0.14	6.5	0.59	0.75	0.2
RNU6ATAC18P	0	0	0	0	0	0	0	0	0	0	0	0	0	0	0	0	0	0	0	0	0	0	0	0	0	0	0	0	0	0	0	0	0	0	0	0	0	0.01	0	0.01	0
MIR6730	0	0	0	0	0	0	0	0	0	0	0	0	0	0	0	0	0	0	0	0	0	0	0	0	0	0	0	0	0	0	0	0	0	0	0	0	0	0	0	0	0
AC254633.1	0	0.06	0.05	0	0	0	0	0	0	0	0	0	0	0	0	0	0	0	0	0	0	0	0	0	0	0	0	0	0.01	0.01	0	0	0	0	0	0	0	0.04	0.01	0.03	0
AADACL4	0	0	0	0	0	0	0	0	0	0	0	0	0	0	0	0	0	0	0	0	0	0	0	0	0	0	0	0	0	0	0	0	0	0	0	0	0	0	0	0	0
AC244670.1	0	0	0	0	0	0	0	0	0	0	0	0	0	0	0	0	0	0	0	0	0	0	0	0	0	0	0	0	0	0	0	0	0	0	0	0	0	0	0	0	0
AADACL3	0	0	0	0	0	0	0	0	0	0	0	0	0	0	0	0	0	0	0	0	0	0	0	0	0	0	0	0	0	0	0	0	0	0	0	0	0	0	0	0	0
C1orf158	0	0	0	0	0	0	0	0	0	0	0	0	0	0	0	0	0	0	0	0	0	0	0	0	0	0	0	0	0	0	0	0	0	0	0	0	0	0	0	0	0
PRAMEF12	0	0	0	0	0	0	0	0	0	0	0	0	0	0	0	0	0	0	0	0	0	0	0	0	0	0	0	0	0	0	0	0	0	0	0	0	0	0	0	0	0
PRAMEF1	0	0	0	0	0	0	0	0	0	0	0	0	0	0	0	0	0	0	0	0	0	0	0	0	0	0	0	0	0	0	0	0	0	0	0	0	0	0	0	0	0
LINC01784	0	0	0	0	0	0	0	0	0	0	0	0	0	0	0	0	0	0	0	0	0	0	0	0	0	0	0	0	0	0	0	0	0	0	0	0	0	0	0	0	0
PRAMEF11	0	0	0	0	0	0	0	0	0	0	0	0	0	0	0	0	0	0	0	0	0	0	0	0	0	0	0	0	0	0	0	0	0	0	0	0	0	0	0	0	0
PRAMEF30P	0	0	0	0	0	0	0	0	0	0	0	0	0	0	0	0	0	0	0	0	0	0	0	0	0	0	0	0	0	0	0	0	0	0	0	0	0	0	0	0	0
HNRNPCL1	0	0	0	0	0	0	0	0	0	0	0	0	0	0.02	0	0	0	0	0	0	0	0	0	0	0	0	0	0	0	0	0	0	0	0	0	0	0	0.01	0	0.03	0.04
PRAMEF2	0	0	0	0	0	0	0	0	0	0	0	0	0	0	0	0	0	0	0	0	0	0	0	0	0	0	0	0	0	0	0	0	0	0	0	0	0	0	0	0	0
PRAMEF4	0	0	0	0	0	0	0	0	0	0	0	0	0	0	0	0	0	0	0	0	0	0	0	0	0	0	0	0	0	0	0	0	0	0	0	0	0	0	0	0	0
PRAMEF10	0	0	0	0	0	0	0	0	0	0	0	0	0	0	0	0	0	0	0	0	0	0	0	0	0	0	0	0	0	0	0	0	0	0	0	0	0	0	0	0	0
PRAMEF7	0	0	0	0	0	0	0	0	0	0	0	0	0	0	0	0	0	0	0	0	0	0	0	0	0	0	0	0	0	0	0	0	0	0	0	0	0	0	0	0	0
RNU6-1072P	0	0	0	0	0	0	0	0	0	0	0	0	0	0	0	0	0	0	0	0	0	0	0	0	0	0	0	0	0	0	0	0	0	0	0	0	0	0	0	0	0
PRAMEF29P	0	0	0	0	0	0	0	0	0	0	0	0	0	0	0	0	0	0	0	0	0	0	0	0	0	0	0	0	0	0	0	0	0	0	0	0	0	0	0	0	0
PRAMEF6	0	0	0	0	0	0	0	0	0	0	0	0	0	0	0	0	0	0	0	0	0	0	0	0	0	0	0	0	0	0	0	0	0	0	0	0	0	0	0	0	0
PRAMEF28P	0	0	0	0	0	0	0	0	0	0	0	0	0	0	0	0	0	0	0	0	0	0	0	0	0	0	0	0	0	0	0	0	0	0	0	0	0	0	0	0	0
PRAMEF27	0	0	0	0	0	0	0	0	0	0	0	0	0	0	0	0	0	0	0	0	0	0	0	0	0	0	0	0	0	0	0	0	0	0	0	0	0	0	0	0	0
HNRNPCL3	0	0	0	0	0	0	0	0	0	0	0	0	0	0	0	0	0	0	0	0	0	0	0	0	0	0	0	0	0	0	0	0	0	0	0	0	0	0	0	0	0
PRAMEF25	0	0	0	0	0	0	0	0	0	0	0	0	0	0	0	0	0	0	0	0	0	0	0	0	0	0	0	0	0	0	0	0	0	0	0	0	0	0	0	0	0
PRAMEF34P	0	0	0	0	0	0	0	0	0	0	0	0	0	0	0	0	0	0	0	0	0	0	0	0	0	0	0	0	0	0	0	0	0	0	0	0	0	0	0	0	0
PRAMEF35P	0	0	0	0	0	0	0	0	0	0	0	0	0	0	0	0	0	0	0	0	0	0	0	0	0	0	0	0	0	0	0	0	0	0	0	0	0	0	0	0	0
HNRNPCL2	0	0	0	0	0	0	0	0	0	0	0	0	0	0	0	0	0	0	0	0	0	0	0	0	0	0	0	0	0	0	0	0	0	0	0	0	0	0	0	0	0
PRAMEF36P	0	0	0	0	0	0	0	0	0	0	0	0	0	0	0	0	0	0	0	0	0	0	0	0	0	0	0	0	0	0	0	0	0	0	0	0	0	0	0	0	0
AC245056.1	0	0	0	0	0	0	0	0	0	0	0	0	0	0	0	0	0	0	0	0	0	0	0	0	0	0	0	0	0	0	0	0	0	0	0	0	0	0	0	0	0
PRAMEF26	0	0	0	0	0	0	0	0	0	0	0	0	0	0	0	0	0	0	0	0	0	0	0	0	0	0	0	0	0	0	0	0	0	0	0	0	0	0	0	0	0
HNRNPCL4	0	0	0	0	0	0	0	0	0	0	0	0	0	0	0	0	0	0	0	0	0	0	0	0	0	0	0	0	0	0	0	0	0	0	0	0	0	0	0	0	0
PRAMEF9	0	0	0	0	0	0	0	0	0	0	0	0	0	0	0	0	0	0	0	0	0	0	0	0	0	0	0	0	0	0	0	0	0	0	0	0	0	0	0	0	0
PRAMEF13	0	0	0	0	0	0	0	0	0	0	0	0	0	0	0	0	0	0	0	0	0	0	0	0	0	0	0	0	0	0	0	0	0	0	0	0	0	0	0	0	0
PRAMEF18	0	0	0	0	0	0	0	0	0	0	0	0	0	0	0	0	0	0	0	0	0	0	0	0	0	0	0	0	0	0	0	0	0	0	0	0	0	0	0	0	0
PRAMEF31P	0	0	0	0	0	0	0	0	0	0	0	0	0	0	0	0	0	0	0	0	0	0	0	0	0	0	0	0	0	0	0	0	0	0	0	0	0	0	0	0	0
PRAMEF5	0	0	0	0	0	0	0	0	0	0	0	0	0	0	0	0	0	0	0	0	0	0	0	0	0	0	0	0	0	0	0	0	0	0	0	0	0	0	0	0	0
PRAMEF32P	0	0	0	0	0	0	0	0	0	0	0	0	0	0	0	0	0	0	0	0	0	0	0	0	0	0	0	0	0	0	0	0	0	0	0	0	0	0	0	0	0
RNU6-443P	0	0	0	0	0	0	0	0	0	0	0	0	0	0	0	0	0	0	0	0	0	0	0	0	0	0	0	0	0	0	0	0	0	0	0	0	0	0	0	0	0
PRAMEF8	0	0	0	0	0	0	0	0	0	0	0	0	0	0	0	0	0	0	0	0	0	0	0	0	0	0	0	0	0	0	0	0	0	0	0	0	0	0	0	0	0
PRAMEF33	0	0	0	0	0	0	0	0	0	0	0	0	0	0	0	0	0	0	0	0	0	0	0	0	0	0	0	0	0	0	0	0	0	0	0	0	0	0	0	0	0
PRAMEF15	0	0	0	0	0	0	0	0	0	0	0	0	0	0	0	0	0	0	0	0	0	0	0	0	0	0	0	0	0	0	0	0	0	0	0	0	0	0	0	0	0
AC243961.1	0	0	0	0	0	0	0	0	0	0	0	0	0	0	0	0	0	0	0	0	0	0	0	0	0	0	0	0	0	0	0	0	0	0	0	0	0	0	0	0	0
PRAMEF14	0	0	0	0	0	0	0	0	0	0	0	0	0	0	0	0	0	0	0	0	0	0	0	0	0	0	0	0	0	0	0	0	0	0	0	0	0	0	0	0	0
PRAMEF19	0	0	0	0	0	0	0	0	0	0	0	0	0	0	0	0	0	0	0	0	0	0	0	0	0	0	0	0	0	0	0	0	0	0	0	0	0	0	0	0	0
PRAMEF17	0	0	0	0	0	0	0	0	0	0	0	0	0	0	0	0	0	0	0	0	0	0	0	0	0	0	0	0	0	0	0	0	0	0	0	0	0	0	0	0	0
PRAMEF20	0	0	0	0	0	0	0	0	0	0	0	0	0	0	0	0	0	0	0	0	0	0	0	0	0	0	0	0	0	0	0	0	0	0	0	0	0	0	0	0	0
LRRC38	0.01	0	0.04	0	0.02	0	0	1.98	0.01	0.01	1.24	0	0.03	0	0	0	0	0	0.18	0	0.13	0.46	0.57	0	0.03	0.48	0.01	0	0	0	0	0	0	0	0	0	0.04	0	0.01	0	0
AL354712.1	0	0	0	0	0	0	0	0.16	0	0	0	0	0	0	0	0	0	0	0	0	0	0.02	0.01	0	0	0.04	0	0	0	0	0	0	0	0	0	0	0	0	0	0	0
BRWD1P1	0	0	0	0	0	0	0	0	0	0	0	0	0	0	0	0	0	0	0	0	0	0	0	0	0	0	0	0	0	0	0	0	0	0	0	0	0	0	0	0	0
PDPN	0.01	0.01	0	0	0.01	0.02	0	0.02	0.02	0.04	0.08	0.32	0.02	0.01	0.11	0	0.07	0	0	0	0	0.01	0.01	0	0.01	0	1.91	1.27	2.38	0.99	0.1	0.03	0	0.03	0.04	0	0.02	1.26	0.03	0.01	0.04
RNA5SP41	0	0	0	0	0	0	0	0	0	0	0	0	0	0	0	0	0	0	0	0	0	0	0	0	0	0	0	0	0	0	0	0	0	0	0	0	0	0	0	0	0
AL359771.1	0	0	0	0	0	0	0	0	0	0	0	0	0	0	0	0	0	0	0	0	0	0	0	0	0	0	0	0	0	0	0	0	0	0	0	0	0	0	0	0	0
SCARNA11	0	0	0	0	0	0	0	0	0	0	0	0	0	0	0	0	0	0	0	0	0	0	0	0	0	0	0	0	0	0	0	0.03	0	0	0.01	0	0	0	0	0	0
PRDM2	0.71	0.83	1.12	0.4	0.84	0.69	0.61	0.84	0.72	0.63	0.76	0.97	0.6	1.5	0.49	0.69	1.49	0.93	1.28	0.59	1.49	0.68	0.77	0.92	0.76	0.72	0.28	0.4	0.23	0.3	0.51	0.38	0.49	0.66	0.53	0.91	0.22	0.4	0.58	0.32	0.45
KAZN	0.01	0.12	0.06	0	0.01	0.01	0.03	0.02	0.02	0.02	0	0.21	0.29	0.08	0.06	0.1	0.53	0.03	0	0	0.35	0.32	0.39	0.48	0.71	0.44	0.5	0.94	0.02	0	0.03	0.02	0.02	0.01	0	0	0.33	1.02	0.07	0.05	0.28
RNU6-1265P	0	0	0	0	0	0	0	0	0	0	0	0	0	0	0	0	0	0	0	0	0	0	0	0	0	0	0	0	0	0	0	0	0	0	0	0	0	0	0	0	0
AL357873.1	0	0	0	0	0	0	0	0	0	0	0	0	0	0	0	0	0	0	0	0	0	0	0	0	0	0	0	0	0	0	0	0	0	0	0	0	0	0.01	0	0	0
AL359873.1	0	0	0	0	0	0	0	0	0	0	0	0	0	0	0	0	0	0	0	0	0	0	0	0	0	0	0	0	0	0	0	0	0	0	0	0	0	0	0	0	0
TBCAP2	0	0	0	0	0	0	0	0	0	0	0	0	0	0	0	0	0	0	0	0	0	0	0	0.01	0	0	0.01	0	0	0	0	0.04	0	0	0	0	0	0	0	0	0
TMEM51-AS1	0	0	0	0	0	0	0	0	0	0.02	0	0	0	0	0	0	0	0	0	0	0	0	0	0	0	0	0	0	0	0.05	0	0	0	0	0	0	0	0.02	0.01	0	0
TMEM51	0	0	0	0	0.02	0	0	0	0	0.05	0	0	0	0.23	0	0	0	0	0	0	0	0	0	0	0	0	0	0	0	0.3	0.35	0.27	0.05	0	0	0	0.8	0.26	0.26	0	0.08
C1orf195	0	0	0	0	0	0	0	0	0	0	0	0	0	0	0	0	0	0	0	0	0	0	0	0	0	0	0	0	0	0	0	0	0	0	0	0	0	0	0	0	0
AL035405.1	0	0	0	0	0	0	0	0	0	0	0	0	0	0	0	0	0	0	0	0	0	0	0	0	0	0	0	0	0	0	0	0	0	0	0	0	0	0	0	0	0
AL391094.1	0	0	0	0	0	0	0	0	0	0	0	0	0	0	0	0	0	0	0	0	0	0	0	0	0	0	0	0	0	0	0	0	0	0	0	0	0	0	0	0	0
FHAD1	0	0	0.09	0.05	0.01	0	0	0	0	0.01	0	0	0	0	0	0	0	0	0	0	0	0	0	0	0	0	0	0.04	0	0.07	0	0.08	0	0	0	0	0.02	0.22	0	0.01	0
AL031283.2	0	0	0	0	0	0	0	0	0	0	0	0	0	0	0	0	0	0	0	0	0	0	0	0	0	0	0	0.01	0	0	0	0.02	0	0	0	0	0	0.02	0	0	0
AL031283.3	0	0	0	0	0	0	0	0	0	0	0	0	0	0	0	0	0	0	0	0	0	0	0	0	0	0	0	0	0	0	0	0	0.02	0	0	0	0	0.01	0	0	0
AL031283.1	0	0.01	0	0	0	0	0	0	0	0	0	0	0	0	0	0	0	0	0	0	0	0	0	0	0	0.01	0	0	0	0.02	0.05	0	0	0	0	0	0	0	0	0	0
EFHD2	0.02	0.25	0.12	0	0.01	0.01	0	0.02	0	0.01	0	0	0	0.03	0.12	0.28	0.36	0.36	0	5.72	0.11	0.06	0.06	0.13	0.14	0.01	0.03	0.1	0.02	0.93	3.77	3.99	5.75	6.73	1.12	0.9	0.99	0.38	0.96	0.32	0.16
CTRC	0	0	0	0	0	0	0	0	0	0	0	0	0	0	0	0	0	0	0	0.21	0	0	0	0.01	0	0	0	0	0	0.02	0	0	0.05	0	0.01	0	0	0	0	0	0
CELA2A	0	0	0	0	0	0	0	0	0	0	0	0	0	0	0	0	0	0	0	0	0	0	0	0	0	0	0	0	0	0	0.08	0	0	0.03	0	0	0	0	0	0	0
CELA2B	0	0	0	0	0	0	0	0	0	0	0	0	0	0	0	0	0	0	0	0	0	0	0	0	0	0	0	0	0	0	0	0	0	0	0	0	0	0	0	0	0
CASP9	0.06	0.03	0.06	0.1	0.05	0.07	0.07	0.05	0.05	0.04	0.08	0	0.05	0.12	0	0	0	0	0.15	0	0	0.06	0.07	0.07	0.09	0.09	0.07	0.08	0.04	0.11	0	0.13	0.1	0.08	0.01	0.02	0.14	0.07	0.06	0.03	0.07
DNAJC16	0.21	0.29	0.32	0.42	0.32	0.19	0.13	0.25	0.17	0.27	0	0	0.16	0.33	0.1	0.55	0.47	0.37	0	0.24	0.16	0.39	0.55	0.49	0.81	0.57	0.17	0.15	0.24	0.1	0.49	0.06	0.07	0.06	0.1	0.22	0.16	0.16	0.23	0.21	0.06
SCARNA21B	0	0	0	0	0	0	0	0	0	0	0	0	0	0	0	0	0	0	0	0	0	0	0	0	0	0	0	0	0	0	0	0	0	0	0	0	0	0	0	0	0
AL121992.3	0	0	0	0	0	0	0	0	0	0	0	0	0	0	0	0	0	0	0	0	0	0	0	0	0	0	0	0	0	0	0	0	0	0	0	0	0	0	0	0	0
AGMAT	0.01	0.02	0	0	0.01	0.01	0.1	0	0.01	0.01	0	0	0.01	0	0	0	0	0	0	0	0.06	0.03	0.03	0.02	0.04	0.06	0.02	0.05	0	0.04	0	0	0	0.03	0.04	0	0	0.02	0.02	0.02	0.01
AL121992.1	0.01	0.01	0	0	0	0	0	0.02	0	0.01	0	0	0	0	0	0	0	0	0	0	0	0	0	0	0	0	0.01	0	0	0	0	0	0	0	0.01	0	0	0.01	0	0	0
CHCHD2P6	0.02	0.01	0	0.02	0.04	0	0.04	0.02	0.02	0.03	0.07	0	0.02	0.02	0	0	0	0.08	0.13	0	0	0.01	0	0.01	0	0.01	0.01	0	0.05	0	0.01	0.12	0.06	0.12	0.06	0.06	0.05	0.11	0	0.07	0.21
RNU7-179P	0	0	0	0	0	0	0	0	0	0	0	0	0	0	0	0	0	0	0	0	0	0	0	0	0	0	0	0	0	0	0	0	0	0	0	0	0	0	0	0	0
CD24P1	0	0	0	0	0	0	0	0	0	0	0	0	0	0	0	0	0	0	0	0	0	0	0	0	0	0	0	0	0	0	0	0	0	0	0	0	0	0	0	0	0
DDI2	0.23	0.14	0.24	0.09	0.11	0.09	0.13	0.13	0.14	0.1	0.39	0	0.13	0.11	0.2	0.08	0.27	0.23	0	0.21	0.25	0.2	0.35	0.19	0.29	0.3	0.05	0.08	0.46	0.07	0.27	0.17	0.1	0.11	0.14	0.2	0.08	0.16	0.18	0.22	0.2
RSC1A1	0	0	0	0	0	0	0	0	0	0	0	0	0	0	0	0	0	0	0	0	0	0	0	0	0	0	0	0	0	0	0	0	0	0	0	0	0	0	0	0	0
AL121992.2	0	0	0	0	0	0	0	0	0	0	0	0	0	0	0	0	0	0	0	0	0	0	0	0	0	0	0	0	0	0	0	0	0	0	0	0	0	0	0	0	0
PLEKHM2	0.07	0.08	0.2	0.26	0.19	0.16	0.11	0.22	0.1	0.15	0	0.12	0.1	0.17	0.28	0.19	0.25	0.23	0.16	0.53	0.28	0.4	0.8	0.41	0.67	0.52	0.1	0.15	0.27	0.28	0.31	0.35	0.16	0.17	0.15	0.23	0.2	0.2	0.23	0.56	0.09
AL450998.3	0	0	0	0	0	0	0	0.01	0	0	0	0	0	0	0	0	0	0	0	0	0	0	0	0	0	0	0	0	0	0	0	0	0	0	0	0	0	0.01	0	0	0
SLC25A34	0.01	0	0	0	0.03	0.03	0.03	0	0.01	0.02	0	0	0	0.04	0.09	0.02	0	0	0	0	0.08	0.02	0.11	0.04	0.06	0.05	0.01	0.02	0.03	0	0	0	0	0	0.01	0.08	0	0.01	0.01	0	0
AL450998.2	0	0	0	0	0	0	0	0	0	0	0	0	0	0	0	0	0	0	0	0	0	0	0	0.03	0	0	0	0	0	0	0	0	0	0	0	0	0	0.01	0	0.14	0
TMEM82	0	0	0	0	0	0	0	0	0	0	0	0	0	0	0	0	0	0	0	0	0	0	0	0	0	0	0	0	0	0	0	0	0	0	0	0	0	0.01	0	0	0
FBLIM1	0.02	0.02	0	0	0.02	0.01	0.02	0.02	0.01	0.02	0	0	0.01	0.02	0	0	0.17	0	0	0	0	0.03	0.02	0.06	0.01	0.02	0.14	0.01	0.1	0.01	0	0.15	0	0.02	0.07	0.29	1.18	1.28	0.39	1.09	0.18
UQCRHL	0.62	1.03	0.92	0.14	0.14	0.38	0.45	0.59	0.39	0.41	0.12	0.31	0.23	0.28	0.23	0.1	0.43	0.18	0.15	0.14	0.57	0.21	0.08	0.19	0.19	0.18	0.11	0.2	0.65	0.06	0.49	0.71	0.59	0.8	0.56	0.56	0.15	0.49	0.15	0.51	1.11
AL450998.1	0.06	0.04	0.03	0	0.02	0.03	0.04	0.02	0.01	0.03	0	0	0.01	0.02	0.09	0.02	0	0	0	0	0	0.01	0.01	0.03	0.01	0	0.01	0.02	0.44	0.15	0.18	1.17	0.51	1.1	0.92	1.04	0.04	0.44	0.05	0.77	1.14
FLJ37453	0.5	0.46	0.6	0.37	0.33	0.43	0.39	0.52	0.51	0.58	0.88	0	0.37	0.35	0.09	0.1	0	0.17	0.41	0.14	0.39	0.09	0.07	0.15	0.07	0.07	0.55	0.54	0.09	0.37	0.2	0.52	0.33	0.71	0.42	0.11	0.15	0.18	0.4	0.19	0.21
SPEN	0.46	0.41	0.58	0.8	0.59	0.65	0.81	0.72	0.82	0.55	0.55	0.18	0.49	0.82	0.67	0.47	0.53	0.43	1.33	0.82	0.81	0.34	0.52	0.46	0.31	0.37	0.31	0.4	0.37	0.43	0.31	0.48	0.34	0.48	0.52	0.69	0.58	0.23	0.69	0.68	0.52
AL034555.1	0	0	0	0	0	0	0	0	0	0	0	0	0	0	0	0	0	0	0	0	0	0	0	0	0	0	0	0	0	0	0	0	0	0	0	0	0	0	0	0	0
ZBTB17	0.13	0.11	0.03	0.21	0.2	0.13	0.21	0.09	0.1	0.16	0.03	0.28	0.18	0.23	0.16	0.1	0.15	0.2	0.16	0.82	0.14	0.13	0.2	0.06	0.19	0.14	0.13	0.1	0.13	0.05	0.16	0.04	0.09	0.14	0.18	0.42	0.15	0.14	0.18	0.15	0.23
AL355994.4	0	0	0	0	0	0	0	0.01	0.01	0.01	0	0	0	0	0	0	0	0	0	0	0	0	0	0	0	0	0	0	0	0	0	0.04	0.03	0	0	0	0	0	0.01	0	0
AL355994.1	0	0	0	0	0	0	0	0	0	0	0	0	0	0	0	0	0	0	0	0	0	0	0	0	0	0	0	0	0	0	0	0	0	0	0	0	0	0	0	0	0
AL355994.5	0	0	0	0	0	0	0	0	0	0	0	0	0	0	0	0	0	0	0	0	0	0	0	0	0	0	0	0	0	0	0	0	0	0	0	0	0	0	0	0	0
TBC1D3P6	0	0	0	0	0	0	0	0	0	0	0	0	0	0	0	0	0	0	0	0	0	0	0	0	0	0	0	0	0	0	0	0	0	0	0	0	0	0	0	0	0
C1orf64	0	0	0	0	0	0	0	0	0	0	0	0	0	0	0	0	0	0	0	0	0	0	0	0	0	0	0	0.04	0	0	0	0	0	0	0	0	0.03	0	3.04	0	0.03
AL355994.3	0	0	0	0	0	0	0	0	0	0	0	0	0	0	0	0	0	0	0	0	0	0	0	0	0	0	0	0	0	0	0	0	0	0	0	0	0	0	0.01	0	0
HSPB7	0	0.01	0	0.05	0.05	0.01	0	0.01	0	0	0	0	0.02	0.12	0	0.14	0	0.03	0	0	0	0.3	0.34	0.07	0.27	0.75	0.05	0.15	0	0.01	0	0	0	0	0	0	0.19	0.05	0.06	0	0
CLCNKA	0.01	0	0	0.09	0.24	0	0	0.08	0.01	0	0.08	0	0	2.16	0	0	0	0.16	0	0	0.07	0.01	0.02	0	0	0	0.01	0.02	0	0	0	0	0	0	0	0	0.02	0.07	0	0	0
AL355994.2	0	0	0	0	0	0	0	0.01	0	0	0	0	0	0.03	0	0	0	0	0	0	0	0	0	0	0	0	0	0	0	0	0	0	0	0	0	0	0	0	0	0	0
CLCNKB	0	0	0	0.1	0.11	0	0	0.02	0	0	0	0	0	0.44	0	0.08	0	0.22	0	0	0.07	0.01	0.02	0	0	0.02	0.02	0	0	0	0.06	0	0	0	0	0	0	0.07	0	0	0
FAM131C	0	0.01	0	0.45	0.7	0.01	0.06	0.68	0.02	0	0	0	0	2.5	0.28	0.44	0.29	0.75	0.19	0	0.06	0.11	0.12	0.1	0.15	0.19	0.27	0.18	0	0	0	0	0	0	0.01	0	0	0.01	0.01	0	0
EPHA2	0.01	0.01	0.03	0	0.01	0	0.02	0.01	0	0.01	0.04	0.3	0.07	0	0	0	0	0	0	0	0	0	0	0	0	0	0.2	0.2	0.19	0.03	0	0	0	0	0	0	0.16	0.05	0.34	0.04	0.48
AL451042.2	0	0	0	0	0	0	0	0	0	0	0	0	0	0	0	0	0	0	0	0	0	0	0	0	0	0	0	0	0.01	0	0	0	0	0	0	0	0	0.01	0	0	0
AL451042.1	0	0	0	0	0	0	0	0	0	0	0	0	0	0	0	0	0	0	0	0	0	0	0	0	0	0	0	0.02	0	0	0	0	0	0	0	0	0	0	0	0	0
ARHGEF19-AS1	0	0	0	0	0	0	0	0	0	0	0	0	0	0	0	0	0	0	0	0	0	0	0	0	0	0	0	0	0	0	0	0	0	0	0	0	0	0	0	0	0
ARHGEF19	0	0	0	0.05	0.02	0	0	0	0	0.01	0	0	0	0.12	0	0	0	0.02	0	0.24	0.1	0	0	0	0	0	0.08	0.07	0.11	0.07	0	0	0.03	0.04	0.04	0	0.19	0.13	0.11	0.08	0.1
ANO7L1	0	0	0	0	0	0	0	0	0	0	0	0	0	0	0	0	0	0	0	0	0	0	0	0	0	0	0.01	0	0.01	0	0	0	0	0	0.01	0	0	0.03	0.01	0.02	0
RSG1	0	0.01	0	0.05	0.03	0.01	0	0	0	0	0	0	0.02	0.03	0	0.07	0	0	0	0	0	0.01	0.02	0.01	0.01	0.03	0.03	0.04	0.04	0	0	0	0	0	0.01	0	0	0.04	0.01	0.05	0.03
MT1XP1	0.01	0	0	0	0.01	0.01	0	0	0.01	0	0	0	0	0	0	0	0.09	0.03	0	0	0	0.01	0.01	0.01	0.01	0.03	0.01	0.07	0.08	0	0.03	0.07	0.09	0	0.08	0.02	0	0.04	0.01	0.06	0.02
FBXO42	0.18	0.16	0.03	0.25	0.27	0.14	0.37	0.17	0.18	0.29	0.07	0	0.23	0.14	0.11	0.23	0.09	0.18	0.15	0.17	0.38	0.23	0.32	0.18	0.44	0.47	0.14	0.19	0.18	0.2	0.03	0.2	0.16	0.15	0.23	0	0.34	0.19	0.18	0.19	0.11
SZRD1	0.3	0.33	0.42	0.52	0.56	0.37	0.35	0.38	0.42	0.45	0.35	0.51	0.41	0.26	0.72	0.28	0.13	0.67	0	1.13	0.4	0.35	0.39	0.15	0.42	0.43	0.36	0.37	0.32	0.52	0.85	0.77	0.51	0.84	0.67	0.55	1	0.58	0.98	0.64	0.74
AL358794.1	0	0	0	0	0	0	0	0	0	0	0	0	0	0	0	0	0	0	0	0	0	0	0	0.01	0	0	0	0	0	0	0	0.02	0	0	0.04	0.06	0	0.01	0	0.01	0.01
SPATA21	0	0	0	0.03	0	0	0	0	0.01	0.01	0	0	0	0	0	0	0	0.02	0	0	0	0	0	0	0	0	0	0	0	0	0	0	0.03	0	0.01	0	0.03	0	0	0.01	0
NECAP2	0.27	0.25	0.27	0.08	0.14	0.15	0.21	0.09	0.23	0.15	0.09	0	0.18	0.3	0	0.08	0.71	0.13	0	0.21	0.1	0.1	0.11	0.14	0.11	0.1	0.26	0.38	0.2	0.71	0.97	0.54	0.64	0.57	1.01	0.96	0.33	0.46	0.84	0.63	0.88
LINC01772	0.03	0.01	0	0	0.02	0.02	0.03	0.03	0.05	0.03	0.08	0	0.02	0.03	0.11	0	0	0	0	0	0	0.01	0.03	0.01	0	0.01	0.02	0.02	0	0	0	0.05	0	0	0.05	0.04	0	0	0.01	0.01	0.04
CROCCP3	0.09	0.04	0	0.06	0.07	0.06	0.14	0.15	0.1	0.06	0.09	0	0.07	0.13	0.11	0	0	0.11	0	0	0	0.05	0.11	0.08	0.07	0.14	0.04	0	0	0	0	0.03	0	0	0.03	0.09	0.05	0.04	0.03	0.03	0.01
RNU1-1	0	0	0	0	0	0	0	0	0	0	0	0	0	0	0	0	0	0	0	0	0	0	0	0	0	0	0	0	0	0	0	0	0	0	0	0	0	0	0	0	0
AL137802.2	0.1	0.07	0.02	0.04	0.04	0.13	0.33	0.12	0.15	0.07	0	0	0.08	0.11	0.08	0.06	0	0.03	0.13	0	0.16	0.07	0.05	0.07	0.04	0.05	0.06	0.08	0	0	0	0.04	0	0.04	0.03	0.04	0.02	0.03	0	0	0
AL137802.1	0	0	0	0	0	0	0	0	0	0	0	0	0	0	0	0	0	0	0	0	0	0	0	0	0	0	0.01	0	0.01	0	0	0.02	0	0	0	0	0	0.01	0	0	0.03
LINC01783	0	0	0	0	0	0	0	0	0	0	0	0	0	0	0	0	0	0	0.19	0	0	0	0	0	0	0	0.01	0	0	0	0	0	0	0	0.02	0	0	0	0	0	0
RNU1-6P	0	0	0	0	0	0	0	0	0	0	0	0	0	0	0	0	0	0	0	0	0	0	0	0	0	0	0	0	0	0	0	0	0	0	0	0	0	0	0	0	0
FAM231B	0	0	0	0	0	0	0	0	0	0	0	0	0	0	0	0	0	0	0	0	0	0	0	0	0	0	0	0	0	0	0	0	0	0	0	0	0	0	0	0	0
AL355149.1	0	0	0	0	0	0	0	0	0	0	0	0	0	0	0	0	0	0	0	0	0	0	0	0	0	0	0	0	0	0	0	0	0	0	0	0	0	0	0	0	0
NBPF1	0.13	0.13	0.1	0.17	0.1	0.1	0.32	0.08	0.16	0.18	0.17	0.32	0.1	0.27	0.08	0.09	0	0.06	0	0	0.07	0.18	0.29	0.22	0.23	0.28	0.07	0.22	0.41	0.18	0.93	0.17	0.09	0.08	0.07	0.13	0.12	0.17	0.18	0.3	0.25
AL137798.1	0	0	0	0	0	0	0	0	0	0.01	0	0	0	0	0	0	0	0	0	0	0	0	0	0.01	0	0	0	0	0	0	0	0	0	0	0	0	0	0	0	0	0
CROCCP2	0.73	0.28	0.27	0.42	0.26	0.46	0.48	0.58	0.5	0.61	0.94	0.36	0.7	0.58	0.43	0.54	0.49	0.47	0.55	0.89	0.55	0.23	0.28	0.24	0.28	0.29	0.3	0.23	0.32	0.15	0.35	0.13	0.16	0.24	0.18	0.33	0.29	0.23	0.36	0.28	0.39
AL137798.3	0	0	0	0	0	0	0	0	0	0	0	0	0	0	0	0	0	0	0	0	0	0	0	0	0	0	0	0	0	0	0	0	0	0	0	0	0	0	0	0	0
MST1P2	0.01	0.02	0.05	0	0	0.03	0	0	0.01	0.01	0	0	0.01	0	0.06	0	0	0	0.13	0	0	0.01	0.03	0	0.02	0.01	0.13	0.09	0.07	0	0	0	0	0.04	0	0	0	0.01	0	0	0.04
AL137798.2	0	0	0	0	0	0	0	0	0	0	0	0	0	0	0	0	0	0	0	0	0	0	0	0	0	0	0	0	0	0	0	0	0	0	0	0	0	0	0	0	0
RNU1-3	0	0	0	0	0	0	0	0	0	0	0	0	0	0	0	0	0	0	0	0	0	0	0	0	0	0	0	0	0	0	0	0	0	0	0	0	0	0	0	0	0
FAM231A	0	0	0	0	0	0	0	0	0	0	0	0	0	0	0	0	0	0	0	0	0	0	0	0	0	0	0	0	0	0	0	0	0	0	0	0	0	0	0	0	0
AL021920.2	0	0	0	0	0	0	0	0	0	0	0	0	0	0	0	0	0	0	0	0	0	0	0	0	0	0	0	0	0	0	0	0	0	0	0	0	0	0	0	0	0
EIF1AXP1	0.07	0.02	0.03	0.02	0.02	0.03	0.04	0.03	0.02	0.04	0	0	0.04	0.03	0.06	0.1	0	0	0.15	0	0.12	0.02	0.02	0.01	0.01	0.01	0.03	0.03	0.09	0.02	0.08	0.02	0.03	0.21	0.12	0.2	0	0.1	0.02	0.21	0.24
ESPNP	0	0	0	0	0	0	0	0	0	0	0	0	0	0	0	0	0	0	0	0	0	0	0	0	0	0	0	0	0	0	0	0	0	0	0.01	0	0	0	0	0	0
AL021920.1	0	0	0	0	0	0	0	0	0	0	0	0	0	0	0	0	0	0	0	0	0	0	0	0	0	0	0	0	0	0	0	0	0	0	0	0	0	0	0	0	0
FAM231C	0	0	0	0	0	0	0	0	0	0	0	0	0	0	0	0	0	0	0	0	0	0	0	0	0	0	0	0	0	0	0	0	0	0	0	0	0	0	0	0	0
AL021920.3	0	0	0	0	0	0	0	0	0	0	0	0	0	0	0	0	0	0	0	0	0	0	0	0	0	0	0	0	0	0	0	0	0	0	0	0	0	0	0	0	0
CROCC	0.41	0.07	0.07	0.05	0.08	0.14	0.32	0.18	0.14	0.1	0.17	0.48	0.21	0.04	0	0.12	0.27	0.08	0	0.45	0.09	0.15	0.4	0.12	0.18	0.22	0.06	0.16	0.37	0.08	0	0	0.03	0.17	0.11	0.27	0.09	0.14	0.1	0.21	0.08
CROCCP4	0	0	0	0	0	0	0	0	0	0	0	0	0	0	0	0	0	0	0	0	0	0	0	0	0	0	0	0.03	0	0	0	0	0	0	0	0	0	0.01	0	0	0
RNU1-4	0	0	0	0	0	0	0	0	0	0	0	0	0	0	0	0	0	0	0	0	0	0	0	0	0	0	0	0	0	0	0	0	0	0	0	0	0	0	0	0	0
MST1L	0.01	0.01	0	0	0	0.01	0	0.01	0	0	0	0	0.02	0	0	0	0	0	0.21	0	0	0.01	0.03	0.03	0.01	0.01	0.11	0.09	0.08	0	0	0	0	0.04	0	0	0	0.01	0.01	0	0.08
BX284668.1	0	0	0	0	0	0	0	0	0	0	0	0	0	0	0	0	0	0	0	0	0	0	0	0	0	0	0	0	0	0	0	0	0	0	0	0	0	0	0	0	0
BX284668.3	0	0	0	0	0	0	0	0	0	0	0	0	0	0	0	0	0	0	0	0	0	0	0	0	0	0	0	0	0	0	0	0	0	0	0	0	0	0	0	0	0
MIR3675	0	0	0	0	0	0	0	0	0	0	0	0	0	0	0	0	0	0	0	0	0	0	0	0	0	0	0	0	0	0	0	0	0	0	0	0	0	0	0	0	0
BX284668.2	0	0	0	0	0	0	0	0	0	0	0	0	0	0	0	0	0	0	0	0	0	0	0	0	0	0	0.01	0	0	0	0	0	0	0	0	0	0	0	0	0	0.08
RNU1-5P	0	0	0	0	0	0	0	0	0	0	0	0	0	0	0	0	0	0	0	0	0	0	0	0	0	0	0	0	0	0	0	0	0	0	0	0	0	0	0	0	0
BX284668.5	0.17	0.07	0.05	0.12	0.06	0.37	0.4	0.11	0.24	0.27	0.12	0	0.25	0.14	0.11	0.18	0.42	0.18	0.23	0.17	0.44	0.03	0.01	0	0	0.01	0.44	0.14	0.15	0.68	0.58	0.96	0.74	0.37	0.36	0.26	0.2	0.17	0.38	0.47	0.45
BX284668.4	0	0	0	0	0	0	0	0	0	0	0	0	0	0	0	0	0	0	0	0	0	0	0	0	0	0	0	0	0	0	0	0	0	0	0	0	0	0	0	0	0
RNU1-2	0	0	0	0	0	0	0	0	0	0	0	0	0	0	0	0	0	0	0	0	0	0	0	0	0	0	0	0	0	0	0	0	0	0	0	0	0	0	0	0	0
BX284668.6	0.04	0.02	0	0.02	0.01	0.03	0.08	0.03	0.04	0.06	0	0	0.02	0.05	0	0.03	0	0	0	0	0	0.01	0.01	0	0	0.01	0.08	0.14	0.01	0	0	0	0.03	0.02	0.04	0	0.02	0.04	0.01	0.02	0
MFAP2	0.01	0.01	0	0	0	0	0	0	0.01	0	0	0	0	0	0	0.02	0	0	0	0	0	0.01	0	0	0	0	0.63	0.06	0.03	0.02	0.01	0.02	0.05	0	0.01	0	0	0.31	0.02	0.43	0.02
AL049569.1	0	0	0	0	0	0	0	0	0	0	0	0	0	0	0	0	0	0	0	0	0	0	0	0	0	0	0	0	0	0	0	0	0	0	0	0	0	0	0	0	0
ATP13A2	0.31	0.41	0.89	0.38	0.52	0.32	0.15	0.47	0.41	0.49	0.29	0.28	0.42	0.55	0.56	1.41	0.97	1.04	1.04	0.32	1.28	7.53	14.22	6.84	9.21	7.02	0.51	0.44	0.45	0.39	0.28	0.06	0.17	0.2	0.35	0.16	0.1	0.17	0.46	0.39	0.28
SDHB	1.78	1.33	1.55	1.66	1.29	1.68	1.3	1.65	1.3	1.77	1.16	0.46	1.05	1.22	0.85	1.14	0.78	1.19	1.06	1.11	0.95	0.92	0.56	0.69	0.81	0.7	1.06	0.76	0.8	1.28	0.67	0.62	1	1.02	0.89	0.64	1.19	0.94	1.12	1.18	1.09
PADI2	0.15	0.43	0.15	0	0.01	0.01	0.04	0.03	0.01	0.02	0	0	0.02	0.07	0	0	0	0	0	0	0	0.01	0.01	0.09	0	0	0.46	0.2	0.09	1.53	0	0.03	0.05	0	0	0	0.05	0	0.01	0	0
AL590644.1	0	0	0	0	0	0	0	0	0	0	0	0	0	0	0	0	0	0	0	0	0	0	0	0	0	0	0	0	0	0	0	0	0	0	0	0	0	0	0	0	0
AL590644.3	0	0	0	0	0	0	0	0	0	0	0	0	0	0	0	0	0	0	0	0	0	0	0	0	0	0	0	0	0	0	0	0	0	0	0	0	0	0	0	0	0
PADI1	0	0	0	0	0	0.01	0.03	0.19	0.03	0.01	0	0	0.01	0	0	0	0	0	0	0	0	0	0	0.12	0.01	0	0	0	0	0.07	0	0	0	0	0	0	0	0	0	0	0
PADI3	0	0	0	0	0	0	0	0	0	0	0	0	0	0	0	0	0	0	0	0	0	0	0	0.01	0	0	0	0	0	0	0	0	0	0	0	0	0	0	0	0	0
MIR3972	0	0	0	0	0	0	0	0	0	0	0	0	0	0	0	0	0	0	0	0	0	0	0	0	0	0	0	0	0	0	0	0	0	0	0	0	0	0	0	0	0
PADI4	0	0	0	0	0	0	0	0	0	0	0	0	0	0	0	0	0	0	0	0	0	0	0	0	0	0	0	0	0	0	0	0	0.16	0	0.01	0.06	0	0	0	0	0
PADI6	0	0	0	0	0	0	0	0	0	0	0	0	0	0	0	0	0	0	0	0	0	0	0	0	0	0	0	0	0	0	0	0.07	0	0	0	0	0	0	0	0	0
AC004824.1	0	0	0	0	0	0	0	0	0	0	0	0	0	0	0	0	0	0	0	0	0	0	0	0.01	0	0	0	0	0	0	0	0	0	0	0	0	0	0	0	0	0
RCC2	0.02	0.02	0	0.09	0.08	0.08	0.04	0.11	0.06	0.06	0.07	0.3	0.09	0.06	0.11	0.04	0	0.08	0.68	0	0.14	0.1	0.17	0.08	0.19	0.16	0.18	0.1	0.38	0.55	0.39	0.69	0.3	0.43	0.13	0.39	0.05	0.11	0.23	0.36	0.31
ARHGEF10L	0.02	0.06	0	0.02	0.09	0.09	0.07	0.24	0.11	0.15	0.31	0	0.19	0.1	0.24	0.11	0.25	0.03	0	0.21	0.12	0.12	0.2	0.12	0.24	0.2	0.12	0.16	0.22	0.31	0.6	0.09	0.11	0	0	0	0.11	0.08	0.01	0.05	0
AL136529.1	0	0	0	0	0	0	0	0	0	0	0	0	0	0	0	0	0	0	0	0	0	0	0	0	0	0	0	0	0	0	0	0	0	0	0	0	0	0	0	0	0
ACTL8	0	0	0	0	0	0	0	0	0	0	0	0	0	0	0	0	0	0	0	0	0	0	0	0	0	0	0	0	0	0	0	0	0	0	0	0	0	0	0	0	0
AL357509.1	0	0	0	0	0	0	0	0	0	0	0	0	0	0	0	0	0	0	0	0	0	0	0	0	0	0	0	0	0	0	0	0	0	0	0	0	0	0	0	0	0
LINC01654	0	0	0	0	0	0	0	0	0	0	0	0	0	0	0	0	0	0	0	0	0	0	0	0	0	0	0	0	0	0	0	0	0	0	0	0	0	0	0	0	0
IGSF21	0.22	0.11	0.32	0.04	0.11	3.49	3.36	2.98	4.39	5.29	4.06	3.15	4.63	0	1.76	0.11	0	0.11	0	0	0	0.02	0.02	0.03	0.06	0.02	0.04	0.04	0.01	0.95	0.72	0.33	0	0.02	0	0	0.04	0	0	0	0
AL365209.1	0.03	0.01	0	0	0.01	0.26	0.21	0.16	0.4	0.4	0.25	0.29	0.31	0	0	0	0	0.02	0	0	0	0	0	0	0	0.01	0	0	0	0.05	0	0.02	0	0	0	0	0	0	0.01	0	0
AL359738.1	0	0	0	0	0	0	0	0	0	0	0	0	0	0	0	0	0	0	0	0	0	0	0	0	0	0	0	0	0	0	0	0	0	0	0	0	0	0	0	0	0
AL591896.1	0	0	0	0	0	0	0	0	0	0	0	0	0	0	0	0	0	0	0	0	0	0	0	0	0	0	0	0	0	0	0	0	0	0	0	0	0	0	0	0	0
KLHDC7A	0	0	0	0	0	0	0	0	0	0	0	0	0	0	0	0	0	0	0	0	0	0	0	0	0	0	0	0	0.01	0	0	0	0	0	0	0	0	0	0.01	0	0
DYNLL1P3	0	0	0	0	0	0	0	0	0	0	0	0	0	0	0	0	0	0	0	0	0	0	0	0	0	0	0	0	0	0	0	0	0	0	0	0	0	0.01	0	0	0
AL031737.1	0	0	0	0	0	0	0	0	0	0	0	0	0	0	0	0	0	0	0	0	0	0	0	0	0	0	0	0	0	0	0	0	0	0	0	0	0	0	0	0	0
PAX7	0	0	0	0	0	0	0	0	0	0	0	0	0	0.03	0	0	0	0	0	0	0	0	0	0	0	0	0	0	0	0	0	0	0	0	0	0	0	0	0	0	0
TAS1R2	0	0	0	0	0	0	0	0	0	0	0	0	0	0	0	0	0	0	0	0	0	0	0	0	0	0	0	0	0	0	0	0	0	0	0	0	0	0	0	0	0
AL080251.1	0	0	0	0	0	0	0	0	0	0	0	0	0	0	0	0	0	0	0	0	0	0	0	0	0	0	0	0	0	0	0	0	0	0	0	0	0	0	0	0	0
ALDH4A1	0.07	0.04	0.08	0.39	0.3	0.03	0	0.06	0.03	0.01	0.08	0	0.1	0.02	0.18	0.05	0	0.06	0	0	0.26	0.21	0.3	0.22	0.27	0.35	0.13	0.04	0.67	0.03	0	0.03	0.02	0	0.01	0.1	0.25	0.1	0.08	0.04	0.09
MIR4695	0	0	0	0	0	0	0	0	0	0	0	0	0	0	0	0	0	0	0	0	0	0	0	0	0	0	0	0	0	0	0	0	0	0	0	0	0	0	0	0	0
MIR1290	0	0	0	0	0	0	0	0	0	0	0	0	0	0	0	0	0	0	0	0	0	0	0	0	0	0	0	0	0	0	0	0	0	0	0	0	0	0	0	0	0
IFFO2	0	0	0	0.27	0.09	0.05	0.12	0.03	0.04	0.04	0.05	0	0.05	0.04	0	0.02	0	0.04	0	0.5	0.19	0.08	0.15	0.07	0.12	0.17	0.04	0.04	0.01	0	0	0.08	0.17	0.24	0.06	0.07	0.16	0.05	0.09	0.12	0.02
AL137127.1	0	0.01	0	0	0	0.01	0	0	0	0.02	0	0	0.01	0	0	0	0	0	0	0	0	0.04	0.11	0	0.08	0.06	0.01	0	0	0.01	0.08	0.04	0	0	0	0	0	0.01	0.01	0	0
UBR4	0.09	0.26	0.18	0.15	0.11	0.14	0.29	0.14	0.18	0.11	0.18	0	0.33	0.2	0	0.02	0.41	0.35	0	0.81	0.28	0.36	0.71	0.48	0.55	0.52	0.1	0.14	0.45	0.12	0.13	0.15	0.24	0.08	0.21	0.1	0.26	0.33	0.17	0.27	0.15
AL035413.1	0.01	0.02	0	0	0.04	0.02	0.06	0.04	0.03	0.01	0.09	0	0.06	0	0.12	0	0	0	0	0	0	0	0	0	0	0	0.04	0.09	0.04	0	0.03	0	0.05	0.1	0.02	0	0	0.04	0.02	0.01	0.02
EMC1	0.7	0.17	0.08	0.17	0.16	0.16	0.11	0.19	0.22	0.24	0.44	0.17	0.23	0.28	0.06	0.31	0.17	0.07	0	0	0.35	0.19	0.27	0.29	0.26	0.32	0.22	0.26	0.17	0.19	0.39	0.2	0.13	0.19	0.15	0	0.42	0.33	0.16	0.22	0.19
MRTO4	0.28	0.28	0.32	0.28	0.3	0.48	0.31	0.29	0.27	0.31	0.28	0	0.37	0.45	0.19	0.58	0.71	0.37	0.95	0.35	0.34	0.33	0.27	0.28	0.23	0.21	0.19	0.35	0.15	0.23	0.35	0.36	0.15	0.09	0.35	0.29	0.31	0.22	0.27	0.47	0.55
AKR7L	0.01	0.01	0	0.07	0.02	0.01	0	0.01	0.01	0.02	0	0	0.01	0.02	0	0.16	0.23	0	0.16	0	0.17	0.03	0.05	0	0.02	0.02	0.02	0.01	0.01	0	0	0	0	0	0	0	0	0	0	0	0
AKR7A3	0.01	0.01	0	0	0.01	0.01	0	0.02	0.02	0	0	0	0.02	0	0.09	0.02	0.16	0.03	0	0	0	0.03	0.02	0.01	0.01	0.01	0.04	0.09	0.01	0	0	0	0	0.02	0.01	0	0	0.01	0.01	0	0.02
AL035413.2	0	0.01	0	0	0	0	0	0	0.01	0	0	0	0.01	0	0	0	0	0	0	0	0	0	0.01	0	0	0	0	0	0.01	0	0	0	0	0	0	0	0	0	0	0	0
AKR7A2	0.41	0.48	0.51	0.79	0.88	0.74	0.48	0.81	0.59	0.77	0.57	0.79	0.91	0.49	1.12	0.87	0.69	0.72	1.07	0.47	0.54	0.87	0.6	0.84	0.58	0.65	0.99	1.51	0.86	0.69	0.58	0.33	0.6	0.66	0.38	0.66	0.96	0.86	0.69	0.71	0.39
RNU6-1099P	0	0.01	0	0	0.02	0.01	0.02	0.02	0.02	0	0	0	0	0	0	0	0	0	0	0	0	0	0.01	0.01	0.01	0	0.01	0	0	0	0.03	0	0	0.01	0	0.11	0	0	0.01	0.01	0
PQLC2	0.2	0.17	0.23	0.35	0.25	0.23	0.31	0.25	0.24	0.29	0	0	0.3	0.48	0.06	0.39	0	0.18	0.45	0.21	0.26	0.23	0.29	0.37	0.22	0.25	0.2	0.14	0.31	0.12	0.35	0.18	0.03	0.08	0.03	0.04	0.06	0.12	0.09	0.09	0
CAPZB	3.24	1.92	3.17	3.34	2.67	4.16	4.61	3.1	4.01	4.17	2.74	2.93	3.64	3.13	2.72	1.31	2.08	2.39	1.1	3.68	1.39	2.71	1.87	2.24	2.41	1.98	2.08	2.25	0.99	5.4	7.26	4.49	4.18	5.45	5.3	3.48	3.77	2.74	2.84	1.98	2.27
RN7SL277P	0	0	0	0	0	0	0	0	0	0	0	0	0	0	0	0	0	0	0	0	0	0	0	0	0	0	0	0	0	0	0	0	0	0	0	0	0	0	0	0	0
RNU4-28P	0	0	0	0	0	0	0	0	0	0	0	0	0	0	0	0	0	0	0	0	0	0	0	0	0	0	0	0	0	0	0	0	0	0	0	0	0	0	0	0	0
AL031727.2	0	0	0	0	0	0	0	0	0	0	0	0	0	0	0	0	0	0	0	0	0	0	0	0	0	0	0	0	0	0	0	0	0	0	0	0	0	0	0	0	0.02
MINOS1	2.47	3.4	2.84	3.42	4	3.03	3.21	3.19	2.79	3.47	2.09	1.73	2.53	3.44	2.51	2.29	1.88	3.06	1.5	1.73	2.2	2.42	1.39	1.45	2.23	2.01	1.26	1.69	1.88	3	3.49	2.81	3.21	2.64	3.53	1.75	4.09	2.7	2.69	3.19	1.78
MINOS1-NBL1	0	0	0	0	0	0	0	0	0	0	0	0	0	0	0	0	0	0	0	0	0	0	0	0	0	0	0	0	0	0	0	0	0	0	0	0	0	0	0	0	0
AL031727.1	0.14	0.07	0.08	0.06	0.06	0.12	0.05	0.03	0.08	0.07	0.07	0	0.05	0.04	0	0.05	0	0.06	0.13	0	0	0.04	0.04	0.04	0.02	0.05	0.07	0.16	0.61	0.36	1.17	2.75	1.42	2.61	2.47	2.51	0.18	1.02	0.12	1.89	3.19
NBL1	0.08	0.03	0.04	0.66	0.08	0.27	2.62	0.69	0.59	1.67	0.31	0.55	2.38	1.12	1.91	0.84	1.42	1.98	0.64	0.81	0.56	0.53	0.39	0.51	0.49	0.35	0.04	0.16	0.02	0.19	0.2	0.06	0	0.22	0.25	0	5.15	1.07	2.96	0.09	0
HTR6	0	0	0	0	0	0	0	0	0	0	0	0	0	0	0	0	0	0	0	0	0	0	0	0	0	0	0	0	0	0	0	0	0	0	0	0	0	0	0	0	0
TMCO4	0	0.02	0	0	0.01	0.01	0	0	0	0	0	0	0	0	0	0	0	0	0	0	0	0	0.01	0	0.03	0.06	0.02	0.21	0.01	0.08	0	0.03	0.09	0.07	0.09	0.02	0.2	0.15	0.1	0.02	0.11
RNF186	0	0	0	0	0	0	0	0	0	0	0	0	0	0	0	0	0	0	0	0	0	0	0	0	0	0	0	0	0	0	0	0	0	0	0	0	0	0	0	0	0
AL391883.1	0	0	0	0	0	0	0	0	0	0	0	0	0	0	0	0	0	0	0	0	0	0	0	0	0	0.01	0	0	0	0	0	0	0	0	0	0	0	0	0	0	0
OTUD3	0.08	0.09	0.05	0.12	0.26	0.1	0.22	0.14	0.12	0.16	0	0	0.09	0.39	0	0.34	0.07	0.45	0.58	0.14	0.11	0.15	0.23	0.15	0.3	0.2	0.08	0.04	0.03	0.03	0	0.02	0.11	0.06	0.03	0.12	0.11	0.05	0.07	0	0.06
PLA2G2E	0	0	0	0	0	0	0	0	0	0	0	0	0	0	0	0	0	0	0	0	0	0	0	0	0	0	0	0	0	0	0	0	0	0	0	0	0	0	0	0	0
RN7SL304P	0	0	0	0	0	0	0	0	0	0	0	0	0	0	0	0	0	0	0	0	0	0	0	0	0	0	0	0	0	0	0	0	0	0	0	0	0	0	0	0	0
PLA2G2A	0.02	0.02	0	0.03	0.02	0.02	0.08	0.44	0.01	0.02	0	0	0.02	0	0	0	0	0	0	0	0	0	0	0.02	0.01	0	0.01	0.04	0.26	0.02	1.34	0.35	0.24	0.45	0.48	0.75	0	41.23	0.02	0.33	0.19
PLA2G5	0.92	3.84	1.51	0.05	0.02	0.29	0.46	0.71	0.58	0.68	0.43	0.91	0.27	0.02	0	0.07	0.07	0	0	0	0.14	0.01	0.03	0.05	0.02	0.03	0.37	0.46	5.68	0.02	0.1	0	0.07	0.01	0.08	0.04	0.04	0.28	0	0.44	0
PLA2G2D	0	0	0	0	0	0	0	0	0	0	0	0	0	0	0	0	0	0	0	0	0	0	0	0	0	0	0	0	0	0	0.09	0	0.08	0	0	0.09	0	0	0	0	0
PLA2G2F	0	0	0	0	0	0	0	0	0	0	0	0	0	0	0	0	0	0	0	0	0	0	0	0	0	0	0	0	0	0	0	0	0	0	0	0	0	0	0	0	0
Z98257.1	0	0	0	0	0	0	0	0	0	0	0	0	0	0	0	0	0	0	0	0	0	0	0	0	0	0	0	0	0	0	0	0	0	0	0	0	0	0	0	0	0
PLA2G2C	0	0	0	0	0	0	0	0	0	0	0	0	0	0	0	0	0	0	0	0	0	0	0	0	0	0	0	0.01	0	0.04	0	0	0	0	0.01	0	0	0	0	0	0
UBXN10-AS1	0	0.01	0.05	0	0.01	0	0	0.02	0	0.02	0	0	0.01	0.02	0	0	0	0	0	0	0	0.03	0.01	0.05	0.02	0.03	0.02	0	0	0	0	0.02	0	0.08	0.07	0	0	0.02	0	0.03	0
UBXN10	0.05	0.03	0.03	0	0	0	0	0.01	0.01	0	0	0	0	0	0	0	0	0	0.46	0	0	0.01	0.01	0.02	0.02	0.01	0.02	0.06	0.01	0	0	0	0	0	0.03	0	0	0.01	0	0	0
LINC01757	0	0	0	0	0	0	0	0	0	0	0	0	0	0	0	0	0	0	0	0	0	0	0	0	0	0	0	0	0	0	0	0	0	0	0	0	0	0	0	0	0
Z98257.2	0	0	0	0	0	0	0	0	0	0	0	0	0	0	0	0	0	0	0	0	0	0	0	0	0	0	0	0	0	0	0	0	0	0	0	0	0	0	0	0	0
VWA5B1	0	0	0	0	0	0	0	0	0	0	0	0	0	0	0	0	0	0	0	0	0	0	0	0	0	0	0	0	0	0	0	0	0	0	0	0	0	0	0	0	0
AL020998.1	0	0	0	0	0	0	0	0	0	0	0	0	0	0	0	0	0	0	0	0	0	0	0	0	0	0	0	0	0	0	0	0	0	0	0	0	0	0	0	0	0
LINC01141	0	0	0	0	0	0	0	0	0	0	0	0	0	0	0	0	0	0	0	0	0	0	0	0	0	0	0	0	0	0.02	0	0	0	0	0	0	0	0	0	0	0
AL139254.1	0	0	0	0	0	0	0	0	0	0	0	0	0	0	0	0	0	0	0	0	0	0	0	0	0	0	0	0	0	0	0	0	0	0	0	0	0	0	0	0	0
AL139254.2	0	0	0	0	0	0	0	0	0	0	0	0	0	0	0	0	0	0	0	0	0	0	0	0	0	0	0	0	0	0	0	0	0	0	0	0	0	0	0	0	0
AL139254.3	0	0	0	0	0	0	0	0	0	0	0	0	0	0	0	0	0	0	0	0	0	0	0	0	0	0	0	0	0	0	0	0	0	0	0	0	0	0	0	0	0
CAMK2N1	0.1	0.08	0	1.66	2.17	3.96	6.67	6.09	4.13	6.91	1.65	2.95	1.76	1.39	4.77	4.51	2.36	3.49	25.95	2.72	0.36	2.94	1.76	4.74	0.71	2.07	0.36	0.9	0.04	0.27	0.07	0	0	0.09	0.14	0.04	3.04	0.69	1.93	0.02	0
MUL1	0.19	0.17	0.2	0.18	0.2	0.27	0.1	0.29	0.18	0.11	0.17	0.17	0.18	0.14	0.3	0.31	0.18	0.21	0.19	0	0	0.26	0.3	0.34	0.29	0.38	0.24	0.26	0.12	0.15	0.26	0.05	0.25	0.28	0.15	0	0.24	0.27	0.22	0.25	0.21
FAM43B	0	0	0	0	0	0	0.05	0	0	0	0	0	0	0.09	0.29	0.2	0	0.39	0.47	0	0.14	0.04	0.08	0.07	0.05	0.16	0.01	0.07	0	0	0	0	0	0	0	0	0	0	0	0	0
CDA	0	0	0	0	0	0	0	0	0	0	0	0	0	0	0	0	0	0	0	0	0	0	0	0	0	0	0	0.02	0	0.03	0	0	0.88	0	0.01	0	0	0	1.5	1.22	1.7
PINK1	0.95	2.48	2.71	0.88	1	0.81	0.93	1.24	0.78	1.03	1.22	2.02	0.99	0.77	1.25	1.16	1.51	1.33	1.81	0.81	1.48	2.09	1.8	1.48	2.39	2.32	0.59	0.71	0.75	0.31	0.12	0.17	0.17	0.22	0.22	0.17	1.21	0.69	2.21	0.73	1.24
MIR6084	0	0	0	0	0	0	0	0	0	0	0	0	0	0	0	0	0	0	0	0	0	0	0	0	0	0	0	0	0	0	0	0	0	0	0	0	0	0	0	0	0
PINK1-AS	0.01	0.02	0.03	0.02	0.02	0.02	0	0.01	0.02	0.01	0	0	0.02	0	0.1	0.05	0.17	0	0	0	0.07	0.01	0.01	0	0.01	0.01	0.02	0.02	0	0.02	0	0.02	0	0.05	0.05	0	0.09	0.01	0	0.01	0.05
DDOST	0.45	0.39	0.34	0.48	0.52	0.48	0.29	0.35	0.3	0.3	0.63	0.12	0.49	0.17	0.42	0.29	0.37	0.2	0	0.15	0.11	0.26	0.31	0.33	0.26	0.24	0.63	0.69	0.28	0.77	0.7	1.08	0.58	1.74	1.08	1.27	0.82	1.44	0.58	1.02	1.45
KIF17	0	0.02	0	0	0	0	0	0.01	0	0	0	0	0	0	0	0	0	0	0	0	0	0.01	0	0	0.01	0.01	0	0.03	0	0.04	0	0.1	0	0	0.01	0	0.33	0	0.36	0.3	0.42
AL663074.2	0	0	0	0	0	0	0	0	0	0	0	0	0	0	0	0	0	0	0	0	0	0	0	0	0	0	0	0	0	0	0	0	0	0	0.01	0	0	0	0	0	0
SH2D5	0	0	0	0	0	0	0	0	0	0	0	0	0.01	0.04	0.19	0.15	0.47	0.11	0.51	0	0.07	0.03	0.03	0.04	0.05	0.05	0	0	0	0	0	0	0	0	0	0	0.04	0	0.01	0	0
AL663074.1	0	0	0	0	0	0	0	0	0	0	0	0	0	0	0	0	0	0	0	0	0	0	0	0	0	0	0	0	0	0	0	0	0	0	0	0	0	0	0	0	0
HP1BP3	1.64	2.32	2.4	2.59	2.48	1.77	2.46	2.3	2.21	2.42	1.9	3.1	2.46	3.69	3.14	1.95	3.57	3.86	2.66	2.54	2.5	1.22	1.11	1.53	1.12	1.25	1.92	1.65	0.84	0.7	1.12	0.66	0.75	1.61	1.44	1.18	1.65	1.66	1.75	1.26	1.22
EIF4G3	0.24	0.63	0.71	0.41	0.46	0.67	0.7	0.86	0.61	0.63	0.57	1.35	0.66	0.72	0.69	0.8	0.35	0.93	0.58	0.23	0.68	0.97	1.2	1.12	1.54	1.39	0.14	0.25	0.7	0.29	0.43	0.52	0.48	0.31	0.25	0.07	0.2	0.61	0.54	0.29	0.65
RNU7-200P	0	0	0	0	0	0	0	0	0	0	0	0	0	0	0	0	0	0	0	0	0	0	0	0	0	0	0	0	0	0	0	0	0	0	0	0	0	0	0	0	0
MIR1256	0	0	0	0	0	0	0	0	0	0	0	0	0	0	0	0	0	0	0	0	0	0	0	0	0	0	0	0	0	0	0	0	0	0	0	0	0	0	0	0	0
AL627311.1	0	0	0	0	0	0	0	0	0	0	0	0	0	0	0	0	0	0	0	0	0	0	0	0	0	0	0	0	0	0	0	0	0	0	0	0	0	0	0	0	0
HSPE1P27	0	0	0	0	0	0	0	0	0	0	0	0	0	0	0	0	0	0	0	0	0	0	0	0	0	0	0	0	0	0	0	0	0	0	0	0	0	0	0	0	0
ECE1	0.02	0.01	0	0.02	0	0.06	0	0.07	0.01	0.03	0	0	0.01	0.37	0	0.05	0	0.11	0	0.19	0.15	0.04	0.09	0.06	0.03	0.12	0.54	0.73	0.01	0	0	0.07	0.14	0.16	0.3	0.25	0.69	0.65	1.5	2.39	1.32
AL031005.1	0	0	0	0	0	0	0	0	0	0	0	0	0	0	0	0	0	0	0	0	0	0	0	0	0	0	0	0	0	0	0	0	0	0	0	0	0	0	0	0	0
AL031728.1	0	0	0	0	0	0	0	0	0	0	0	0	0	0	0	0	0	0	0	0	0	0	0	0	0	0	0	0	0	0	0	0	0	0	0	0	0	0	0	0	0
PPP1R11P1	0	0	0	0	0	0	0	0	0	0	0	0	0	0	0	0	0	0	0	0	0	0	0	0	0	0	0	0	0	0	0	0	0	0	0	0	0	0	0	0	0
AL592309.1	0	0	0	0	0	0	0	0	0	0	0	0	0	0	0	0	0	0	0	0	0	0	0	0	0	0	0	0	0	0	0	0	0	0	0	0	0	0	0	0	0
AL592309.2	0	0	0	0	0	0	0	0	0	0	0	0	0	0	0	0	0	0	0	0	0	0	0	0	0	0	0	0	0	0	0	0	0	0	0	0	0	0	0	0	0
NBPF2P	0	0	0	0	0	0	0	0	0.01	0	0	0	0	0	0	0	0	0	0	0	0	0	0	0	0	0	0	0.01	0.08	0	0	0.02	0	0	0.02	0	0	0	0	0	0.05
HS6ST1P1	0	0	0	0	0	0	0	0	0	0	0	0	0	0	0	0	0	0	0	0	0	0	0	0	0	0	0	0	0	0	0	0	0	0	0	0	0	0	0	0	0
CROCCP5	0	0	0	0	0	0	0	0	0	0	0	0	0	0	0	0	0	0	0	0	0	0	0	0	0	0	0	0	0	0	0	0	0	0	0	0	0	0	0	0	0
NBPF3	0.02	0.01	0.03	0.03	0.01	0.03	0	0.02	0.03	0.03	0.1	0	0.04	0.04	0	0	0.24	0.08	0	0	0	0.06	0.08	0.02	0.03	0.09	0.02	0	0.02	0	0	0	0	0.02	0.04	0	0.04	0.06	0.04	0	0.1
PFN1P10	0	0	0	0	0	0	0	0	0	0	0	0	0	0	0	0	0	0	0	0	0	0	0	0	0	0	0	0	0	0	0	0	0	0	0	0	0	0	0	0	0
ALPL	0.66	0.01	0	0	0.01	0.02	0	0	0	0.01	0	0	0.02	0.19	0	0	0	0	0	0	0.07	0	0	0.01	0	0	0.01	0.23	0.01	0	0	0.02	0	0	0	0	0.08	0.19	2.75	2.06	1.31
AL359815.1	0	0	0	0	0	0	0	0	0	0	0	0	0	0	0	0	0	0	0	0	0	0	0	0	0	0	0	0	0	0	0	0	0	0	0	0	0	0	0	0.03	0
RAP1GAP	0.06	0.04	0	0.41	0.68	2.3	0.62	0.53	0.05	0.08	0	0	0.18	1.34	0.31	1.4	0.62	1.67	2.07	0.69	1.66	1.26	2.23	1.24	1.89	2.17	0.11	0.05	0	0.02	0	0	0	0.02	0	0	0.02	0.01	0.06	0	0.03
USP48	0.4	0.36	0.27	0.8	0.61	1	0.91	0.72	0.81	0.67	0.84	1.41	0.82	0.72	0.68	0.61	0.23	0.43	0.94	1.1	0.39	0.54	0.6	0.58	0.54	0.62	0.28	0.33	0.48	0.31	0.35	0.33	0.59	0.55	0.44	0.65	0.31	0.51	0.4	0.49	0.43
AL590103.1	0	0	0	0	0	0	0	0	0	0	0	0	0	0	0	0	0	0	0	0	0	0	0	0	0	0	0	0	0	0	0	0	0	0	0	0	0	0	0	0	0
LDLRAD2	0	0	0	0	0	0	0	0	0	0	0	0	0	0	0	0	0	0	0	0	0	0	0	0	0	0	0	0	0.01	0	0	0	0	0	0	0	0	0.01	0	0.02	0.02
HSPG2	0	0	0	0	0.03	0	0	0	0	0	0	0	0	0	0	0.08	0	0.04	0	0	0	0	0.01	0	0.01	0	0	0.05	0.05	0.01	0.03	0	0.11	0.1	0.02	0	0.16	0.34	0.95	5.73	5.22
AL590556.1	0	0	0	0	0	0.01	0	0.01	0	0	0	0	0	0.03	0	0	0	0	0	0	0	0	0	0	0	0	0	0	0.02	0	0	0.08	0.12	0.05	0.14	0.16	0	0.06	0.01	0.04	0.13
AL590556.2	0	0	0	0	0	0	0	0	0	0	0	0	0	0	0	0	0	0	0	0	0	0	0	0	0	0	0	0	0	0	0	0	0	0	0	0	0	0	0	0	0
CELA3B	0	0	0	0	0	0	0	0	0	0	0	0	0	0	0	0	0	0	0	0	0	0	0	0	0	0	0	0	0	0	0	0	0	0	0	0	0	0	0	0	0
RN7SL386P	0	0	0	0	0	0	0	0	0	0	0	0	0	0	0	0	0	0	0	0	0	0	0	0	0	0	0	0	0	0	0	0	0	0	0	0	0	0	0	0	0
RNU6-1022P	0	0	0	0	0	0	0	0	0	0	0	0	0	0	0	0	0	0	0	0	0	0	0	0	0	0	0	0	0	0	0	0	0	0	0	0	0	0	0	0	0
CELA3A	0	0	0	0	0	0	0	0	0	0	0	0	0	0	0	0	0	0	0	0	0	0	0	0	0	0	0	0	0	0	0	0	0	0	0	0	0	0	0	0	0
RN7SL186P	0	0	0	0	0	0	0	0	0	0	0	0	0	0	0	0	0	0	0	0	0	0	0	0	0	0	0	0	0	0	0	0	0	0	0	0	0	0	0	0	0
RNU6-776P	0	0	0	0	0	0	0	0	0	0	0	0	0	0	0	0	0	0	0	0	0	0	0	0	0	0	0	0	0	0	0	0	0	0	0	0	0	0	0	0	0
LINC01635	0	0	0	0	0	0	0	0	0	0.01	0	0	0	0	0	0	0	0.05	0	0	0	0	0	0	0	0	0	0	0	0	0	0	0	0.03	0.03	0	0	0	0.01	0	0
LINC00339	0.17	0.12	0.26	0.15	0.15	0.13	0.07	0.17	0.13	0.13	0.04	0	0.08	0.23	0.28	0.16	0.26	0.05	0	0	0.14	0.13	0.1	0.09	0.16	0.12	0.12	0.19	0.07	0.15	0	0.1	0.18	0.09	0.11	0	0.02	0.12	0.1	0.13	0.29
CDC42	1.8	2.21	1.91	3.91	3.77	2.79	3.54	3.33	3.42	4.2	7.47	3.22	4.17	3.2	4.13	3.42	3.45	4.05	1.77	2.45	3.38	3.78	2.8	3.66	3.05	3.44	1.52	1.37	1.15	3.52	5.04	6.78	9.65	7.1	6.05	5.21	2.78	2.69	3.08	4.79	4.39
CDC42-IT1	0.01	0	0	0	0.01	0	0	0	0.01	0.02	0.07	0	0	0	0	0.07	0	0.04	0	0	0	0.01	0.03	0.04	0.01	0.02	0	0.02	0.01	0.04	0.1	0	0.06	0.04	0.01	0	0	0.02	0.01	0	0
AL031281.1	0	0	0	0	0	0	0	0	0	0	0	0	0	0	0	0	0	0	0	0	0	0	0	0	0	0	0	0	0	0	0	0	0	0	0	0	0	0	0	0	0
AL031281.2	0	0	0	0	0.01	0	0	0	0	0	0	0	0.01	0	0	0	0	0	0	0	0	0	0.01	0	0	0	0	0	0	0.01	0	0	0	0	0	0	0	0	0.01	0	0
WNT4	0	0	0	0	0	0	0	0	0	0	0	0	0	0	0	0	0	0	0	0	0	0	0	0	0	0	0	0	0	0	0	0	0	0	0	0	0	0	0	0	0
MIR4418	0	0	0	0	0	0	0	0	0	0	0	0	0	0	0	0	0	0	0	0	0	0	0	0	0	0	0	0	0	0	0	0	0	0	0	0	0	0	0	0	0
AL591122.1	0	0	0	0	0	0	0	0	0	0	0	0	0	0	0	0	0	0	0	0	0	0	0	0	0	0	0	0	0	0	0	0	0	0	0	0	0	0	0	0.01	0
AL591122.2	0	0	0	0	0	0	0	0	0	0	0	0	0	0	0	0	0	0	0	0	0	0	0	0	0	0	0	0	0	0	0	0	0	0	0	0	0	0	0	0	0
ZBTB40	0.09	0.1	0.08	0.04	0.14	0.07	0.1	0.09	0.07	0.06	0.11	0	0.07	0.05	0.29	0.12	0	0.03	0	0.21	0	0.1	0.18	0.19	0.15	0.1	0.06	0.04	0.08	0.13	0.2	0.15	0.06	0.16	0.19	0.11	0.11	0.06	0.16	0.09	0.1
ZBTB40-IT1	0	0	0	0	0	0	0	0	0	0	0	0	0	0	0	0	0	0	0	0	0	0	0	0	0	0	0	0	0	0	0	0	0	0	0	0	0	0	0	0	0
EPHA8	0	0.01	0	0.01	0.09	0	0.05	0	0.07	0.05	0.05	0	0	0.2	0	0.22	0.24	0	0	0.21	0	0	0.01	0.05	0.03	0.06	0	0	0	0.01	0	0	0	0	0	0	0	0	0	0	0
MIR6127	0	0	0	0	0	0	0	0	0	0	0	0	0	0	0	0	0	0	0	0	0	0	0	0	0	0	0	0	0	0	0	0	0	0	0	0	0	0	0	0	0
C1QA	0.01	0	0	0	0	0.01	0	0.01	0.02	0	0	0	0.01	0	0	0	0	0	0	0	0	0	0.01	0	0.01	0.02	0.01	0.01	0.05	25.31	73.59	9.81	4.31	0.04	0.01	0.04	0.25	0.06	0.06	0.05	0.08
C1QC	0.01	0.01	0	0	0.01	0.01	0	0	0.01	0.02	0	0	0	0	0	0	0	0	0	0	0	0	0	0	0.01	0	0.01	0.02	0.01	30.08	35.92	8.25	1.4	0	0.05	0	0.04	0.05	0.05	0	0.04
C1QB	0.02	0.01	0	0.03	0.03	0.02	0.04	0	0.01	0.02	0	0	0.02	0	0	0	0.08	0.05	0	0	0	0.01	0.01	0	0.01	0	0.01	0	0.06	44.43	55.01	8.1	2.79	0.1	0.02	0.04	0.09	0.05	0.09	0.18	0.15
EPHB2	0	0	0	0.02	0.01	0.11	0.09	0.02	0.03	0.08	0.05	0.18	0.37	0.17	0.48	0.27	0.32	0.9	0	0.21	0.45	0.05	0.09	0.39	0.06	0.08	0.12	0.1	0	0.16	0.17	0.03	0.08	0	0	0	0	0.03	0	0	0
MIR4684	0	0	0	0	0	0	0	0	0	0	0	0	0	0	0	0	0	0	0	0	0	0	0	0	0	0	0	0	0	0	0	0	0	0	0	0	0	0	0	0	0
AL512444.1	0	0	0	0	0	0	0	0	0	0	0	0	0	0	0	0	0	0	0	0	0	0	0	0	0	0	0	0	0	0	0	0	0	0	0	0	0	0	0	0	0
MIR4253	0	0	0	0	0	0	0	0	0	0	0	0	0	0	0	0	0	0	0	0	0	0	0	0	0	0	0	0	0	0	0	0	0	0	0	0	0	0	0	0	0
LACTBL1	0	0	0	0	0	0	0	0.01	0.03	0.05	0	0	0.01	0	0	0	0	0	0	0	0	0	0	0	0.01	0	0	0	0	0	0	0	0	0	0	0	0	0	0	0	0
TEX46	0	0	0	0	0.01	0	0	0	0	0	0	0	0.01	0	0	0	0	0	0	0	0	0	0	0	0	0	0	0.02	0	0	0	0	0	0	0	0	0	0.01	0	0	0
KDM1A	0.14	0.17	0.14	0.51	0.35	0.33	0.25	0.24	0.28	0.43	0.14	0.59	0.41	0.45	0.34	0.27	0.22	0.27	0.49	0.21	0.4	0.26	0.28	0.32	0.37	0.28	0.19	0.28	0.11	0.12	0.11	0.2	0.04	0.2	0.14	0.34	0.11	0.3	0.35	0.24	0.2
AL031428.1	0	0	0	0	0	0	0	0	0	0	0	0	0	0	0	0	0	0	0	0	0	0	0	0	0	0	0	0	0	0	0	0	0	0	0	0	0	0	0	0	0
MIR3115	0	0	0	0	0	0	0	0	0	0	0	0	0	0	0	0	0	0	0	0	0	0	0	0	0	0	0	0	0	0	0	0	0	0	0	0	0	0	0	0	0
MIR4419A	0	0	0	0	0	0	0	0	0	0	0	0	0	0	0	0	0	0	0	0	0	0	0	0	0	0	0	0	0	0	0	0	0	0	0	0	0	0	0	0	0
LUZP1	0.1	0.09	0	0.37	0.61	0.16	0.32	0.33	0.14	0.35	0.16	0.25	0.47	0.65	0.48	0.63	0.93	0.46	0.24	0.96	0.68	2.18	1.81	1.29	2.69	2.42	0.24	0.47	0.02	0.63	0.48	0.31	0.08	0.51	0.65	0.28	0.62	0.46	1.54	1.59	1.15
AL161672.1	0	0	0	0	0	0	0	0	0	0	0	0	0	0	0	0	0	0	0	0	0	0	0	0	0	0	0	0	0	0	0	0	0	0	0	0	0	0	0	0	0.03
RNU6-514P	0	0	0	0	0	0	0	0	0	0	0	0	0	0	0	0	0	0	0	0	0	0	0.01	0	0	0	0	0	0	0	0	0	0	0	0.01	0	0	0	0.01	0	0
RNU6-135P	0	0	0	0	0	0	0	0	0	0	0	0	0	0	0	0	0	0	0	0	0	0	0	0	0	0	0	0	0	0	0	0	0	0	0	0	0	0	0	0	0
HTR1D	0	0	0	0	0	0	0	0	0	0	0	0	0	0	0	0	0	0	0	0	0	0	0	0	0	0	0	0	0	0	0	0	0	0	0	0	0	0	0	0	0
AL109936.1	0	0	0	0	0	0	0	0	0	0	0	0	0	0	0	0	0	0	0	0	0	0	0	0	0	0	0	0.02	0.02	0	0	0	0.03	0.02	0.02	0	0	0	0	0.01	0
LINC01355	0.04	0.04	0	0.02	0.06	0.08	0.39	0.13	0.18	0.12	0.08	0.18	0.12	0.11	0.12	0.03	0.27	0.02	0	0.22	0.04	0.03	0.06	0.04	0.04	0.02	0.08	0.02	0.03	0	0.08	0.07	0.13	0.14	0.08	0.16	0.03	0.08	0.01	0.03	0.05
AL109936.8	0	0	0	0.02	0.01	0	0	0.01	0.01	0	0.06	0	0	0	0	0	0	0	0	0	0	0	0	0	0	0	0	0	0	0	0	0	0	0.03	0	0.03	0	0	0	0	0
HNRNPR	1.75	1.26	1.19	1.74	1.87	2.63	2.78	1.8	2.34	2.01	2.88	0.8	2.56	1.85	2.12	1.2	1.02	1.72	0.57	1.78	1.16	0.86	0.64	0.86	0.74	0.81	2.04	1.65	0.86	1.19	1.7	1.67	1.27	2.32	1.92	1.08	2.02	1.96	1.48	1.73	1.59
ZNF436	0.04	0.04	0.12	0.11	0.06	0.09	0.04	0.05	0.07	0.1	0	0	0.04	0.02	0.12	0	0	0.11	0	0.14	0.08	0.05	0.05	0.08	0.05	0.08	0.33	0.26	0.01	0.07	0.11	0.03	0	0	0.04	0	0.01	0.08	0.19	0.01	0.25
ZNF436-AS1	0.16	0.33	0.29	0.46	0.47	0.71	0.76	0.7	0.61	0.56	0.38	0.6	0.52	0.7	0.49	0.41	0.53	0.12	0	0.48	0.12	0.13	0.11	0.13	0.14	0.08	0.3	0.74	0.11	0.02	0	0	0	0	0	0	0.07	0.08	0.07	0.02	0
Y_RNA-4	0	0	0	0	0	0	0	0	0	0	0	0	0	0	0	0	0	0	0	0	0	0	0	0	0	0	0	0	0	0	0	0	0	0	0	0	0	0	0	0	0
AL109936.2	0	0	0	0	0	0	0	0	0	0	0	0	0	0.05	0	0	0	0.04	0	0	0	0	0	0	0	0	0	0	0	0	0	0	0	0	0	0	0	0	0	0	0
TCEA3	0	0.01	0	1.23	1.21	0.02	0.11	0.04	0.21	0.11	0.07	0.18	0.09	1.38	0.86	0.51	0.49	1.1	0	0.35	0.19	0.04	0.02	0.12	0.02	0.02	0.03	0.13	0.08	0	0	0.15	0	0	0.03	0.08	0.25	0.37	0.09	0.05	0.1
AL357134.1	0	0	0	0	0	0	0	0	0	0	0	0	0	0	0	0	0	0	0	0	0	0	0	0	0	0	0	0	0	0	0	0	0	0	0	0	0	0	0	0	0
ASAP3	0	0.01	0	0	0	0	0	0.04	0.02	0	0	0	0.01	0.08	0	0.02	0.09	0	0	0	0	0.03	0.08	0.02	0.08	0.02	0.11	0.06	0.1	0	0	0	0	0	0.01	0.09	0	0.17	0.03	0.09	0.04
E2F2	0	0	0	0	0	0	0	0	0	0	0	0	0	0	0	0	0	0	0	0	0	0	0	0	0	0	0	0	0	0	0	0	0.09	0.03	0	0	0	0	0	0	0
AL021154.1	0.01	0.01	0	0	0	0.01	0	0	0	0	0	0	0	0	0	0	0	0	0	0	0	0	0	0	0	0	0	0	0	0	0	0	0	0	0	0	0	0	0	0.03	0.02
ID3	0.15	0.04	0	0.01	0.03	0.01	0	0.04	0.02	0	0	0	0.03	0.11	0	0.02	0	0.03	0.28	0	0	0.02	0.02	0.02	0	0.02	2.83	3.04	1.37	0.15	1.15	1.33	0.79	0.28	1.29	4.18	8.64	11.48	15.63	27.61	28.78
MDS2	0	0	0	0	0	0	0	0	0.01	0	0	0	0	0	0	0	0	0	0	0	0	0	0	0	0	0	0	0	0	0	0	0	0	0	0.01	0	0	0	0	0	0
AL451000.1	0	0	0	0	0	0	0	0	0	0	0	0	0	0	0	0	0	0	0	0	0	0	0	0	0	0	0	0	0	0	0	0	0	0	0	0	0	0.01	0	0	0
[truncated: 56,382 more rows]

## Sheet: F49B7 developed organoid
	Rod	L/M cone	S cone	HC_02	ORG_01	RBC	DBC_01	DBC_02	DBC_03	DBC_04	DBC_05	HBC_01	HBC_02	HBC_03	HBC_04	ACY_01	ACB_01	ACB_04	ACB_05	ACB_06	ACB_08	ACB_10	ACB_12	ACB_16	ACB_17	ACB_18	ORG_02	ORG_03	MC_01	MC_02	MC_03	RPE
[truncated: 57,118 more rows]

[truncated: 1 more sheets: IMR90.4 developed organoid]
